# Supplementary material for: Fecal-adherent mucus is a non-invasive source of primary human MUC2 for structural and functional characterization in health and disease
Source: J Biol Chem. 2024 Jan 24;300(3):105675. doi: 10.1016/j.jbc.2024.105675 (PMC10891339; doi:10.1016/j.jbc.2024.105675)
Supplement: Fig2_related [file mmc2.xlsx]

## Sheet: Publication Report for REC-2270
REC-2270, Publication report created on 08/01/2022
Experiment: REC-2270
	Peak List Generator: Proteome Discoverer
		Version: 2.5
		Charge States Calculated: True
		Deisotoped: False
		Textual Annotation: unknown
	Database Set: 1 Database
		Database Name: contaminants.fasta; Homo sapiens (sp_canonical TaxID=9606) (v2021-10-30)
			Version: 2021-10-30
			Taxonomy: All Entries
			Number of Proteins: 20559
		Does database contain common contaminants?: Yes
	Search Engine Set: 1 Search Engine
		Search Engine: Sequest
			Version: IseNode in Proteome Discoverer 2.5.0.400
			Samples: All Samples
			Fragment Tolerance: 0.60 Da (Monoisotopic)
			Parent Tolerance: 10.0 PPM (Monoisotopic)
			Fixed Modifications: +57 on C (Carbamidomethyl)
			Variable Modifications: +16 on M (Oxidation), +42 on Peptide N-Terminal (Acetyl)
			Database: contaminants.fasta; Homo sapiens (sp_canonical TaxID=9606) (v2021-10-30) (2021-10-30, 20559 entries)
			Digestion Enzyme: Trypsin
			Max Missed Cleavages: 2
			Probability Model:
				REC-2270: 20211125_KB-01: Use Previously Calculated Probability (No analysis) [all charge states]
				REC-2270: 20211125_KB-02: Use Previously Calculated Probability (No analysis) [all charge states]
				REC-2270: 20211125_KB-03: Use Previously Calculated Probability (No analysis) [all charge states]
	Scaffold: Version: Scaffold_5.1.0
		Modification Metadata Set: 2334 modifications
			Source: C:\Program Files\Scaffold\parameters\unimod.xml
			Comment:
		Protein Grouping Strategy: Experiment-wide grouping with protein cluster analysis
		Peptide Thresholds: 95.0% minimum
		Protein Thresholds: 95.0% minimum and 2 peptides minimum
		Peptide FDR: 0.0% (Decoy)
		Protein FDR: 0.0% (Decoy)
		GO Annotation Source(s):
		Pathway Annotation Source(s):
		Alternate ID Source(s): FASTA:UniProt/Swiss-Prot Alt. Accession (UniProtKB)
DATABASE SEARCHING-- Tandem mass spectra were extracted and charge state
deconvoluted by Proteome Discoverer version 2.5. Deisotoping was not performed.
All MS/MS samples were analyzed using Sequest (Thermo Fisher Scientific, San
Jose, CA, USA; version IseNode in Proteome Discoverer 2.5.0.400). Sequest was
set up to search contaminants.fasta; Homo sapiens (sp_canonical TaxID=9606)
(v2021-10-30) (2021-10-30, 20559 entries) assuming the digestion enzyme trypsin.
Sequest was searched with a fragment ion mass tolerance of 0.60 Da and a parent
ion tolerance of 10.0 PPM. Carbamidomethyl of cysteine was specified in Sequest
as a fixed modification. Oxidation of methionine and acetyl of the n-terminus
were specified in Sequest as variable modifications.
CRITERIA FOR PROTEIN IDENTIFICATION-- Scaffold (version Scaffold_5.1.0, Proteome
Software Inc., Portland, OR) was used to validate MS/MS based peptide and
protein identifications. Peptide identifications were accepted if they could be
established at greater than 95.0% probability by the Percolator posterior error
probability calculation (K√§ll, L et al, Bioinformatics, 24(16):i42-i48, Aug
2008). Protein identifications were accepted if they could be established at
greater than 95.0% probability and contained at least 2 identified peptides.
Protein probabilities were assigned by the Protein Prophet algorithm
(Nesvizhskii, Al et al Anal. Chem. 2003;75(17):4646-58). Proteins that contained
similar peptides and could not be differentiated based on MS/MS analysis alone
were grouped to satisfy the principles of parsimony. Proteins sharing
significant peptide evidence were grouped into clusters.

## Sheet: Exclusive Spectrum Count Log10(
Gene	Identified Proteins	Accession Number	KB-01	KB-02	KB-03		KB-01	KB-02	KB-03
TRYP	Trypsin	P00761	126	65	167		2.1	1.82	2.23
K2C1	Cluster of Keratin, type II cytoskeletal 1	P04264	43	1	117		1.64	0.3	2.07
CEL3B	Cluster of Chymotrypsin-like elastase family member 3A	P09093	120	55	0		2.08	1.75	0
K1C10	Cluster of Keratin, type I cytoskeletal 10	P13645	56	0	111		1.76	0	2.05		Log10(x+1)
MUC2	Mucin-2	Q02817	55	91	10		1.75	1.96	1.04
ALBU	Isoform 1 of Serum albumin precursor	P02768-1	25	28	35		1.41	1.46	1.56
SMR3B	Submaxillary gland androgen-regulated protein 3B	P02814	151	7	0		2.18	0.9	0
K1C9	Keratin, type I cytoskeletal 9	P35527	17	0	52		1.26	0	1.72
ACTS	Cluster of Actin, alpha skeletal muscle	P68133	11	7	20		1.08	0.9	1.32
MYH1	Cluster of Myosin-1	P12882	20	9	0		1.32	1	0
A1AT	Alpha-1-antitrypsin	P01009	37	13	0		1.58	1.15	0
IGHA1	Cluster of Immunoglobulin heavy constant alpha 1	P01876	25	28	0		1.41	1.46	0
CASA1	Alpha-S1-casein	P02662	14	32	3		1.18	1.52	0.6
FCGBP	IgGFc-binding protein	Q9Y6R7	13	34	0		1.15	1.54	0
CASB	Beta-casein	P02666	4	19	2		0.7	1.3	0.48
IGKC	Immunoglobulin kappa constant	P01834	35	13	0		1.56	1.15	0
AT2A2	Cluster of Sarcoplasmic/endoplasmic reticulum calcium ATPase 1	O14983	29	4	2		1.48	0.7	0.48
GP2	Pancreatic secretory granule membrane major glycoprotein GP2	P55259	22	9	0		1.36	1	0
CEAM5	Carcinoembryonic antigen-related cell adhesion molecule 5	P06731	12	10	0		1.11	1.04	0
KT33B	keratin complex 1, acidic, gene 3	REFSEQ:XP_986630	0	0	32		0	0	1.52
LACB	Beta-lactoglobulin	P02754	24	4	0		1.4	0.7	0
PA21B	Phospholipase A2	P04054	12	12	0		1.11	1.11	0
Keratin_type_2	Keratin type II	Q61726	0	0	29		0	0	1.48
SPR2E	Cluster of Small proline-rich protein 2E	P22531	15	9	0		1.2	1	0
CTRC	Chymotrypsin-C	Q99895	7	6	0		0.9	0.85	0
COL	Colipase	P04118	18	11	0		1.28	1.08	0
LIPP	Pancreatic triacylglycerol lipase	P16233	10	19	0		1.04	1.3	0
PIGR	Polymeric immunoglobulin receptor	P01833	8	2	0		0.95	0.48	0
SAP	Prosaposin	P07602	10	11	0		1.04	1.08	0
CASA2	Alpha-S2-casein	P02663	8	7	0		0.95	0.9	0
IGM	Immunoglobulin mu heavy chain	P0DOX6	11	13	0		1.08	1.15	0
CEAM1	Carcinoembryonic antigen-related cell adhesion molecule 1	P13688	4	6	0		0.7	0.85	0
IGJ	Immunoglobulin J chain	P01591	9	5	0		1	0.78	0
CEL2A	Chymotrypsin-like elastase family member 2A	P08217	6	6	0		0.85	0.85	0
IGLC2	Cluster of Immunoglobulin lambda constant 2	P0DOY2	13	8	0		1.15	0.95	0
CEL	Bile salt-activated lipase	P19835	11	10	0		1.08	1.04	0
LALBA	Alpha-lactalbumin	P00711	16	1	0		1.23	0.3	0
CLCA1	Calcium-activated chloride channel regulator 1	A8K7I4	6	7	2		0.85	0.9	0.48
TRY1	Trypsin-1	P07477	10	2	0		1.04	0.48	0
CBPB1	Carboxypeptidase B	P15086	6	4	0		0.85	0.7	0
CASK	Kappa-casein	P02668	3	17	0		0.6	1.26	0
UBB	Polyubiquitin-B	P0CG47	3	8	4		0.6	0.95	0.7
ENOB	Cluster of Beta-enolase	P13929	2	4	0		0.48	0.7	0
AMYP	Pancreatic alpha-amylase	P04746	6	13	0		0.85	1.15	0
EF1A2	Elongation factor 1-alpha 2	Q05639	4	2	5		0.7	0.48	0.78
CBPA1	Carboxypeptidase A1	P15085	2	5	0		0.48	0.78	0
MYL1	Myosin light chain 1/3, skeletal muscle isoform	P05976	4	6	0		0.7	0.85	0
ADT2	ADP/ATP translocase 2	P05141	4	0	1		0.7	0	0.3
ASAH2	Neutral ceramidase	Q9NR71	7	2	0		0.9	0.48	0
DMBT1	Deleted in malignant brain tumors 1 protein	Q9UGM3	5	8	0		0.78	0.95	0
FHL1	Four and a half LIM domains protein 1	Q13642	3	8	0		0.6	0.95	0
TFF3	Trefoil factor 3	Q07654	4	9	0		0.7	1	0
H4	Histone H4	P62805	5	2	3		0.78	0.48	0.6
H2A1B	Histone H2A type 1-B/E	P04908	3	2	2		0.6	0.48	0.48
ATPB	ATP synthase subunit beta	P06576	3	4	2		0.6	0.7	0.48
ACTN2	Cluster of Alpha-actinin-2	P35609	4	2	0		0.7	0.48	0
IPSP	Plasma serine protease inhibitor	P05154	5	4	0		0.78	0.7	0
CH10	10 kDa heat shock protein, mitochondrial	P61604	2	1	0		0.48	0.3	0
CUZD1	CUB and zona pellucida-like domain-containing protein 1	Q86UP6	7	0	0		0.9	0	0
TRY2	Trypsin-2	P07478	5	1	0		0.78	0.3	0
H2B1K	Cluster of Histone H2B type 1-K	O60814	4	0	0		0.7	0	0
PERE	Eosinophil peroxidase	P11678	2	4	0		0.48	0.7	0
DPEP1	Dipeptidase 1	P16444	5	0	0		0.78	0	0
CEAM7	Carcinoembryonic antigen-related cell adhesion molecule 7	Q14002	4	1	0		0.7	0.3	0
MLRS	Myosin regulatory light chain 2, skeletal muscle isoform	Q96A32	7	1	0		0.9	0.3	0
APOD	Apolipoprotein D	P05090	5	0	0		0.78	0	0
EPCAM	Epithelial cell adhesion molecule	P16422	5	1	0		0.78	0.3	0
PDLI5	PDZ and LIM domain protein 5	Q96HC4	3	0	0		0.6	0	0
ITLN2	Intelectin-2	Q8WWU7	2	0	0		0.48	0	0
ANXA4	Annexin A4	P09525	0	0	2		0	0	0.48
LG3BP	Galectin-3-binding protein	Q08380	2	0	0		0.48	0	0
