# Supplementary material for: Fecal-adherent mucus is a non-invasive source of primary human MUC2 for structural and functional characterization in health and disease
Source: J Biol Chem. 2024 Jan 24;300(3):105675. doi: 10.1016/j.jbc.2024.105675 (PMC10891339; doi:10.1016/j.jbc.2024.105675)
Supplement: Fig4_and_FigS5_related [file mmc3.xlsx]

## Sheet: Fig4_S5_Raw
Porcine_1						Porcine_2						Porcine_3						Human_1						Human_2						Human_3						Mice_1						Mice_2						Mice_3
Name	Formula	RT	Score	Diff (ppm)	Area	Name	Formula	RT	Score	Diff (ppm)	Area	Name	Formula	RT	Score	Diff (ppm)	Area	Name	Formula	RT	Score	Diff (ppm)	Area	Name	Formula	RT	Score	Diff (ppm)	Area	Name	Formula	RT	Score	Diff (ppm)	Area	Name	Formula	RT	Score	Diff (ppm)	Area	Name	Formula	RT	Score	Diff (ppm)	Area	Name	Formula
110000_1	C14 H27 N O11	4.77	98.91	1.19	994655	110000	C14 H27 N O11	4.755	94.83	3.85	890858	110000	C14 H27 N O11	4.739	91.95	4.65	680454							110000	C14 H27 N O11	4.802	66.31	9.81	38685	110000	C14 H27 N O11	4.804	63.78	-5.56	51070	110000	C14 H27 N O11	4.711	81.1	-0.61	22373	110000	C14 H27 N O11	4.728	86.24	-3.23	22369	110000	C14 H27 N O11
110000_2	C14 H27 N O11	6.916	67.59	0.97	110920	110000	C14 H27 N O11	6.885	67.09	0.38	143380	110000	C14 H27 N O11	6.886	64.28	1.57	91839
110000_3	C14 H27 N O11	5.631																110000	C14 H27 N O11	5.631	36.75	-8.1	24486	110000	C14 H27 N O11	5.6	47.37	-0.05	20947	110000	C14 H27 N O11	5.586	61.53	-8.67	13215
110000_4	C14 H27 N O11	7.662																110000	C14 H27 N O11	7.662	70.81	-3.01	41417	110000	C14 H27 N O11	7.564	57.6	3.31	47139	110000	C14 H27 N O11	7.467	32.66	6.91	35633
110000_5	C14 H27 N O11	8.506																																		110000	C14 H27 N O11	8.506	69.14	4.42	35194	110000	C14 H27 N O11	8.489	57.83	7.38	41885	110000	C14 H27 N O11
200000_1	C16 H30 N2 O11	5.219	99	1.97	1411432	200000	C16 H30 N2 O11	5.205	82.51	9.78	1474432	200000	C16 H30 N2 O11	5.188	61.19	-12.46	1529630	200000	C16 H30 N2 O11	5.265	88.8	-2.7	370415	200000	C16 H30 N2 O11	5.251	86.96	-1.32	234981	200000	C16 H30 N2 O11	5.253	85.4	0.52	241462
200000_2	C16 H30 N2 O11	7.116	95.64	3.7	24388356	200000	C16 H30 N2 O11	7.085	87.19	6.18	21178053	200000	C16 H30 N2 O11	7.086	80.72	8.7	16361275	200000	C16 H30 N2 O11	7.162	85.13	-4.21	159975	200000	C16 H30 N2 O11	7.148	78.43	-4.87	152408	200000	C16 H30 N2 O11	7.15	72.65	-4.99	174466
100100_1	C19 H34 N2 O14	5.152	48.9	-5.63	54382	100100	C19 H34 N2 O14	5.088	87.23	0.2	30296	100100	C19 H34 N2 O14	5.039	81.2	-1.75	28911	100100	C19 H34 N2 O14	5.532	74.7	-3.43	110224	100100	C19 H34 N2 O14	5.451	65.5	-2.73	66642	100100	C19 H34 N2 O14	5.37	52.77	-0.09	97608
100100_2	C19 H34 N2 O14	6.214																100100	C19 H34 N2 O14	6.214	50.63	-1.65	36770	100100	C19 H34 N2 O14	6.15	41.06	11.22	24416	100100	C19 H34 N2 O14	5.869	77.11	3.9	50595
100010_1	C19 H34 N2 O15	4.953	65.82	-2.5	33463	100010	C19 H34 N2 O15	4.872	69.98	3.88	30659	100010	C19 H34 N2 O15	4.822	84.84	-1.28	27480
100010_2	C19 H34 N2 O15	6.553				100010	C19 H34 N2 O15	6.553	32.27	0.03	16203	100010	C19 H34 N2 O15	6.869	63.94	-1.26	35891
111000_1	C20 H37 N O15	6.717	64.19	6.68	74625	111000	C20 H37 N O15	6.686	60.09	2.44	91608	111000	C20 H37 N O15	6.686	62.16	0.61	78522
111000_2	C20 H37 N O15	5.019	34.46	-1.22	818098	111000	C20 H37 N O15	4.838	64.41	-0.56	793343	111000	C20 H37 N O15	4.722	43.17	1.59	754559
111000_3	C20 H37 N O15	15.662																																		111000	C20 H37 N O15	15.662	51.99	6.56	97203	111000	C20 H37 N O15	15.662	9.54	11.86	95769	111000	C20 H37 N O15
120000_1	C20 H37 N O16	8.96																120000	C20 H37 N O16	8.96	72.11	8.67	203765	120000	C20 H37 N O16	8.946	60.23	7.05	212704
120000_2	C20 H37 N O16	7.183	77.8	-0.82	168074	120000	C20 H37 N O16	7.085	61.76	0.79	117789	120000	C20 H37 N O16	7.052	64.01	1.41	77784
210000_1	C22 H40 N2 O16	8.497	51.51	-2.76	175016	210000	C22 H40 N2 O16	8.466	49.23	-1.79	206615
210000_2	C22 H40 N2 O16	8.864	57.44	6.91	529408	210000	C22 H40 N2 O16	8.833	52.7	7.61	601755	210000	C22 H40 N2 O16	8.833	67.82	5.7	565729	210000	C22 H40 N2 O16	8.893	56.16	9.34	149413	210000	C22 H40 N2 O16	8.563	45.07	6.28	14103
210000_3	C22 H40 N2 O16	9.18	86.75	2.76	1509341	210000	C22 H40 N2 O16	9.149	88.49	4.59	1374116	210000	C22 H40 N2 O16	9.149	87.71	1.11	987706	210000	C22 H40 N2 O16	9.209	95.26	3.69	984279	210000	C22 H40 N2 O16	9.195	96.29	3.22	997709	210000	C22 H40 N2 O16	9.197	91.65	3.74	1080693
210000_4	C22 H40 N2 O16	7.316	46.09	-9.94	83753	210000	C22 H40 N2 O16	7.401	48.23	9.46	13923	210000	C22 H40 N2 O16	7.385	54.56	7.7	9174																			210000	C22 H40 N2 O16	7.79	63.46	2.76	49840	210000	C22 H40 N2 O16	7.79	69.85	-3.61	55288	210000	C22 H40 N2 O16
210001_1	C22 H40 N2 O19 S	6.7	96.85	0.89	132437	210001	C22 H40 N2 O19 S	6.569	97.78	1.53	116005	210001	C22 H40 N2 O19 S	6.52	91.36	0.52	124856
210001_2	C22 H40 N2 O19 S	8.144																210001	C22 H40 N2 O19 S	8.144	53.92	8.81	39123	210001	C22 H40 N2 O19 S	8.097	30.09	8.93	79285	210001	C22 H40 N2 O19 S	8.016	28.53	-11.67	89587
210001_3	C22 H40 N2 O19 S	9.446	69.51	3.01	2200250	210001	C22 H40 N2 O19 S	9.365	87.63	3.62	2512854	210001	C22 H40 N2 O19 S	9.316	93.81	3.3	2137971
210001_4	C22 H40 N2 O19 S	7.807																																		210001	C22 H40 N2 O19 S	7.807	95.47	0.65	39882	210001	C22 H40 N2 O19 S	7.807	95.14	0.73	44035	210001	C22 H40 N2 O19 S
110101	C25 H44 N2 O22 S	6.276																																		110101	C25 H44 N2 O22 S	6.276	84.24	-0.83	13503	110101	C25 H44 N2 O22 S	6.292	80.1	-1.36	11890	110101	C25 H44 N2 O22 S
300000_1	C24 H43 N3 O16	8.281	70.84	5.85	66369	300000	C24 H43 N3 O16	8.267	68.8	5.74	88867	300000	C24 H43 N3 O16	8.267	67.31	5.93	98246
300000_2	C24 H43 N3 O16	8.631	98.59	1.6	2739852	300000	C24 H43 N3 O16	8.616	80.8	2.33	2815304	300000	C24 H43 N3 O16	8.617	66.25	2.99	2811743
110100_1	C25 H44 N2 O19	6.567	95.88	-1.63	224074	110100	C25 H44 N2 O19	6.436	71.06	-0.57	222695	110100	C25 H44 N2 O19	6.403	36.34	-0.63	224072	110100	C25 H44 N2 O19	6.846	95.66	-1.5	211210	110100	C25 H44 N2 O19	6.782	94.82	-1.72	206818	110100	C25 H44 N2 O19	6.701	94.92	-1.02	220959
110100_2	C25 H44 N2 O19	8.065	82.56	7.34	773663	110100	C25 H44 N2 O19	7.984	65.73	8.55	763021	110100	C25 H44 N2 O19	7.934	52.54	9.41	751333	110100	C25 H44 N2 O19	8.411	44.33	8.48	42808	110100	C25 H44 N2 O19	8.346	36.02	8.92	65516	110100	C25 H44 N2 O19	8.265	45.42	6.55	87750
121000_1	C26 H47 N O20	7.332	61.41	-0.53	115421	121000	C26 H47 N O20	7.202	37.69	7.99	118943	121000	C26 H47 N O20	7.319	80.77	-1.51	18010
121000_2	C26 H47 N O20	11.826	45.93	-5.82	31353	121000	C26 H47 N O20	11.745	68.66	-4.43	30186	121000	C26 H47 N O20	11.662	60.31	-0.74	41910
121000_3	C26 H47 N O20	17.131																121000	C26 H47 N O20	17.131	61.85	7.03	12613042	121000	C26 H47 N O20	16.768	53.79	4.81	15358544	121000	C26 H47 N O20	16.537	31.56	-0.28	17320946
121000_4	C26 H47 N O20	10.111																						121000	C26 H47 N O20	10.111	62.88	1.59	75777	121000	C26 H47 N O20	10.096	46.3	1.42	155922
200010_1	C27 H47 N3 O20	6.584	96.34	-1.87	155378	200010	C27 H47 N3 O20	6.469	78.72	-0.75	111917	200010	C27 H47 N3 O20	6.437	46.58	-1.23	135271
200010_2	C27 H47 N3 O20	8.564	97.89	0.61	1105055	200010	C27 H47 N3 O20	8.466	75.98	-0.5	1206066	200010	C27 H47 N3 O20	8.417	65.6	-0.32	1223786
211000_1	C28 H50 N2 O20	6.833	99.6	-0.3	2266999	211000	C28 H50 N2 O20	6.786	93.97	-0.57	2319445	211000	C28 H50 N2 O20	6.786	94.99	-0.33	2285216	211000	C28 H50 N2 O20	6.863	89.33	-3.22	144536	211000	C28 H50 N2 O20	6.849	89.68	-3.36	143243	211000	C28 H50 N2 O20	6.851	96.42	-2.82	140188
211000_2	C28 H50 N2 O20	8.827																211000	C28 H50 N2 O20	8.827	77.69	2.99	56514	211000	C28 H50 N2 O20	8.812	81.53	1.06	53858	211000	C28 H50 N2 O20	8.815	75.59	0.85	57051
211000_3	C28 H50 N2 O20	9.945	37.5	1.79	210250	211000	C28 H50 N2 O20	9.831	6.7	12.65	250667	211000	C28 H50 N2 O20	9.748	5.98	7.38	307492
211000_4	C28 H50 N2 O20	16.601																						211000	C28 H50 N2 O20	16.601	35.18	6.84	15295	211000	C28 H50 N2 O20	16.32	64.97	4.7	134420	211000	C28 H50 N2 O20	15.978	72.04	8.7	103516	211000	C28 H50 N2 O20	15.978	54.51	9	154634	211000	C28 H50 N2 O20
211000_5	C28 H50 N2 O20	10.902																																		211000	C28 H50 N2 O20	10.902	80.87	7.26	31478	211000	C28 H50 N2 O20	10.886	81.37	5.18	21121	211000	C28 H50 N2 O20
220000_1	C28 H50 N2 O21	10.112	96.19	-1.06	392404	220000	C28 H50 N2 O21	10.097	76.92	-4.02	475279	220000	C28 H50 N2 O21	10.081	55.84	-4.44	339491																			220000	C28 H50 N2 O21	10.07	74.34	7.27	63896	220000	C28 H50 N2 O21	10.07	68.98	6.84	67223
220000_2	C28 H50 N2 O21	11.16	83.75	-3.79	58958	220000	C28 H50 N2 O21	11.163	85.94	-4.51	66680	220000	C28 H50 N2 O21	11.146	81.32	-4.66	68539
220000_3	C28 H50 N2 O21	10.84																220000	C28 H50 N2 O21	10.84	58.63	-4.98	64565	220000	C28 H50 N2 O21	10.793	62.58	-0.94	93734	220000	C28 H50 N2 O21	10.695	17.62	-9.89	96358	220000	C28 H50 N2 O21	10.436	64.33	6.66	38959	220000	C28 H50 N2 O21	10.42	61.66	8.08	34910	220000	C28 H50 N2 O21
220000_4	C28 H50 N2 O21	16.898																220000	C28 H50 N2 O21	16.898	54.37	-9.8	75536	220000	C28 H50 N2 O21	16.867	67.11	0.32	21048	220000	C28 H50 N2 O21	16.87	62.2	3.48	16153
211001_1	C28 H50 N2 O23 S	6.983	73.68	0.94	133583	211001	C28 H50 N2 O23 S	6.885	91.1	-0.16	128273	211001	C28 H50 N2 O23 S	6.836	83.56	0.65	143338	211001	C28 H50 N2 O23 S	7.246	74.83	-0.78	88124	211001	C28 H50 N2 O23 S	7.181	89.47	-1.12	86913	211001	C28 H50 N2 O23 S	7.117	97.19	-1.32	98670
211001_2	C28 H50 N2 O23 S	15.546																																		211001	C28 H50 N2 O23 S	15.546	91.79	2.07	52291	211001	C28 H50 N2 O23 S	15.545	66.63	3.31	55599	211001	C28 H50 N2 O23 S
220001_1	C28 H50 N2 O24 S	9.729	99.04	0.78	612363	220001	C28 H50 N2 O24 S	9.665	90.91	0.35	470258	220001	C28 H50 N2 O24 S	9.632	83	0.12	401539																			220001	C28 H50 N2 O24 S	9.688	14.28	9.78	29064	220001	C28 H50 N2 O24 S	9.671	46.37	8.26	20230	220001	C28 H50 N2 O24 S
220001_2	C28 H50 N2 O24 S	11.06	99.52	0.13	551160	220001	C28 H50 N2 O24 S	11.013	94.59	0.23	446801	220001	C28 H50 N2 O24 S	10.963	82.83	0.5	422047
220001_3	C28 H50 N2 O24 S	10.253																																		220001	C28 H50 N2 O24 S	10.253	24.44	6.54	35450	220001	C28 H50 N2 O24 S	10.27	57.14	-3.86	31846	220001	C28 H50 N2 O24 S
310000_1	C30 H53 N3 O21	9.579	94.88	-4.65	148436	310000	C30 H53 N3 O21	9.565	91.26	-3.72	225384	310000	C30 H53 N3 O21	9.565	89.21	-2.69	258284																			310000	C30 H53 N3 O21	9.471	65.69	9.59	52886	310000	C30 H53 N3 O21	9.488	56.42	6.14	56347	310000	C30 H53 N3 O21
310000_2	C30 H53 N3 O21	9.958																310000	C30 H53 N3 O21	9.958	61.14	5.49	78826	310000	C30 H53 N3 O21	9.961	50.72	7.76	70430	310000	C30 H53 N3 O21	9.946	49.86	8.38	46925
310000_3	C30 H53 N3 O21	10.644	99.35	-0.36	1750191	310000	C30 H53 N3 O21	10.647	99.22	-0.48	1688747	310000	C30 H53 N3 O21	10.63	99.08	-0.55	1677716
310000_4	C30 H53 N3 O21	10.927	97.12	-4.75	184952	310000	C30 H53 N3 O21	10.913	96.88	-1.99	167919	310000	C30 H53 N3 O21	10.913	96.46	-1.9	156606	310000	C30 H53 N3 O21	11.024	63.74	-2.36	82078	310000	C30 H53 N3 O21	10.943	39.03	-6.01	93512
310000_5	C30 H53 N3 O21	8.614	79.09	-2.2	69613	310000	C30 H53 N3 O21	8.533	90.88	-5.2	118342	310000	C30 H53 N3 O21	8.517	94.37	2.22	115286
310001_1	C30 H53 N3 O24 S	10.162	99.51	-0.39	456822	310001	C30 H53 N3 O24 S	10.114	94.18	0.35	436356	310001	C30 H53 N3 O24 S	10.065	81.19	1.35	528731
310001_2	C30 H53 N3 O24 S	9.379	73.32	0.71	534656	310001	C30 H53 N3 O24 S	9.299	93.34	0.21	703221	310001	C30 H53 N3 O24 S	9.249	99.19	0.06	765749
210100_1	C33 H57 N3 O24	9.995	98.85	-0.9	1294771	210100	C33 H57 N3 O24	9.931	90.5	-0.84	1508669	210100	C33 H57 N3 O24	9.882	76.58	-1.5	1606614
210100_2	C33 H57 N3 O24	9.559																210100	C33 H57 N3 O24	9.559	97.78	-2.03	1091253	210100	C33 H57 N3 O24	9.511	92.38	-1.78	1047185	210100	C33 H57 N3 O24	9.464	82.24	-1.02	1080075	210100	C33 H57 N3 O24	9.471	76.05	1.3	56509	210100	C33 H57 N3 O24	9.471	86.56	1.19	36681	210100	C33 H57 N3 O24
210101_1	C33 H57 N3 O27 S	10.162	75.11	-1.42	2336718	210101	C33 H57 N3 O27 S	10.031	99.09	2.17	2119191	210101	C33 H57 N3 O27 S	9.948	86.2	2.6	2258459	210101	C33 H57 N3 O27 S	10.058	57.4	-1.46	153471	210101	C33 H57 N3 O27 S	9.977	69.65	0.03	129061	210101	C33 H57 N3 O27 S	9.813	41.81	2.37	142088
210101_2	C33 H57 N3 O27 S	10.474																210101	C33 H57 N3 O27 S	10.474	36.43	7.74	81560	210101	C33 H57 N3 O27 S	10.377	43	-2.5	68557	210101	C33 H57 N3 O27 S	10.246	66.66	-0.4	64072
221000_1	C34 H60 N2 O25	8.68	95.92	-2.09	1077952	221000	C34 H60 N2 O25	8.65	94.36	-1.91	1087003	221000	C34 H60 N2 O25	8.35	44.32	9.73	179254
221000_2	C34 H60 N2 O25	13.01				221000	C34 H60 N2 O25	13.01	11.75	-8.42	78518	221000	C34 H60 N2 O25	12.944	55.19	1.94	58138																			221000	C34 H60 N2 O25	12.733	48.85	8.71	172722	221000	C34 H60 N2 O25	12.733	57.75	6.52	171455	221000	C34 H60 N2 O25
221000_1	C34 H60 N2 O25	9.378																						221000	C34 H60 N2 O25	9.378	66.36	-8.87	42520	221000	C34 H60 N2 O25	9.414	64.92	-1.56	88709
221000_2	C34 H60 N2 O25	16.266																221000	C34 H60 N2 O25	16.266	32.91	1.43	80636							221000	C34 H60 N2 O25	16.337	44.24	-4.4	79878	221000	C34 H60 N2 O25	16.178	79.48	1.44	80577	221000	C34 H60 N2 O25	16.178	83.78	0.73	42784	221000	C34 H60 N2 O25
221000_3	C34 H60 N2 O25	11.368																																		221000	C34 H60 N2 O25	11.368	69.11	-3.36	54193	221000	C34 H60 N2 O25	11.352	73.82	-3.96	21095	221000	C34 H60 N2 O25
230000_1	C34 H60 N2 O26	12.009	32.16	3.97	69432	230000	C34 H60 N2 O26	11.895	30.99	-4.43	93278	230000	C34 H60 N2 O26	11.746	38.77	-9.85	116028
230000_2	C34 H60 N2 O26	12.275	66.32	-0.75	77663	230000	C34 H60 N2 O26	12.144	40.81	2.2	83426	230000	C34 H60 N2 O26	11.995	2.37	-13.49	146171
221001_1	C34 H60 N2 O28 S	8.165	98.28	-1.57	1505018	221001	C34 H60 N2 O28 S	8.084	84.96	-1.7	1497494	221001	C34 H60 N2 O28 S	8.051	77.91	-1.58	1532367
221001_2	C34 H60 N2 O28 S	8.747	89.85	-0.93	36692	221001	C34 H60 N2 O28 S	8.666	77.36	-1.47	70494	221001	C34 H60 N2 O28 S	8.633	65.93	2.36	36421
221001_3	C34 H60 N2 O28 S	9.529	95.69	-1.03	604077	221001	C34 H60 N2 O28 S	9.448	60.66	6.59	654833							221001	C34 H60 N2 O28 S	9.243	69.27	1.57	16697	221001	C34 H60 N2 O28 S	9.179	60.36	1.11	26845	221001	C34 H60 N2 O28 S	9.098	35.36	3.26	22370	221001	C34 H60 N2 O28 S	9.621	81.13	-1.89	13550	221001	C34 H60 N2 O28 S	9.621	85.72	-0.91	15410	221001	C34 H60 N2 O28 S
221001_4	C34 H60 N2 O28 S	15.729																																		221001	C34 H60 N2 O28 S	15.729	67.29	0.12	25337	221001	C34 H60 N2 O28 S	15.745	62.65	-1.51	41092	221001	C34 H60 N2 O28 S
311000_1	C36 H63 N3 O25	9.113	95.51	-4.64	155256	311000	C36 H63 N3 O25	9.099	95.25	-6.75	198867	311000	C36 H63 N3 O25	9.083	84.87	-7.31	109524
311000_2	C36 H63 N3 O25	9.313	99.43	0.51	8708660	311000	C36 H63 N3 O25	9.299	98.17	0.22	5158766	311000	C36 H63 N3 O25	9.299	98.05	0.72	5280257
311000_3	C36 H63 N3 O25	18.263																311000	C36 H63 N3 O25	18.263	62.99	5.95	122938	311000	C36 H63 N3 O25	18.798	26.96	7.5	154486
311000_4	C36 H63 N3 O25	19.295																311000	C36 H63 N3 O25	19.295	68.41	7.79	206895	311000	C36 H63 N3 O25	19.247	20.23	8.18	75721
311000_5	C36 H63 N3 O25	10.037																																								311000	C36 H63 N3 O25	10.037	56.71	-6.35	313265	311000	C36 H63 N3 O25
311000_6	C36 H63 N3 O25	11.918																																		311000	C36 H63 N3 O25	11.918	68.73	1.95	54071	311000	C36 H63 N3 O25	11.917	60.19	-2.06	52770	311000	C36 H63 N3 O25
320000_1	C36 H63 N3 O26	11.876	63.87	-7.18	250657	320000	C36 H63 N3 O26	11.928	51.15	-8.22	95824	320000	C36 H63 N3 O26	11.912	69.11	-2.77	134014																			320000	C36 H63 N3 O26	12.034	43.66	3.76	25421							320000	C36 H63 N3 O26
320000_2	C36 H63 N3 O26	12.325	92.05	-2.18	938248	320000	C36 H63 N3 O26	12.344	93.93	-2.19	933491	320000	C36 H63 N3 O26	12.328	63.25	-1.53	911127	320000	C36 H63 N3 O26	12.355	38.95	-9.78	56660	320000	C36 H63 N3 O26	12.357	71.28	-4.93	56718	320000	C36 H63 N3 O26	12.343	71.88	-5.07	63121
320000_3	C36 H63 N3 O26	16.651																						320000	C36 H63 N3 O26	16.651	68.97	0.58	83756	320000	C36 H63 N3 O26	16.32	48.32	-8	47607
320000_4	C36 H63 N3 O26	16.784																320000	C36 H63 N3 O26	17.065	52.7	-9.88	177126	320000	C36 H63 N3 O26	16.784	53.24	2.46	166288	320000	C36 H63 N3 O26	16.637	46.95	8.75	157304
311001_1	C36 H63 N3 O28 S	8.081	92.36	-3.01	54313	311001	C36 H63 N3 O28 S	8.017	80.51	-3.63	56803	311001	C36 H63 N3 O28 S	7.968	64.64	-2.73	57434
311001_2	C36 H63 N3 O28 S	8.897	98.77	-1.19	3624881	311001	C36 H63 N3 O28 S	8.816	85.75	-1.35	3576130	311001	C36 H63 N3 O28 S	8.783	78.06	-1.06	3576967
311001_3	C36 H63 N3 O28 S	9.712	57.9	-4.52	15762	311001	C36 H63 N3 O28 S	9.648	70.71	-3.4	35209
311001_4	C36 H63 N3 O28 S	9.962	99.32	0.68	5226746	311001	C36 H63 N3 O28 S	9.898	90.39	1.13	4125111	311001	C36 H63 N3 O28 S	9.865	82.7	1.32	4349278
320001_1	C36 H63 N3 O29 S	11.36	84.39	0.62	177480	320001	C36 H63 N3 O29 S	11.312	77.77	1.12	171333	320001	C36 H63 N3 O29 S	11.263	63.4	1	167153
320001_2	C36 H63 N3 O29 S	11.826	91.25	-1.6	370846	320001	C36 H63 N3 O29 S	11.795	92.02	-1.62	489726	320001	C36 H63 N3 O29 S	11.746	83.02	-0.56	762283																			320001	C36 H63 N3 O29 S	11.718	1.78	13.66	1103435	320001	C36 H63 N3 O29 S	11.768	40.52	8.9	596808	320001	C36 H63 N3 O29 S
410000_1	C38 H66 N4 O26	10.977	91.24	-3.01	213706	410000	C38 H66 N4 O26	10.963	94.87	-1.93	247547	410000	C38 H66 N4 O26	10.947	91.89	-2.63	272676
410000_2	C38 H66 N4 O26	10.237																																		410000	C38 H66 N4 O26	10.237	13.93	8.64	62175							410000	C38 H66 N4 O26
211100_1	C39 H67 N3 O28	7.582	93.67	-2.68	59115	211100	C39 H67 N3 O28	7.501	79.39	-2.71	43128	211100	C39 H67 N3 O28	7.468	71.68	-3.24	49725	211100	C39 H67 N3 O28	7.795	97.92	-1.63	741064	211100	C39 H67 N3 O28	7.764	95.89	-1.57	1185138	211100	C39 H67 N3 O28	7.7	82.8	-1.32	1183736
211100_2	C39 H67 N3 O28	8.864	80.92	2.33	17542							211100	C39 H67 N3 O28	8.767	65.54	-3.72	15434	211100	C39 H67 N3 O28	8.477	67.01	-6.83	23919	211100	C39 H67 N3 O28	8.43	52.35	-8.43	57323	211100	C39 H67 N3 O28	8.365	56.64	-5.25	62385
211100_3	C39 H67 N3 O28	9.126																211100	C39 H67 N3 O28	9.126	95.02	-2.33	596409	211100	C39 H67 N3 O28	9.079	70.86	-2	868607	211100	C39 H67 N3 O28	9.014	75.38	-2.4	838240
211100_4	C39 H67 N3 O28	9.892																211100	C39 H67 N3 O28	9.892	45.49	-5.63	9721	211100	C39 H67 N3 O28	9.794	77.75	-1.92	32102													211100	C39 H67 N3 O28	10.253	47.8	8.11	24631	211100	C39 H67 N3 O28
220100_1	C39 H67 N3 O29	10.27																																		220100	C39 H67 N3 O29	10.27	85.05	-3.13	87504	220100	C39 H67 N3 O29	10.27	87.61	-4.14	86010	220100	C39 H67 N3 O29
220100_2	C39 H67 N3 O29	11.693	90.48	-3.79	216253	220100	C39 H67 N3 O29	11.645	85.72	-3.3	218036	220100	C39 H67 N3 O29	11.596	52.33	-8.44	253676
220100_3	C39 H67 N3 O29	16.982																220100	C39 H67 N3 O29	16.982	45.1	-5.53	116258							220100	C39 H67 N3 O29	16.936	66.99	-2.64	35748
220101_1	C39 H67 N3 O32 S	10.294																						220101	C39 H67 N3 O32 S	10.294	38.31	5.94	77645	220101	C39 H67 N3 O32 S	9.963	42.06	-8.3	33220
220101_2	C39 H67 N3 O32 S	10.694	80.96	-2.01	80102	220101	C39 H67 N3 O32 S	10.613	68.83	-0.12	61567	220101	C39 H67 N3 O32 S	10.564	60.05	3.07	137111
220101_3	C39 H67 N3 O32 S	11.51	94.36	0.49	520084	220101	C39 H67 N3 O32 S	11.429	80.6	0.87	496925	220101	C39 H67 N3 O32 S	11.329	95.23	1.75	493069
220101_4	C39 H67 N3 O32 S	11.709	84.44	-2.95	243808	220101	C39 H67 N3 O32 S	11.612	70.35	0.66	193422	220101	C39 H67 N3 O32 S	11.513	87.12	1.02	149417	220101	C39 H67 N3 O32 S	12.072	77.6	-1.19	48200	220101	C39 H67 N3 O32 S	11.974	76.22	8.22	43265	220101	C39 H67 N3 O32 S	11.844	61.8	0.82	52948
222000_1	C40 H70 N2 O29	16.283																222000	C40 H70 N2 O29	16.283	66.14	4.49	184162							222000	C40 H70 N2 O29	16.287	57.26	5.34	80475	222000	C40 H70 N2 O29	16.511	80.29	0.24	22693	222000	C40 H70 N2 O29	16.511	64.31	3.28	35325	222000	C40 H70 N2 O29
222000_2	C40 H70 N2 O29	17.243																																		222000	C40 H70 N2 O29	17.243	41.9	8.26	44263	222000	C40 H70 N2 O29	17.243	43.49	7.72	73231	222000	C40 H70 N2 O29
310100_1	C41 H70 N4 O29	8.481	61.61	-4.09	36556	310100	C41 H70 N4 O29	8.383	81.29	-5.31	36462	310100	C41 H70 N4 O29	8.35	89.4	-0.16	25780
310100_2	C41 H70 N4 O29	9.209																310100	C41 H70 N4 O29	9.209	91.92	-1.08	141711	310100	C41 H70 N4 O29	9.162	78.35	-0.41	133735	310100	C41 H70 N4 O29	9.114	78.93	-0.46	150667
310100_3	C41 H70 N4 O29	9.609																310100	C41 H70 N4 O29	9.609	57.1	-3.8	124259	310100	C41 H70 N4 O29	9.578	86.14	2.4	121431	310100	C41 H70 N4 O29	9.514	73.97	-3.77	131200
310100_4	C41 H70 N4 O29	10.94																310100	C41 H70 N4 O29	10.94	85.86	-4.45	343760	310100	C41 H70 N4 O29	10.859	71.32	-3.66	244207	310100	C41 H70 N4 O29	10.778	56.96	-5.17	302452
310100_5	C41 H70 N4 O29	14.502																310100	C41 H70 N4 O29	14.502	71.09	-4.79	30096	310100	C41 H70 N4 O29	14.388	45.41	-3.47	29538	310100	C41 H70 N4 O29	14.307	39.58	-4.66	33998
310100_6	C41 H70 N4 O29	10.57																																		310100	C41 H70 N4 O29	10.57	64.89	-6.14	17657	310100	C41 H70 N4 O29	10.236	66.13	-3.49	18733
310100_7	C41 H70 N4 O29	10.57																																		310100	C41 H70 N4 O29	10.57	77.33	-5.85	14202	310100	C41 H70 N4 O29	10.569	79.12	-5.84	16655	310100	C41 H70 N4 O29
321000_1	C42 H73 N3 O30	10.078	59.22	1.02	395842	321000	C42 H73 N3 O30	10.064	49.87	10.59	471209
321000_2	C42 H73 N3 O30	11.077	95.95	-1.63	1904016	321000	C42 H73 N3 O30	11.063	95.97	-1.88	1217194	321000	C42 H73 N3 O30	11.047	92.32	-1.82	1335643
321000_3	C42 H73 N3 O30	9.263	80.95	-3.71	192134	321000	C42 H73 N3 O30	9.182	33.99	-14.62	294646	321000	C42 H73 N3 O30	9.166	76.66	-4.67	106823
321000_4	C42 H73 N3 O30	16.283																321000	C42 H73 N3 O30	16.283	28.38	-1.37	164491	321000	C42 H73 N3 O30	16.085	32.7	3.06	41642
321000_5	C42 H73 N3 O30	12.151																																		321000	C42 H73 N3 O30	12.151	68.52	0.58	41650							321000	C42 H73 N3 O30
321000_6	C42 H73 N3 O30	12.883																																		321000	C42 H73 N3 O30	12.883	60.01	3.77	36963	321000	C42 H73 N3 O30	12.866	57.89	4.2	20010	321000	C42 H73 N3 O30
321001_1	C42 H73 N3 O33 S	9.546	89.92	-4.27	198684	321001	C42 H73 N3 O33 S	9.482	84.06	-3.78	155902	321001	C42 H73 N3 O33 S	9.449	76.34	-3.45	132480
321001_2	C42 H73 N3 O33 S	9.845	88.32	-4.78	81054	321001	C42 H73 N3 O33 S	9.814	81.71	-4.38	59544	321001	C42 H73 N3 O33 S	9.765	64.24	-4.77	62792
321001_3	C42 H73 N3 O33 S	10.228	83.45	-1.91	88606	321001	C42 H73 N3 O33 S	10.164	71.15	-2.64	85598	321001	C42 H73 N3 O33 S	10.115	57.16	-5.34	104214
321001_4	C42 H73 N3 O33 S	10.678	98.58	-0.73	3004488	321001	C42 H73 N3 O33 S	10.63	93.75	-0.77	2814569	321001	C42 H73 N3 O33 S	10.581	80.66	-1.67	2503583
321001_5	C42 H73 N3 O33 S	11.41	90.36	-3.03	304241	321001	C42 H73 N3 O33 S	11.362	78.61	-3.33	329405	321001	C42 H73 N3 O33 S	11.313	74.76	-2.84	164843
321001_6	C42 H73 N3 O33 S	11.793	93.53	-2.32	1592439	321001	C42 H73 N3 O33 S	11.762	93.31	-2.59	2139455	321001	C42 H73 N3 O33 S	11.712	83.49	-2.25	2429635
321001_7	C42 H73 N3 O33 S	13.191	68.41	8.97	52684	321001	C42 H73 N3 O33 S	13.043	43.41	8.54	78934	321001	C42 H73 N3 O33 S	12.927	43.58	8.51	89080
321001_8	C42 H73 N3 O33 S	12.105																321001	C42 H73 N3 O33 S	12.105	44.08	-7.3	13163	321001	C42 H73 N3 O33 S	12.041	67.16	-3.79	12040	321001	C42 H73 N3 O33 S	11.993	50.05	0.51	20929
330001	C42 H73 N3 O34 S	12.059	32.64	-0.85	9647	330001	C42 H73 N3 O34 S	11.778	51.88	5.91	28278	330001	C42 H73 N3 O34 S	11.712	57.29	8.81	39307
420000_1	C44 H76 N4 O31	12.251																																		420000	C44 H76 N4 O31	12.251	76.3	-2.54	18983	420000	C44 H76 N4 O31	12.234	63.11	-6.1	17957	420000	C44 H76 N4 O31
420000_2	C44 H76 N4 O31	16.266																420000	C44 H76 N4 O31	16.266	68.15	-2.78	82405							420000	C44 H76 N4 O31	16.304	54.27	-6.34	48691
210200_1	C44 H74 N4 O32	7.299	88.57	1.75	104007	210200	C44 H74 N4 O32	7.185	68.27	1.7	128358	210200	C44 H74 N4 O32	7.102	58.14	3.26	122620
210200_2	C44 H74 N4 O32	8.616				210200	C44 H74 N4 O32	8.616	45.8	-6.81	48301	210200	C44 H74 N4 O32	8.617	25.74	-6.91	46237
210200_3	C44 H74 N4 O32	11.872																210200	C44 H74 N4 O32	11.872	75.32	4.57	426786	210200	C44 H74 N4 O32	11.742	62	1.09	392441	210200	C44 H74 N4 O32	11.594	57.91	0.75	345337
210200_4	C44 H74 N4 O32	12.788																210200	C44 H74 N4 O32	12.788	86.86	2.2	744115	210200	C44 H74 N4 O32	12.624	63.73	2.34	723676	210200	C44 H74 N4 O32	12.459	61.68	2.41	595051
210200_5	C44 H74 N4 O32	9.509																210200	C44 H74 N4 O32	9.509	51.34	-4.27	44436	210200	C44 H74 N4 O32	9.412	65.38	-7.6	36766	210200	C44 H74 N4 O32	9.297	65.19	1.26	37754
221100_1	C45 H77 N3 O33	10.445	92.24	-1.94	1070174	221100	C45 H77 N3 O33	10.397	89.16	-2.39	838640	221100	C45 H77 N3 O33	10.348	44.27	-1.38	857554
221100_2	C45 H77 N3 O33	15.629																																		221100	C45 H77 N3 O33	15.629	60.26	3.29	40685	221100	C45 H77 N3 O33	15.645	70.22	1.69	33376	221100	C45 H77 N3 O33
221100_3	C45 H77 N3 O33	10.952																																		221100	C45 H77 N3 O33	10.952	1.23	-13.91	81579	221100	C45 H77 N3 O33	10.952	65.73	-1.55	57483	221100	C45 H77 N3 O33
221101_1	C45 H77 N3 O36 S	10.944	90.34	-1.34	268071	221101	C45 H77 N3 O36 S	10.863	78.37	-0.41	293442	221101	C45 H77 N3 O36 S	10.797	66.73	-0.41	318351
221101_2	C45 H77 N3 O36 S	9.18	41.86	9.17	651013	221101	C45 H77 N3 O36 S	9.149	90.73	-1.63	533100	221101	C45 H77 N3 O36 S	9.133	89.16	-1.16	425726
221101_3	C45 H77 N3 O36 S	9.779	67.03	-0.87	56342	221101	C45 H77 N3 O36 S	9.681	55.63	0.45	37636	221101	C45 H77 N3 O36 S	9.599	40.45	-0.15	47255
221101_4	C45 H77 N3 O36 S	10.095	94.86	0.69	1445767	221101	C45 H77 N3 O36 S	9.981	74.91	1.67	1422211	221101	C45 H77 N3 O36 S	9.898	71.03	-3.59	1522411
221101_5	C45 H77 N3 O36 S	11.556																221101	C45 H77 N3 O36 S	11.556	36.75	-4.1	76852	221101	C45 H77 N3 O36 S	11.508	62.14	0.27	55074	221101	C45 H77 N3 O36 S	11.477	38.78	6.4	18310
221101_6	C45 H77 N3 O36 S	15.645																																								221101	C45 H77 N3 O36 S	15.645	50.49	-5.42	20750	221101	C45 H77 N3 O36 S
311100_1	C47 H80 N4 O33	11.293	96.2	-1.61	397850	311100	C47 H80 N4 O33	11.262	92.11	-0.77	388181	311100	C47 H80 N4 O33	11.196	77.84	-0.44	451412							311100	C47 H80 N4 O33	11.492	46.98	-9.22	34211	311100	C47 H80 N4 O33	11.444	40.31	-6.83	27550
311100_2	C47 H80 N4 O33	16.419	58.43	-2.81	37306	311100	C47 H80 N4 O33	16.388	61.58	3.74	28603	311100	C47 H80 N4 O33	16.339	51.55	6.49	42406	221100	C45 H77 N3 O33	16.283	34.23	7.8	94947	221100	C45 H77 N3 O33	16.052	4.76	14.62	59007	221100	C45 H77 N3 O33	16.32	72.34	8.33	49693
311100_3	C47 H80 N4 O33	8.827																311100	C47 H80 N4 O33	8.827	64.43	-2.96	18948	311100	C47 H80 N4 O33	8.796	79.16	-5.43	17630	311100	C47 H80 N4 O33	8.731	54.23	-6.73	11916
311100_4	C47 H80 N4 O33	16.349																311100	C47 H80 N4 O33	16.349	49.29	2.01	111727	311100	C47 H80 N4 O33	16.069	51.27	7.69	45460	311100	C47 H80 N4 O33	16.32	69.85	4.17	22905
320100_1	C47 H80 N4 O34	11.127	96.78	-2.1	717731	320100	C47 H80 N4 O34	11.079	89.32	-1.9	673077	320100	C47 H80 N4 O34	11.03	75.71	-2.05	681128
320100_2	C47 H80 N4 O34	15.667																320100	C47 H80 N4 O34	15.667	83.04	-2.93	202102	320100	C47 H80 N4 O34	15.553	64.23	-3.99	179431	320100	C47 H80 N4 O34	15.472	55.45	-4.41	175714
320100_3	C47 H80 N4 O34	14.468																320100	C47 H80 N4 O34	14.468	42.07	4.12	35164	320100	C47 H80 N4 O34	14.371	75.19	-1.86	37695	320100	C47 H80 N4 O34	14.307	76.61	-1.77	30738
320100_4	C47 H80 N4 O34	9.721																																		320100	C47 H80 N4 O34	9.721	54.47	7.06	28924	320100	C47 H80 N4 O34	9.737	72.75	5.41	25738	320100	C47 H80 N4 O34
320100_5	C47 H80 N4 O34	11.701																																		320100	C47 H80 N4 O34	11.701	79.14	-2.98	16679	320100	C47 H80 N4 O34	11.684	77.32	-4.23	19331	320100	C47 H80 N4 O34
320101_1	C47 H80 N4 O37 S	11.743	88.84	1.63	569345	320101	C47 H80 N4 O37 S	11.662	73.44	2	555723	320101	C47 H80 N4 O37 S	11.562	53.4	2.57	515810
320102_1	C47 H80 N4 O40 S2	12.392	44.33	2.37	256936	320102	C47 H80 N4 O40 S2	12.244	75.25	7.59	248795	320102	C47 H80 N4 O40 S2	12.112	54.91	5.98	248928
320101_2	C47 H80 N4 O37 S	15.27																						320101	C47 H80 N4 O37 S	15.27	17.55	10.45	91547	320101	C47 H80 N4 O37 S	15.039	81.08	8.54	90840
320102_2	C47 H80 N4 O40 S2	10.893																						320102	C47 H80 N4 O40 S2	10.893	62.56	-2.85	14064	320102	C47 H80 N4 O40 S2	10.795	47.54	0.72	39275
322000_1	C48 H83 N3 O34	9.662	98.8	-1.44	1553477	322000	C48 H83 N3 O34	9.648	97.31	-1.94	1794931	322000	C48 H83 N3 O34	9.649	97.96	-0.93	1467234
322000_2	C48 H83 N3 O34	16.266																322000	C48 H83 N3 O34	16.266	11.18	2.62	122278	322000	C48 H83 N3 O34	16.052	30.19	-4.86	23507	322000	C48 H83 N3 O34	16.304	42.98	-8.96	31182
322000_3	C48 H83 N3 O34	14.947																																		322000	C48 H83 N3 O34	14.947	67.17	-2.48	14607							322000	C48 H83 N3 O34
322000_4	C48 H83 N3 O34	13.898																																								322000	C48 H83 N3 O34	13.898	71.51	-4.02	20512	322000	C48 H83 N3 O34
331000_1	C48 H83 N3 O35	16.052																						331000	C48 H83 N3 O35	16.052	60.77	-4.79	27670	331000	C48 H83 N3 O35	15.771	63.33	9.82	40425
331000_2	C48 H83 N3 O35	16.865																331000	C48 H83 N3 O35	16.865	51.52	-1.36	67399	331000	C48 H83 N3 O35	16.601	34.65	4.87	11339	331000	C48 H83 N3 O35	16.354	30.58	3.18	14970
322001_1	C48 H83 N3 O37 S	9.213	98.04	-1.06	1432237	322001	C48 H83 N3 O37 S	9.132	83.87	-1.05	1354563	322001	C48 H83 N3 O37 S	9.116	73.62	0.35	1576705																			320101	C47 H80 N4 O37 S	9.222	8.38	5.96	16107	320101	C47 H80 N4 O37 S	9.238	65.28	-1.61	11112	320101	C47 H80 N4 O37 S
322001_2	C48 H83 N3 O37 S	10.178	79.9	-0.45	2060862	322001	C48 H83 N3 O37 S	10.131	88.11	-0.83	2567550	322001	C48 H83 N3 O37 S	10.081	95.09	-1.49	3502485
421000_1	C50 H86 N4 O35	16.249																421000	C50 H86 N4 O35	16.249	53.69	2.53	116986	421000	C50 H86 N4 O35	16.069	25.59	1.7	131571	421000	C50 H86 N4 O35	16.42	46.86	7.78	113342
211200_1	C50 H84 N4 O36	9.929	43.27	3.99	13355	211200	C50 H84 N4 O36	9.848	64.05	0.86	15674							211200	C50 H84 N4 O36	9.859	99.28	-1.22	2395005	211200	C50 H84 N4 O36	9.778	86.79	-0.69	2243411	211200	C50 H84 N4 O36	9.68	69.65	-0.66	2129251
211200_2	C50 H84 N4 O36	8.827																211200	C50 H84 N4 O36	8.827	66.03	4.36	73242	211200	C50 H84 N4 O36	8.746	56.97	3.52	68531	211200	C50 H84 N4 O36	8.615	39.18	4.41	75128
220201_1	C50 H84 N4 O40 S	11.809	63.35	-4.98	27844	220201	C50 H84 N4 O40 S	11.745	65.07	1.24	15023
220201_2	C50 H84 N4 O40 S	12.588																220201	C50 H84 N4 O40 S	12.588	48.05	9.37	25630	220201	C50 H84 N4 O40 S	12.424	69.4	8.76	23996	220201	C50 H84 N4 O40 S	12.226	81.94	0.62	21551
421000_1	C50 H86 N4 O35	10.661	37.35	4.6	137656	421000	C50 H86 N4 O35	10.647	66.88	-0.09	100401
421000_2	C50 H86 N4 O35	11.343	30.65	-9.91	347098	421000	C50 H86 N4 O35	11.346	69.69	-5.7	306191	421000	C50 H86 N4 O35	11.329	61.91	-6.93	302148
421000_3	C50 H86 N4 O35	9.864				421000	C50 H86 N4 O35	9.864	67.28	-7.29	39839	421000	C50 H86 N4 O35	9.832	61.81	-3.64	72256
430002	C50 H86 N4 O42 S2	9.662	63.96	0.3	55676	430002	C50 H86 N4 O42 S2	9.648	55.84	3.62	39624	430002	C50 H86 N4 O42 S2	9.632	66.53	3.57	26933
321100_1	C53 H90 N4 O38	9.08	70.58	3.01	26088	321100	C53 H90 N4 O38	8.982	52.31	0.91	27957
321100_2	C53 H90 N4 O38	12.641	61.91	5.6	92290	321100	C53 H90 N4 O38	12.61	48.41	4.61	94092	321100	C53 H90 N4 O38	12.561	43.38	4.33	86494	321100	C53 H90 N4 O38	12.971	81.49	-4.33	256178	321100	C53 H90 N4 O38	12.906	81.01	-2.99	255200	321100	C53 H90 N4 O38	12.842	61.76	-0.98	211506
321100_3	C53 H90 N4 O38	15.953	70.13	8.04	725165	321100	C53 H90 N4 O38	15.756	14.48	2.06	695143	321100	C53 H90 N4 O38	15.623	18.52	-1.61	664582																			321100	C53 H90 N4 O38	15.762	81.49	-2.32	26359	321100	C53 H90 N4 O38	15.695	59.59	-3.68	27019	321100	C53 H90 N4 O38
321100_4	C53 H90 N4 O38	17.098																321100	C53 H90 N4 O38	17.098	60.46	-0.93	487180	321100	C53 H90 N4 O38	16.801	34.98	5.71	840480
321100_5	C53 H90 N4 O38	16.299																321100	C53 H90 N4 O38	16.299	9.07	-8.09	103999							321100	C53 H90 N4 O38	16.037	31.84	-6.73	19703
321100_6	C53 H90 N4 O38	13.149
330101_1	C53 H90 N4 O42 S	9.845	93.3	0.77	898489	330101	C53 H90 N4 O42 S	9.765	85.71	0.87	854430	330101	C53 H90 N4 O42 S	9.665	67.62	0.65	890710
330101_2	C53 H90 N4 O42 S	10.894	83.93	0.34	148561	330101	C53 H90 N4 O42 S	10.813	70.71	0.25	139992	330101	C53 H90 N4 O42 S	10.747	51.45	1.65	111096
330101_3	C53 H90 N4 O42 S	11.859	64.6	1.75	186461	330101	C53 H90 N4 O42 S	11.778	84.58	2.06	225507	330101	C53 H90 N4 O42 S	11.696	67.43	2.79	172749
330102_1	C53 H90 N4 O45 S2	12.076	80.25	5.38	258361	330102	C53 H90 N4 O45 S2	11.928	63.61	3.12	277947	330102	C53 H90 N4 O45 S2	11.762	86.98	4.07	531008
330102_2	C53 H90 N4 O45 S2	11.192																						330102	C53 H90 N4 O45 S2	11.192	26.58	-8.03	39897	330102	C53 H90 N4 O45 S2	11.161	45.92	5.78	47063
332000_1	C54 H93 N3 O39	16.086	57.51	-7.18	71517	332000	C54 H93 N3 O39	16.072	69.14	3.49	68250							332000	C54 H93 N3 O39	16.349	29.4	-8.03	95865	332000	C54 H93 N3 O39	16.085	38.52	-2.57	77291	332000	C54 H93 N3 O39	16.32	79.62	2.01	82242
332000_2	C54 H93 N3 O39	16.898																332000	C54 H93 N3 O39	16.898	37.25	-9.48	127153	332000	C54 H93 N3 O39	16.601	72.8	2.2	156606
431000_1	C56 H96 N4 O40	12.242	64.64	-8.03	145522							431000	C56 H96 N4 O40	12.228	55.35	-8.83	134371
431000_2	C56 H96 N4 O40	16.601																						431000	C56 H96 N4 O40	16.601	59.01	5.69	44056	431000	C56 H96 N4 O40	16.337	69.3	-0.41	20515
331100	C59 H100 N4 O43	16.003	40.33	-1.59	93794	331100	C59 H100 N4 O43	15.673	42.23	7.46	30988	331100	C59 H100 N4 O43	15.607	46.32	-1.15	65433
530000	C58 H99 N5 O41	9.282				530000	C58 H99 N5 O41	9.282	49.01	-7.58	23811	530000	C58 H99 N5 O41	9.299	78.5	5.39	10478
322100_1	C59 H100 N4 O42	9.787																																		322100	C59 H100 N4 O42	9.787	64.63	-5.89	27102							322100	C59 H100 N4 O42
322100_2	C59 H100 N4 O42	16.316																322100	C59 H100 N4 O42	16.316	42.34	-8.8	196536	322100	C59 H100 N4 O42	16.618	39.21	5.6	43926	322100	C59 H100 N4 O42	16.337	62.21	0.6	68805
322100_3	C59 H100 N4 O42	17.414																322100	C59 H100 N4 O42	17.414	59.38	-6.92	1634272	322100	C59 H100 N4 O42	17.267	58.7	0.74	1059303	322100	C59 H100 N4 O42	17.169	71.02	-4.61	562246
331100_1	C59 H100 N4 O43	11.393	79.73	-2.48	190322	331100	C59 H100 N4 O43	11.346	91.55	-2.87	277721	331100	C59 H100 N4 O43	11.296	96.42	-2.18	259583
331100_2	C59 H100 N4 O43	16.382																331100	C59 H100 N4 O43	16.382	64.44	-6.81	102204							331100	C59 H100 N4 O43	16.37	68.82	0.45	92103
331100_3	C59 H100 N4 O43	16.932																331100	C59 H100 N4 O43	16.932	62.67	-6.13	119895	331100	C59 H100 N4 O43	16.751	43.48	1.8	126211	331100	C59 H100 N4 O43	16.77	41.59	3.96	48935
331010_1	C59 H100 N4 O44	11.429				331010	C59 H100 N4 O44	11.429	77.42	-3.19	22386	331010	C59 H100 N4 O44	11.379	69.17	-8.23	23437
331010_2	C59 H100 N4 O44	16.085																						331010	C59 H100 N4 O44	16.085	41.86	-1.1	48266	331010	C59 H100 N4 O44	15.788	60.04	-7.97	14295
322101_1	C59 H100 N4 O45 S	10.777	72.31	2.33	181283	322101	C59 H100 N4 O45 S	10.713	65.67	-0.25	128678	322101	C59 H100 N4 O45 S	10.647	51.48	-2.69	116964
322101_2	C59 H100 N4 O45 S	11.793	72.96	-6.68	21299	322101	C59 H100 N4 O45 S	11.678	50.56	-3.75	43020	322101	C59 H100 N4 O45 S	11.579	37.69	-4.32	67114
322101_1	C59 H100 N4 O45 S	9.546	45.28	1.31	11322	322101	C59 H100 N4 O45 S	9.448	78.59	-3.38	18277
322101_2	C59 H100 N4 O45 S	9.748				322101	C59 H100 N4 O45 S	9.748	60.26	-5.91	29584	322101	C59 H100 N4 O45 S	9.682	59.49	-3.33	34847							322101	C59 H100 N4 O45 S	9.694	69.42	-2.42	57846	322101	C59 H100 N4 O45 S	9.597	58.52	-2.94	26392
322101_3	C59 H100 N4 O45 S	14.82																						322101	C59 H100 N4 O45 S	14.82	63.98	-0.89	91466	322101	C59 H100 N4 O45 S	14.59	48.41	-6.12	89101
331102_1	C59 H100 N4 O49 S2	11.227	82.22	5.42	231551	331102	C59 H100 N4 O49 S2	11.113	61.62	5.63	177697	331102	C59 H100 N4 O49 S2	10.947	48.29	7.02	133942
331102_2	C59 H100 N4 O49 S2	12.059	41.33	11.84	357555	331102	C59 H100 N4 O49 S2	11.928	78.51	5.98	370608	331102	C59 H100 N4 O49 S2	11.779	50.72	7.32	472878
321200_1	C64 H107 N5 O46	14.77																321200	C64 H107 N5 O46	14.918	45.25	-7.02	76819	321200	C64 H107 N5 O46	14.77	43.65	-5.31	55260	321200	C64 H107 N5 O46	14.639	45.83	0.79	52668
321200_2	C64 H107 N5 O46	15.603																						321200	C64 H107 N5 O46	15.603	59.24	-7.18	63620	321200	C64 H107 N5 O46	15.771	35.7	0.33	54542	321200	C64 H107 N5 O46	15.695	19.37	8.99	67290	321200	C64 H107 N5 O46	15.712	58.44	7.79	43748	321200	C64 H107 N5 O46
321200_3	C64 H107 N5 O46	16.867																						321200	C64 H107 N5 O46	16.867	48.51	8.7	62418	321200	C64 H107 N5 O46	16.32	74.47	7.4	18087
321200_4	C64 H107 N5 O46	13.37				431102	C67 H113 N5 O54 S2	10.846	88.37	0.33	408042	431102	C67 H113 N5 O54 S2	10.73	67.28	-0.36	386739	321200	C64 H107 N5 O46	13.37	62.03	1.57	64849	321200	C64 H107 N5 O46	13.37	76.58	0.87	41490
431102	C67 H113 N5 O54 S2	10.911	96.02	0.98	599246	440102	C67 H113 N5 O55 S2	12.045	35.78	-0.87	359666	440102	C67 H113 N5 O55 S2	12.228	53.58	-1.05	300282
440102_1	C67 H113 N5 O55 S2	12.175	59.35	-0.46	438379	440102	C67 H113 N5 O55 S2	12.377	55.02	-0.53	294024	440102	C67 H113 N5 O55 S2	12.494	40.97	395	218615
440102_2	C67 H113 N5 O55 S2	12.525	70.52	-0.07	312693	750102	C97 H162 N8 O75 S2	11.329	51.22	-0.26	31245	750102	C97 H162 N8 O75 S2	11.196	81.04	0.41	28013
750102	C97 H162 N8 O75 S2	11.46	80.46	4.7	43019
[truncated: 4 more columns]

## Sheet: Fig4_S5_Organized
Species	Name	Formula	Avg_Rel_abund	Glycan_status	Acid_status
Human	110000_1	C14 H27 N O11	0.15	Neutral (nonfucosylated)	Neutral
Human	110000_2	C14 H27 N O11		Neutral (nonfucosylated)	Neutral
Human	110000_3	C14 H27 N O11	0.0666667	Neutral (nonfucosylated)	Neutral
Human	110000_4	C14 H27 N O11	0.143333	Neutral (nonfucosylated)	Neutral
Human	110000_5	C14 H27 N O11		Neutral (nonfucosylated)	Neutral
Human	200000_1	C16 H30 N2 O11	0.966667	Neutral (nonfucosylated)	Neutral
Human	200000_2	C16 H30 N2 O11	0.553333	Neutral (nonfucosylated)	Neutral
Human	100100_1	C19 H34 N2 O14	0.31	Sialylated only	Acidic (sialylated)
Human	100100_2	C19 H34 N2 O14	0.126667	Sialylated only	Acidic (sialylated)
Human	100010_1	C19 H34 N2 O15		Neutral (nonfucosylated)	Neutral
Human	100010_2	C19 H34 N2 O15		Neutral (nonfucosylated)	Neutral
Human	111000_1	C20 H37 N O15		Fucosylated only	Neutral
Human	111000_2	C20 H37 N O15		Fucosylated only	Neutral
Human	111000_3	C20 H37 N O15		Fucosylated only	Neutral
Human	120000_1	C20 H37 N O16	0.72	Neutral (nonfucosylated)	Neutral
Human	120000_2	C20 H37 N O16		Neutral (nonfucosylated)	Neutral
Human	210000_1	C22 H40 N2 O16		Neutral (nonfucosylated)	Neutral
Human	210000_2	C22 H40 N2 O16	0.29	Neutral (nonfucosylated)	Neutral
Human	210000_3	C22 H40 N2 O16	3.46667	Neutral (nonfucosylated)	Neutral
Human	210000_4	C22 H40 N2 O16		Neutral (nonfucosylated)	Neutral
Human	210001_1	C22 H40 N2 O19 S		Sulfated only	Acidic (sulfated)
Human	210001_2	C22 H40 N2 O19 S	0.233333	Sulfated only	Acidic (sulfated)
Human	210001_3	C22 H40 N2 O19 S		Sulfated only	Acidic (sulfated)
Human	210001_4	C22 H40 N2 O19 S		Sulfated only	Acidic (sulfated)
Human	110101	C25 H44 N2 O22 S		Sulfated, Sialylated	Acidic (sialylated)
Human	300000_1	C24 H43 N3 O16		Neutral (nonfucosylated)	Neutral
Human	300000_2	C24 H43 N3 O16		Neutral (nonfucosylated)	Neutral
Human	110100_1	C25 H44 N2 O19	0.723333	Sialylated only	Acidic (sialylated)
Human	110100_2	C25 H44 N2 O19	0.22	Sialylated only	Acidic (sialylated)
Human	121000_1	C26 H47 N O20		Fucosylated only	Neutral
Human	121000_2	C26 H47 N O20		Fucosylated only	Neutral
Human	121000_3	C26 H47 N O20	51.1067	Fucosylated only	Neutral
Human	121000_4	C26 H47 N O20	0.385	Fucosylated only	Neutral
Human	200010_1	C27 H47 N3 O20		Neutral (nonfucosylated)	Neutral
Human	200010_2	C27 H47 N3 O20		Neutral (nonfucosylated)	Neutral
Human	211000_1	C28 H50 N2 O20	0.486667	Fucosylated only	Neutral
Human	211000_2	C28 H50 N2 O20	0.19	Fucosylated only	Neutral
Human	211000_3	C28 H50 N2 O20		Fucosylated only	Neutral
Human	211000_4	C28 H50 N2 O20	0.245	Fucosylated only	Neutral
Human	211000_5	C28 H50 N2 O20		Fucosylated only	Neutral
Human	220000_1	C28 H50 N2 O21		Neutral (nonfucosylated)	Neutral
Human	220000_2	C28 H50 N2 O21		Neutral (nonfucosylated)	Neutral
Human	220000_3	C28 H50 N2 O21	0.286667	Neutral (nonfucosylated)	Neutral
Human	220000_4	C28 H50 N2 O21	0.13	Neutral (nonfucosylated)	Neutral
Human	211001_1	C28 H50 N2 O23 S	0.31	Sulfated, Fucosylated	Acidic (sulfated)
Human	211001_2	C28 H50 N2 O23 S		Sulfated, Fucosylated	Acidic (sulfated)
Human	220001_1	C28 H50 N2 O24 S		Sulfated only	Acidic (sulfated)
Human	220001_2	C28 H50 N2 O24 S		Sulfated only	Acidic (sulfated)
Human	220001_3	C28 H50 N2 O24 S		Sulfated only	Acidic (sulfated)
Human	310000_1	C30 H53 N3 O21		Neutral (nonfucosylated)	Neutral
Human	310000_2	C30 H53 N3 O21	0.223333	Neutral (nonfucosylated)	Neutral
Human	310000_3	C30 H53 N3 O21		Neutral (nonfucosylated)	Neutral
Human	310000_4	C30 H53 N3 O21	0.3	Neutral (nonfucosylated)	Neutral
Human	310000_5	C30 H53 N3 O21		Neutral (nonfucosylated)	Neutral
Human	310001_1	C30 H53 N3 O24 S		Sulfated only	Acidic (sulfated)
Human	310001_2	C30 H53 N3 O24 S		Sulfated only	Acidic (sulfated)
Human	210100_1	C33 H57 N3 O24		Sialylated only	Acidic (sialylated)
Human	210100_2	C33 H57 N3 O24	3.65	Sialylated only	Acidic (sialylated)
Human	210101_1	C33 H57 N3 O27 S	0.483333	Sulfated, Sialylated	Acidic (sialylated)
Human	210101_2	C33 H57 N3 O27 S	0.243333	Sulfated, Sialylated	Acidic (sialylated)
Human	221000_1	C34 H60 N2 O25		Fucosylated only	Neutral
Human	221000_2	C34 H60 N2 O25		Fucosylated only	Neutral
Human	221000_1	C34 H60 N2 O25	0.215	Fucosylated only	Neutral
Human	221000_2	C34 H60 N2 O25	0.275	Fucosylated only	Neutral
Human	221000_3	C34 H60 N2 O25		Fucosylated only	Neutral
Human	230000_1	C34 H60 N2 O26		Neutral (nonfucosylated)	Neutral
Human	230000_2	C34 H60 N2 O26		Neutral (nonfucosylated)	Neutral
Human	221001_1	C34 H60 N2 O28 S		Sulfated, Fucosylated	Acidic (sulfated)
Human	221001_2	C34 H60 N2 O28 S		Sulfated, Fucosylated	Acidic (sulfated)
Human	221001_3	C34 H60 N2 O28 S	0.0733333	Sulfated, Fucosylated	Acidic (sulfated)
Human	221001_4	C34 H60 N2 O28 S		Sulfated, Fucosylated	Acidic (sulfated)
Human	311000_1	C36 H63 N3 O25		Fucosylated only	Neutral
Human	311000_2	C36 H63 N3 O25		Fucosylated only	Neutral
Human	311000_3	C36 H63 N3 O25	0.475	Fucosylated only	Neutral
Human	311000_4	C36 H63 N3 O25	0.495	Fucosylated only	Neutral
Human	311000_5	C36 H63 N3 O25		Fucosylated only	Neutral
Human	311000_6	C36 H63 N3 O25		Fucosylated only	Neutral
Human	320000_1	C36 H63 N3 O26		Neutral (nonfucosylated)	Neutral
Human	320000_2	C36 H63 N3 O26	0.2	Neutral (nonfucosylated)	Neutral
Human	320000_3	C36 H63 N3 O26	0.22	Neutral (nonfucosylated)	Neutral
Human	320000_4	C36 H63 N3 O26	0.566667	Neutral (nonfucosylated)	Neutral
Human	311001_1	C36 H63 N3 O28 S		Sulfated, Fucosylated	Acidic (sulfated)
Human	311001_2	C36 H63 N3 O28 S		Sulfated, Fucosylated	Acidic (sulfated)
Human	311001_3	C36 H63 N3 O28 S		Sulfated, Fucosylated	Acidic (sulfated)
Human	311001_4	C36 H63 N3 O28 S		Sulfated, Fucosylated	Acidic (sulfated)
Human	320001_1	C36 H63 N3 O29 S		Sulfated only	Acidic (sulfated)
Human	320001_2	C36 H63 N3 O29 S		Sulfated only	Acidic (sulfated)
Human	410000_1	C38 H66 N4 O26		Neutral (nonfucosylated)	Neutral
Human	410000_2	C38 H66 N4 O26		Neutral (nonfucosylated)	Neutral
Human	211100_1	C39 H67 N3 O28	3.5	Sialyated, Fucosylated	Acidic (sialylated)
Human	211100_2	C39 H67 N3 O28	0.163333	Sialyated, Fucosylated	Acidic (sialylated)
Human	211100_3	C39 H67 N3 O28	2.59333	Sialyated, Fucosylated	Acidic (sialylated)
Human	211100_4	C39 H67 N3 O28	0.07	Sialyated, Fucosylated	Acidic (sialylated)
Human	220100_1	C39 H67 N3 O29		Sialylated only	Acidic (sialylated)
Human	220100_2	C39 H67 N3 O29		Sialylated only	Acidic (sialylated)
Human	220100_3	C39 H67 N3 O29	0.27	Sialylated only	Acidic (sialylated)
Human	220101_1	C39 H67 N3 O32 S	0.185	Sulfated, Sialylated	Acidic (sialylated)
Human	220101_2	C39 H67 N3 O32 S		Sulfated, Sialylated	Acidic (sialylated)
Human	220101_3	C39 H67 N3 O32 S		Sulfated, Sialylated	Acidic (sialylated)
Human	220101_4	C39 H67 N3 O32 S	0.163333	Sulfated, Sialylated	Acidic (sialylated)
Human	222000_1	C40 H70 N2 O29	0.465	Fucosylated only	Neutral
Human	222000_2	C40 H70 N2 O29		Fucosylated only	Neutral
Human	310100_1	C41 H70 N4 O29		Sialylated only	Acidic (sialylated)
Human	310100_2	C41 H70 N4 O29	0.483333	Sialylated only	Acidic (sialylated)
Human	310100_3	C41 H70 N4 O29	0.423333	Sialylated only	Acidic (sialylated)
Human	310100_4	C41 H70 N4 O29	1.01333	Sialylated only	Acidic (sialylated)
Human	310100_5	C41 H70 N4 O29	0.106667	Sialylated only	Acidic (sialylated)
Human	310100_6	C41 H70 N4 O29		Sialylated only	Acidic (sialylated)
Human	310100_7	C41 H70 N4 O29		Sialylated only	Acidic (sialylated)
Human	321000_1	C42 H73 N3 O30		Fucosylated only	Neutral
Human	321000_2	C42 H73 N3 O30		Fucosylated only	Neutral
Human	321000_3	C42 H73 N3 O30		Fucosylated only	Neutral
Human	321000_4	C42 H73 N3 O30	0.365	Fucosylated only	Neutral
Human	321000_5	C42 H73 N3 O30		Fucosylated only	Neutral
Human	321000_6	C42 H73 N3 O30		Fucosylated only	Neutral
Human	321001_1	C42 H73 N3 O33 S		Sulfated, Fucosylated	Acidic (sulfated)
Human	321001_2	C42 H73 N3 O33 S		Sulfated, Fucosylated	Acidic (sulfated)
Human	321001_3	C42 H73 N3 O33 S		Sulfated, Fucosylated	Acidic (sulfated)
Human	321001_4	C42 H73 N3 O33 S		Sulfated, Fucosylated	Acidic (sulfated)
Human	321001_5	C42 H73 N3 O33 S		Sulfated, Fucosylated	Acidic (sulfated)
Human	321001_6	C42 H73 N3 O33 S		Sulfated, Fucosylated	Acidic (sulfated)
Human	321001_7	C42 H73 N3 O33 S		Sulfated, Fucosylated	Acidic (sulfated)
Human	321001_8	C42 H73 N3 O33 S	0.0533333	Sulfated, Fucosylated	Acidic (sulfated)
Human	330001	C42 H73 N3 O34 S		Sulfated only	Acidic (sulfated)
Human	420000_1	C44 H76 N4 O31		Neutral (nonfucosylated)	Neutral
Human	420000_2	C44 H76 N4 O31	0.225	Neutral (nonfucosylated)	Neutral
Human	210200_1	C44 H74 N4 O32		Sialylated only	Acidic (sialylated)
Human	210200_2	C44 H74 N4 O32		Sialylated only	Acidic (sialylated)
Human	210200_3	C44 H74 N4 O32	1.32	Sialylated only	Acidic (sialylated)
Human	210200_4	C44 H74 N4 O32	2.34333	Sialylated only	Acidic (sialylated)
Human	210200_5	C44 H74 N4 O32	0.133333	Sialylated only	Acidic (sialylated)
Human	221100_1	C45 H77 N3 O33		Sialyated, Fucosylated	Acidic (sialylated)
Human	221100_2	C45 H77 N3 O33		Sialyated, Fucosylated	Acidic (sialylated)
Human	221100_3	C45 H77 N3 O33		Sialyated, Fucosylated	Acidic (sialylated)
Human	221101_1	C45 H77 N3 O36 S		Sialyled, Sulfated, Fucosylated	Acidic (sialylated)
Human	221101_2	C45 H77 N3 O36 S		Sialyled, Sulfated, Fucosylated	Acidic (sialylated)
Human	221101_3	C45 H77 N3 O36 S		Sialyled, Sulfated, Fucosylated	Acidic (sialylated)
Human	221101_4	C45 H77 N3 O36 S		Sialyled, Sulfated, Fucosylated	Acidic (sialylated)
Human	221101_5	C45 H77 N3 O36 S	0.17	Sialyled, Sulfated, Fucosylated	Acidic (sialylated)
Human	221101_6	C45 H77 N3 O36 S		Sialyled, Sulfated, Fucosylated	Acidic (sialylated)
Human	311100_1	C47 H80 N4 O33	0.1	Sialyated, Fucosylated	Acidic (sialylated)
Human	311100_2	C47 H80 N4 O33	0.233333	Sialyated, Fucosylated	Acidic (sialylated)
Human	311100_3	C47 H80 N4 O33	0.0566667	Sialyated, Fucosylated	Acidic (sialylated)
Human	311100_4	C47 H80 N4 O33	0.21	Sialyated, Fucosylated	Acidic (sialylated)
Human	320100_1	C47 H80 N4 O34		Sialylated only	Acidic (sialylated)
Human	320100_2	C47 H80 N4 O34	0.633333	Sialylated only	Acidic (sialylated)
Human	320100_3	C47 H80 N4 O34	0.12	Sialylated only	Acidic (sialylated)
Human	320100_4	C47 H80 N4 O34		Sialylated only	Acidic (sialylated)
Human	320100_5	C47 H80 N4 O34		Sialylated only	Acidic (sialylated)
Human	320101_1	C47 H80 N4 O37 S		Sulfated, Sialylated	Acidic (sialylated)
Human	320102_1	C47 H80 N4 O40 S2		Sulfated, Sialylated	Acidic (sialylated)
Human	320101_2	C47 H80 N4 O37 S	0.3	Sulfated, Sialylated	Acidic (sialylated)
Human	320102_2	C47 H80 N4 O40 S2	0.09	Sulfated, Sialylated	Acidic (sialylated)
Human	322000_1	C48 H83 N3 O34		Fucosylated only	Neutral
Human	322000_2	C48 H83 N3 O34	0.206667	Fucosylated only	Neutral
Human	322000_3	C48 H83 N3 O34		Fucosylated only	Neutral
Human	322000_4	C48 H83 N3 O34		Fucosylated only	Neutral
Human	331000_1	C48 H83 N3 O35	0.11	Fucosylated only	Neutral
Human	331000_2	C48 H83 N3 O35	0.11	Fucosylated only	Neutral
Human	322001_1	C48 H83 N3 O37 S		Sulfated, Fucosylated	Acidic (sulfated)
Human	322001_2	C48 H83 N3 O37 S		Sulfated, Fucosylated	Acidic (sulfated)
Human	421000_1	C50 H86 N4 O35	0.413333	Fucosylated only	Neutral
Human	211200_1	C50 H84 N4 O36	7.68	Sialyated, Fucosylated	Acidic (sialylated)
Human	211200_2	C50 H84 N4 O36	0.246667	Sialyated, Fucosylated	Acidic (sialylated)
Human	220201_1	C50 H84 N4 O40 S		Sulfated, Sialylated	Acidic (sialylated)
Human	220201_2	C50 H84 N4 O40 S	0.08	Sulfated, Sialylated	Acidic (sialylated)
Human	421000_1	C50 H86 N4 O35		Fucosylated only	Neutral
Human	421000_2	C50 H86 N4 O35		Fucosylated only	Neutral
Human	421000_3	C50 H86 N4 O35		Fucosylated only	Neutral
Human	430002	C50 H86 N4 O42 S2		Sulfated only	Acidic (sulfated)
Human	321100_1	C53 H90 N4 O38		Sialyated, Fucosylated	Acidic (sialylated)
Human	321100_2	C53 H90 N4 O38	0.82	Sialyated, Fucosylated	Acidic (sialylated)
Human	321100_3	C53 H90 N4 O38		Sialyated, Fucosylated	Acidic (sialylated)
Human	321100_4	C53 H90 N4 O38	2.265	Sialyated, Fucosylated	Acidic (sialylated)
Human	321100_5	C53 H90 N4 O38	0.22	Sialyated, Fucosylated	Acidic (sialylated)
Human	321100_6	C53 H90 N4 O38		Sialyated, Fucosylated	Acidic (sialylated)
Human	330101_1	C53 H90 N4 O42 S		Sulfated, Sialylated	Acidic (sialylated)
Human	330101_2	C53 H90 N4 O42 S		Sulfated, Sialylated	Acidic (sialylated)
Human	330101_3	C53 H90 N4 O42 S		Sulfated, Sialylated	Acidic (sialylated)
Human	330102_1	C53 H90 N4 O45 S2		Sulfated, Sialylated	Acidic (sialylated)
Human	330102_2	C53 H90 N4 O45 S2	0.145	Sulfated, Sialylated	Acidic (sialylated)
Human	332000_1	C54 H93 N3 O39	0.29	Fucosylated only	Neutral
Human	332000_2	C54 H93 N3 O39	0.485	Fucosylated only	Neutral
Human	431000_1	C56 H96 N4 O40		Fucosylated only	Neutral
Human	431000_2	C56 H96 N4 O40	0.11	Fucosylated only	Neutral
Human	331100	C59 H100 N4 O43		Sialyated, Fucosylated	Acidic (sialylated)
Human	530000	C58 H99 N5 O41		Neutral (nonfucosylated)	Neutral
Human	322100_1	C59 H100 N4 O42		Sialyated, Fucosylated	Acidic (sialylated)
Human	322100_2	C59 H100 N4 O42	0.36	Sialyated, Fucosylated	Acidic (sialylated)
Human	322100_3	C59 H100 N4 O42	3.73667	Sialyated, Fucosylated	Acidic (sialylated)
Human	331100_1	C59 H100 N4 O43		Sialyated, Fucosylated	Acidic (sialylated)
Human	331100_2	C59 H100 N4 O43	0.33	Sialyated, Fucosylated	Acidic (sialylated)
Human	331100_3	C59 H100 N4 O43	0.336667	Sialyated, Fucosylated	Acidic (sialylated)
Human	331010_1	C59 H100 N4 O44		Fucosylated only	Neutral
Human	331010_2	C59 H100 N4 O44	0.105	Fucosylated only	Neutral
Human	322101_1	C59 H100 N4 O45 S		Sialyled, Sulfated, Fucosylated	Acidic (sialylated)
Human	322101_2	C59 H100 N4 O45 S		Sialyled, Sulfated, Fucosylated	Acidic (sialylated)
Human	322101_1	C59 H100 N4 O45 S		Sialyled, Sulfated, Fucosylated	Acidic (sialylated)
Human	322101_2	C59 H100 N4 O45 S	0.14	Sialyled, Sulfated, Fucosylated	Acidic (sialylated)
Human	322101_3	C59 H100 N4 O45 S	0.295	Sialyled, Sulfated, Fucosylated	Acidic (sialylated)
Human	331102_1	C59 H100 N4 O49 S2		Sialyled, Sulfated, Fucosylated	Acidic (sialylated)
Human	331102_2	C59 H100 N4 O49 S2		Sialyled, Sulfated, Fucosylated	Acidic (sialylated)
Human	321200_1	C64 H107 N5 O46	0.206667	Sialyated, Fucosylated	Acidic (sialylated)
Human	321200_2	C64 H107 N5 O46	0.195	Sialyated, Fucosylated	Acidic (sialylated)
Human	321200_3	C64 H107 N5 O46	0.135	Sialyated, Fucosylated	Acidic (sialylated)
Human	321200_4	C64 H107 N5 O46	0.185	Sialyated, Fucosylated	Acidic (sialylated)
Human	431102	C67 H113 N5 O54 S2		Sialyled, Sulfated, Fucosylated	Acidic (sialylated)
Human	440102_1	C67 H113 N5 O55 S2		Sulfated, Sialylated	Acidic (sialylated)
Human	440102_2	C67 H113 N5 O55 S2		Sulfated, Sialylated	Acidic (sialylated)
Human	750102	C97 H162 N8 O75 S2		Sulfated, Sialylated	Acidic (sialylated)
Mouse	110000_1	C14 H27 N O11	0.846667	Neutral (nonfucosylated)	Neutral
Mouse	110000_2	C14 H27 N O11		Neutral (nonfucosylated)	Neutral
Mouse	110000_3	C14 H27 N O11		Neutral (nonfucosylated)	Neutral
Mouse	110000_4	C14 H27 N O11		Neutral (nonfucosylated)	Neutral
Mouse	110000_5	C14 H27 N O11	1.44	Neutral (nonfucosylated)	Neutral
Mouse	200000_1	C16 H30 N2 O11		Neutral (nonfucosylated)	Neutral
Mouse	200000_2	C16 H30 N2 O11		Neutral (nonfucosylated)	Neutral
Mouse	100100_1	C19 H34 N2 O14		Sialylated only	Acidic (sialylated)
Mouse	100100_2	C19 H34 N2 O14		Sialylated only	Acidic (sialylated)
Mouse	100010_1	C19 H34 N2 O15		Neutral (nonfucosylated)	Neutral
Mouse	100010_2	C19 H34 N2 O15		Neutral (nonfucosylated)	Neutral
Mouse	111000_1	C20 H37 N O15		Fucosylated only	Neutral
Mouse	111000_2	C20 H37 N O15		Fucosylated only	Neutral
Mouse	111000_3	C20 H37 N O15	3.59667	Fucosylated only	Neutral
Mouse	120000_1	C20 H37 N O16		Neutral (nonfucosylated)	Neutral
Mouse	120000_2	C20 H37 N O16		Neutral (nonfucosylated)	Neutral
Mouse	210000_1	C22 H40 N2 O16		Neutral (nonfucosylated)	Neutral
Mouse	210000_2	C22 H40 N2 O16		Neutral (nonfucosylated)	Neutral
Mouse	210000_3	C22 H40 N2 O16		Neutral (nonfucosylated)	Neutral
Mouse	210000_4	C22 H40 N2 O16	2.05	Neutral (nonfucosylated)	Neutral
Mouse	210001_1	C22 H40 N2 O19 S		Sulfated only	Acidic (sulfated)
Mouse	210001_2	C22 H40 N2 O19 S		Sulfated only	Acidic (sulfated)
Mouse	210001_3	C22 H40 N2 O19 S		Sulfated only	Acidic (sulfated)
Mouse	210001_4	C22 H40 N2 O19 S	1.61333	Sulfated only	Acidic (sulfated)
Mouse	110101	C25 H44 N2 O22 S	0.496667	Sulfated, Sialylated	Acidic (sialylated)
Mouse	300000_1	C24 H43 N3 O16		Neutral (nonfucosylated)	Neutral
Mouse	300000_2	C24 H43 N3 O16		Neutral (nonfucosylated)	Neutral
Mouse	110100_1	C25 H44 N2 O19		Sialylated only	Acidic (sialylated)
Mouse	110100_2	C25 H44 N2 O19		Sialylated only	Acidic (sialylated)
Mouse	121000_1	C26 H47 N O20		Fucosylated only	Neutral
Mouse	121000_2	C26 H47 N O20		Fucosylated only	Neutral
Mouse	121000_3	C26 H47 N O20		Fucosylated only	Neutral
Mouse	121000_4	C26 H47 N O20		Fucosylated only	Neutral
Mouse	200010_1	C27 H47 N3 O20		Neutral (nonfucosylated)	Neutral
Mouse	200010_2	C27 H47 N3 O20		Neutral (nonfucosylated)	Neutral
Mouse	211000_1	C28 H50 N2 O20		Fucosylated only	Neutral
Mouse	211000_2	C28 H50 N2 O20		Fucosylated only	Neutral
Mouse	211000_3	C28 H50 N2 O20		Fucosylated only	Neutral
Mouse	211000_4	C28 H50 N2 O20	5.44	Fucosylated only	Neutral
Mouse	211000_5	C28 H50 N2 O20	0.88	Fucosylated only	Neutral
Mouse	220000_1	C28 H50 N2 O21	2.41	Neutral (nonfucosylated)	Neutral
Mouse	220000_2	C28 H50 N2 O21		Neutral (nonfucosylated)	Neutral
Mouse	220000_3	C28 H50 N2 O21	1.3	Neutral (nonfucosylated)	Neutral
Mouse	220000_4	C28 H50 N2 O21		Neutral (nonfucosylated)	Neutral
Mouse	211001_1	C28 H50 N2 O23 S		Sulfated, Fucosylated	Acidic (sulfated)
Mouse	211001_2	C28 H50 N2 O23 S	2.01	Sulfated, Fucosylated	Acidic (sulfated)
Mouse	220001_1	C28 H50 N2 O24 S	0.78	Sulfated only	Acidic (sulfated)
Mouse	220001_2	C28 H50 N2 O24 S		Sulfated only	Acidic (sulfated)
Mouse	220001_3	C28 H50 N2 O24 S	1.31333	Sulfated only	Acidic (sulfated)
Mouse	310000_1	C30 H53 N3 O21	1.88333	Neutral (nonfucosylated)	Neutral
Mouse	310000_2	C30 H53 N3 O21		Neutral (nonfucosylated)	Neutral
Mouse	310000_3	C30 H53 N3 O21		Neutral (nonfucosylated)	Neutral
Mouse	310000_4	C30 H53 N3 O21		Neutral (nonfucosylated)	Neutral
Mouse	310000_5	C30 H53 N3 O21		Neutral (nonfucosylated)	Neutral
Mouse	310001_1	C30 H53 N3 O24 S		Sulfated only	Acidic (sulfated)
Mouse	310001_2	C30 H53 N3 O24 S		Sulfated only	Acidic (sulfated)
Mouse	210100_1	C33 H57 N3 O24		Sialylated only	Acidic (sialylated)
Mouse	210100_2	C33 H57 N3 O24	1.45333	Sialylated only	Acidic (sialylated)
Mouse	210101_1	C33 H57 N3 O27 S		Sulfated, Sialylated	Acidic (sialylated)
Mouse	210101_2	C33 H57 N3 O27 S		Sulfated, Sialylated	Acidic (sialylated)
Mouse	221000_1	C34 H60 N2 O25		Fucosylated only	Neutral
Mouse	221000_2	C34 H60 N2 O25	6.31667	Fucosylated only	Neutral
Mouse	221000_1	C34 H60 N2 O25		Fucosylated only	Neutral
Mouse	221000_2	C34 H60 N2 O25	2.14	Fucosylated only	Neutral
Mouse	221000_3	C34 H60 N2 O25	1.26667	Fucosylated only	Neutral
Mouse	230000_1	C34 H60 N2 O26		Neutral (nonfucosylated)	Neutral
Mouse	230000_2	C34 H60 N2 O26		Neutral (nonfucosylated)	Neutral
Mouse	221001_1	C34 H60 N2 O28 S		Sulfated, Fucosylated	Acidic (sulfated)
Mouse	221001_2	C34 H60 N2 O28 S		Sulfated, Fucosylated	Acidic (sulfated)
Mouse	221001_3	C34 H60 N2 O28 S	0.54	Sulfated, Fucosylated	Acidic (sulfated)
Mouse	221001_4	C34 H60 N2 O28 S	1.29667	Sulfated, Fucosylated	Acidic (sulfated)
Mouse	311000_1	C36 H63 N3 O25		Fucosylated only	Neutral
Mouse	311000_2	C36 H63 N3 O25		Fucosylated only	Neutral
Mouse	311000_3	C36 H63 N3 O25		Fucosylated only	Neutral
Mouse	311000_4	C36 H63 N3 O25		Fucosylated only	Neutral
Mouse	311000_5	C36 H63 N3 O25	10.665	Fucosylated only	Neutral
Mouse	311000_6	C36 H63 N3 O25	2.11	Fucosylated only	Neutral
Mouse	320000_1	C36 H63 N3 O26	1.415	Neutral (nonfucosylated)	Neutral
Mouse	320000_2	C36 H63 N3 O26		Neutral (nonfucosylated)	Neutral
Mouse	320000_3	C36 H63 N3 O26		Neutral (nonfucosylated)	Neutral
Mouse	320000_4	C36 H63 N3 O26		Neutral (nonfucosylated)	Neutral
Mouse	311001_1	C36 H63 N3 O28 S		Sulfated, Fucosylated	Acidic (sulfated)
Mouse	311001_2	C36 H63 N3 O28 S		Sulfated, Fucosylated	Acidic (sulfated)
Mouse	311001_3	C36 H63 N3 O28 S		Sulfated, Fucosylated	Acidic (sulfated)
Mouse	311001_4	C36 H63 N3 O28 S		Sulfated, Fucosylated	Acidic (sulfated)
Mouse	320001_1	C36 H63 N3 O29 S		Sulfated only	Acidic (sulfated)
Mouse	320001_2	C36 H63 N3 O29 S	28.4267	Sulfated only	Acidic (sulfated)
Mouse	410000_1	C38 H66 N4 O26		Neutral (nonfucosylated)	Neutral
Mouse	410000_2	C38 H66 N4 O26	2.195	Neutral (nonfucosylated)	Neutral
Mouse	211100_1	C39 H67 N3 O28		Sialyated, Fucosylated	Acidic (sialylated)
Mouse	211100_2	C39 H67 N3 O28		Sialyated, Fucosylated	Acidic (sialylated)
Mouse	211100_3	C39 H67 N3 O28		Sialyated, Fucosylated	Acidic (sialylated)
Mouse	211100_4	C39 H67 N3 O28	0.77	Sialyated, Fucosylated	Acidic (sialylated)
Mouse	220100_1	C39 H67 N3 O29	3.22667	Sialylated only	Acidic (sialylated)
Mouse	220100_2	C39 H67 N3 O29		Sialylated only	Acidic (sialylated)
Mouse	220100_3	C39 H67 N3 O29		Sialylated only	Acidic (sialylated)
Mouse	220101_1	C39 H67 N3 O32 S		Sulfated, Sialylated	Acidic (sialylated)
Mouse	220101_2	C39 H67 N3 O32 S		Sulfated, Sialylated	Acidic (sialylated)
Mouse	220101_3	C39 H67 N3 O32 S		Sulfated, Sialylated	Acidic (sialylated)
Mouse	220101_4	C39 H67 N3 O32 S		Sulfated, Sialylated	Acidic (sialylated)
Mouse	222000_1	C40 H70 N2 O29	1.28667	Fucosylated only	Neutral
Mouse	222000_2	C40 H70 N2 O29	2.02667	Fucosylated only	Neutral
Mouse	310100_1	C41 H70 N4 O29		Sialylated only	Acidic (sialylated)
Mouse	310100_2	C41 H70 N4 O29		Sialylated only	Acidic (sialylated)
Mouse	310100_3	C41 H70 N4 O29		Sialylated only	Acidic (sialylated)
Mouse	310100_4	C41 H70 N4 O29		Sialylated only	Acidic (sialylated)
Mouse	310100_5	C41 H70 N4 O29		Sialylated only	Acidic (sialylated)
Mouse	310100_6	C41 H70 N4 O29	0.67	Sialylated only	Acidic (sialylated)
Mouse	310100_7	C41 H70 N4 O29	0.586667	Sialylated only	Acidic (sialylated)
Mouse	321000_1	C42 H73 N3 O30		Fucosylated only	Neutral
Mouse	321000_2	C42 H73 N3 O30		Fucosylated only	Neutral
Mouse	321000_3	C42 H73 N3 O30		Fucosylated only	Neutral
Mouse	321000_4	C42 H73 N3 O30		Fucosylated only	Neutral
Mouse	321000_5	C42 H73 N3 O30	1.305	Fucosylated only	Neutral
Mouse	321000_6	C42 H73 N3 O30	1.33333	Fucosylated only	Neutral
Mouse	321001_1	C42 H73 N3 O33 S		Sulfated, Fucosylated	Acidic (sulfated)
Mouse	321001_2	C42 H73 N3 O33 S		Sulfated, Fucosylated	Acidic (sulfated)
Mouse	321001_3	C42 H73 N3 O33 S		Sulfated, Fucosylated	Acidic (sulfated)
Mouse	321001_4	C42 H73 N3 O33 S		Sulfated, Fucosylated	Acidic (sulfated)
Mouse	321001_5	C42 H73 N3 O33 S		Sulfated, Fucosylated	Acidic (sulfated)
Mouse	321001_6	C42 H73 N3 O33 S		Sulfated, Fucosylated	Acidic (sulfated)
Mouse	321001_7	C42 H73 N3 O33 S		Sulfated, Fucosylated	Acidic (sulfated)
Mouse	321001_8	C42 H73 N3 O33 S		Sulfated, Fucosylated	Acidic (sulfated)
Mouse	330001	C42 H73 N3 O34 S		Sulfated only	Acidic (sulfated)
Mouse	420000_1	C44 H76 N4 O31	0.56	Neutral (nonfucosylated)	Neutral
Mouse	420000_2	C44 H76 N4 O31		Neutral (nonfucosylated)	Neutral
Mouse	210200_1	C44 H74 N4 O32		Sialylated only	Acidic (sialylated)
Mouse	210200_2	C44 H74 N4 O32		Sialylated only	Acidic (sialylated)
Mouse	210200_3	C44 H74 N4 O32		Sialylated only	Acidic (sialylated)
Mouse	210200_4	C44 H74 N4 O32		Sialylated only	Acidic (sialylated)
Mouse	210200_5	C44 H74 N4 O32		Sialylated only	Acidic (sialylated)
Mouse	221100_1	C45 H77 N3 O33		Sialyated, Fucosylated	Acidic (sialylated)
Mouse	221100_2	C45 H77 N3 O33	1.35667	Sialyated, Fucosylated	Acidic (sialylated)
Mouse	221100_3	C45 H77 N3 O33	2.42333	Sialyated, Fucosylated	Acidic (sialylated)
Mouse	221101_1	C45 H77 N3 O36 S		Sialyled, Sulfated, Fucosylated	Acidic (sialylated)
Mouse	221101_2	C45 H77 N3 O36 S		Sialyled, Sulfated, Fucosylated	Acidic (sialylated)
Mouse	221101_3	C45 H77 N3 O36 S		Sialyled, Sulfated, Fucosylated	Acidic (sialylated)
Mouse	221101_4	C45 H77 N3 O36 S		Sialyled, Sulfated, Fucosylated	Acidic (sialylated)
Mouse	221101_5	C45 H77 N3 O36 S		Sialyled, Sulfated, Fucosylated	Acidic (sialylated)
Mouse	221101_6	C45 H77 N3 O36 S	0.66	Sialyled, Sulfated, Fucosylated	Acidic (sialylated)
Mouse	311100_1	C47 H80 N4 O33		Sialyated, Fucosylated	Acidic (sialylated)
Mouse	311100_2	C47 H80 N4 O33		Sialyated, Fucosylated	Acidic (sialylated)
Mouse	311100_3	C47 H80 N4 O33		Sialyated, Fucosylated	Acidic (sialylated)
Mouse	311100_4	C47 H80 N4 O33		Sialyated, Fucosylated	Acidic (sialylated)
Mouse	320100_1	C47 H80 N4 O34		Sialylated only	Acidic (sialylated)
Mouse	320100_2	C47 H80 N4 O34		Sialylated only	Acidic (sialylated)
Mouse	320100_3	C47 H80 N4 O34		Sialylated only	Acidic (sialylated)
Mouse	320100_4	C47 H80 N4 O34	0.946667	Sialylated only	Acidic (sialylated)
Mouse	320100_5	C47 H80 N4 O34	0.67	Sialylated only	Acidic (sialylated)
Mouse	320101_1	C47 H80 N4 O37 S		Sulfated, Sialylated	Acidic (sialylated)
Mouse	320102_1	C47 H80 N4 O40 S2		Sulfated, Sialylated	Acidic (sialylated)
Mouse	320101_2	C47 H80 N4 O37 S		Sulfated, Sialylated	Acidic (sialylated)
Mouse	320102_2	C47 H80 N4 O40 S2		Sulfated, Sialylated	Acidic (sialylated)
Mouse	322000_1	C48 H83 N3 O34		Fucosylated only	Neutral
Mouse	322000_2	C48 H83 N3 O34		Fucosylated only	Neutral
Mouse	322000_3	C48 H83 N3 O34	0.455	Fucosylated only	Neutral
Mouse	322000_4	C48 H83 N3 O34	0.825	Fucosylated only	Neutral
Mouse	331000_1	C48 H83 N3 O35		Fucosylated only	Neutral
Mouse	331000_2	C48 H83 N3 O35		Fucosylated only	Neutral
Mouse	322001_1	C48 H83 N3 O37 S	0.503333	Sulfated, Fucosylated	Acidic (sulfated)
Mouse	322001_2	C48 H83 N3 O37 S		Sulfated, Fucosylated	Acidic (sulfated)
Mouse	421000_1	C50 H86 N4 O35		Fucosylated only	Neutral
Mouse	211200_1	C50 H84 N4 O36		Sialyated, Fucosylated	Acidic (sialylated)
Mouse	211200_2	C50 H84 N4 O36		Sialyated, Fucosylated	Acidic (sialylated)
Mouse	220201_1	C50 H84 N4 O40 S		Sulfated, Sialylated	Acidic (sialylated)
Mouse	220201_2	C50 H84 N4 O40 S		Sulfated, Sialylated	Acidic (sialylated)
Mouse	421000_1	C50 H86 N4 O35		Fucosylated only	Neutral
Mouse	421000_2	C50 H86 N4 O35		Fucosylated only	Neutral
Mouse	421000_3	C50 H86 N4 O35		Fucosylated only	Neutral
Mouse	430002	C50 H86 N4 O42 S2		Sulfated only	Acidic (sulfated)
Mouse	321100_1	C53 H90 N4 O38		Sialyated, Fucosylated	Acidic (sialylated)
Mouse	321100_2	C53 H90 N4 O38		Sialyated, Fucosylated	Acidic (sialylated)
Mouse	321100_3	C53 H90 N4 O38	0.99	Sialyated, Fucosylated	Acidic (sialylated)
Mouse	321100_4	C53 H90 N4 O38		Sialyated, Fucosylated	Acidic (sialylated)
Mouse	321100_5	C53 H90 N4 O38		Sialyated, Fucosylated	Acidic (sialylated)
Mouse	321100_6	C53 H90 N4 O38		Sialyated, Fucosylated	Acidic (sialylated)
Mouse	330101_1	C53 H90 N4 O42 S		Sulfated, Sialylated	Acidic (sialylated)
Mouse	330101_2	C53 H90 N4 O42 S		Sulfated, Sialylated	Acidic (sialylated)
Mouse	330101_3	C53 H90 N4 O42 S		Sulfated, Sialylated	Acidic (sialylated)
Mouse	330102_1	C53 H90 N4 O45 S2		Sulfated, Sialylated	Acidic (sialylated)
Mouse	330102_2	C53 H90 N4 O45 S2		Sulfated, Sialylated	Acidic (sialylated)
Mouse	332000_1	C54 H93 N3 O39		Fucosylated only	Neutral
Mouse	332000_2	C54 H93 N3 O39		Fucosylated only	Neutral
Mouse	431000_1	C56 H96 N4 O40		Fucosylated only	Neutral
Mouse	431000_2	C56 H96 N4 O40		Fucosylated only	Neutral
Mouse	331100	C59 H100 N4 O43		Sialyated, Fucosylated	Acidic (sialylated)
Mouse	530000	C58 H99 N5 O41		Neutral (nonfucosylated)	Neutral
Mouse	322100_1	C59 H100 N4 O42	1.095	Sialyated, Fucosylated	Acidic (sialylated)
Mouse	322100_2	C59 H100 N4 O42		Sialyated, Fucosylated	Acidic (sialylated)
Mouse	322100_3	C59 H100 N4 O42		Sialyated, Fucosylated	Acidic (sialylated)
Mouse	331100_1	C59 H100 N4 O43		Sialyated, Fucosylated	Acidic (sialylated)
Mouse	331100_2	C59 H100 N4 O43		Sialyated, Fucosylated	Acidic (sialylated)
Mouse	331100_3	C59 H100 N4 O43		Sialyated, Fucosylated	Acidic (sialylated)
Mouse	331010_1	C59 H100 N4 O44		Fucosylated only	Neutral
Mouse	331010_2	C59 H100 N4 O44		Fucosylated only	Neutral
Mouse	322101_1	C59 H100 N4 O45 S		Sialyled, Sulfated, Fucosylated	Acidic (sialylated)
Mouse	322101_2	C59 H100 N4 O45 S		Sialyled, Sulfated, Fucosylated	Acidic (sialylated)
Mouse	322101_1	C59 H100 N4 O45 S		Sialyled, Sulfated, Fucosylated	Acidic (sialylated)
Mouse	322101_2	C59 H100 N4 O45 S		Sialyled, Sulfated, Fucosylated	Acidic (sialylated)
Mouse	322101_3	C59 H100 N4 O45 S		Sialyled, Sulfated, Fucosylated	Acidic (sialylated)
Mouse	331102_1	C59 H100 N4 O49 S2		Sialyled, Sulfated, Fucosylated	Acidic (sialylated)
Mouse	331102_2	C59 H100 N4 O49 S2		Sialyled, Sulfated, Fucosylated	Acidic (sialylated)
Mouse	321200_1	C64 H107 N5 O46		Sialyated, Fucosylated	Acidic (sialylated)
Mouse	321200_2	C64 H107 N5 O46	1.91	Sialyated, Fucosylated	Acidic (sialylated)
Mouse	321200_3	C64 H107 N5 O46		Sialyated, Fucosylated	Acidic (sialylated)
Mouse	321200_4	C64 H107 N5 O46		Sialyated, Fucosylated	Acidic (sialylated)
Mouse	431102	C67 H113 N5 O54 S2		Sialyled, Sulfated, Fucosylated	Acidic (sialylated)
Mouse	440102_1	C67 H113 N5 O55 S2		Sulfated, Sialylated	Acidic (sialylated)
Mouse	440102_2	C67 H113 N5 O55 S2		Sulfated, Sialylated	Acidic (sialylated)
Mouse	750102	C97 H162 N8 O75 S2		Sulfated, Sialylated	Acidic (sialylated)
Pig	110000_1	C14 H27 N O11	0.946667	Neutral (nonfucosylated)	Neutral
Pig	110000_2	C14 H27 N O11	0.126667	Neutral (nonfucosylated)	Neutral
Pig	110000_3	C14 H27 N O11		Neutral (nonfucosylated)	Neutral
Pig	110000_4	C14 H27 N O11		Neutral (nonfucosylated)	Neutral
Pig	110000_5	C14 H27 N O11		Neutral (nonfucosylated)	Neutral
Pig	200000_1	C16 H30 N2 O11	1.65	Neutral (nonfucosylated)	Neutral
Pig	200000_2	C16 H30 N2 O11	22.8333	Neutral (nonfucosylated)	Neutral
Pig	100100_1	C19 H34 N2 O14	0.04	Sialylated only	Acidic (sialylated)
Pig	100100_2	C19 H34 N2 O14		Sialylated only	Acidic (sialylated)
Pig	100010_1	C19 H34 N2 O15	0.03	Neutral (nonfucosylated)	Neutral
Pig	100010_2	C19 H34 N2 O15	0.03	Neutral (nonfucosylated)	Neutral
Pig	111000_1	C20 H37 N O15	0.09	Fucosylated only	Neutral
Pig	111000_2	C20 H37 N O15	0.88	Fucosylated only	Neutral
Pig	111000_3	C20 H37 N O15		Fucosylated only	Neutral
Pig	120000_1	C20 H37 N O16		Neutral (nonfucosylated)	Neutral
Pig	120000_2	C20 H37 N O16	0.13	Neutral (nonfucosylated)	Neutral
Pig	210000_1	C22 H40 N2 O16	0.205	Neutral (nonfucosylated)	Neutral
Pig	210000_2	C22 H40 N2 O16	0.63	Neutral (nonfucosylated)	Neutral
Pig	210000_3	C22 H40 N2 O16	1.42667	Neutral (nonfucosylated)	Neutral
Pig	210000_4	C22 H40 N2 O16	0.04	Neutral (nonfucosylated)	Neutral
Pig	210001_1	C22 H40 N2 O19 S	0.14	Sulfated only	Acidic (sulfated)
Pig	210001_2	C22 H40 N2 O19 S		Sulfated only	Acidic (sulfated)
Pig	210001_3	C22 H40 N2 O19 S	2.55	Sulfated only	Acidic (sulfated)
Pig	210001_4	C22 H40 N2 O19 S		Sulfated only	Acidic (sulfated)
Pig	110101	C25 H44 N2 O22 S		Sulfated, Sialylated	Acidic (sialylated)
Pig	300000_1	C24 H43 N3 O16	0.0966667	Neutral (nonfucosylated)	Neutral
Pig	300000_2	C24 H43 N3 O16	3.12	Neutral (nonfucosylated)	Neutral
Pig	110100_1	C25 H44 N2 O19	0.25	Sialylated only	Acidic (sialylated)
Pig	110100_2	C25 H44 N2 O19	0.853333	Sialylated only	Acidic (sialylated)
Pig	121000_1	C26 H47 N O20	0.09	Fucosylated only	Neutral
Pig	121000_2	C26 H47 N O20	0.0366667	Fucosylated only	Neutral
Pig	121000_3	C26 H47 N O20		Fucosylated only	Neutral
Pig	121000_4	C26 H47 N O20		Fucosylated only	Neutral
Pig	200010_1	C27 H47 N3 O20	0.15	Neutral (nonfucosylated)	Neutral
Pig	200010_2	C27 H47 N3 O20	1.32333	Neutral (nonfucosylated)	Neutral
Pig	211000_1	C28 H50 N2 O20	2.56	Fucosylated only	Neutral
Pig	211000_2	C28 H50 N2 O20		Fucosylated only	Neutral
Pig	211000_3	C28 H50 N2 O20	0.29	Fucosylated only	Neutral
Pig	211000_4	C28 H50 N2 O20		Fucosylated only	Neutral
Pig	211000_5	C28 H50 N2 O20		Fucosylated only	Neutral
Pig	220000_1	C28 H50 N2 O21	0.446667	Neutral (nonfucosylated)	Neutral
Pig	220000_2	C28 H50 N2 O21	0.07	Neutral (nonfucosylated)	Neutral
Pig	220000_3	C28 H50 N2 O21		Neutral (nonfucosylated)	Neutral
Pig	220000_4	C28 H50 N2 O21		Neutral (nonfucosylated)	Neutral
Pig	211001_1	C28 H50 N2 O23 S	0.15	Sulfated, Fucosylated	Acidic (sulfated)
Pig	211001_2	C28 H50 N2 O23 S		Sulfated, Fucosylated	Acidic (sulfated)
Pig	220001_1	C28 H50 N2 O24 S	0.546667	Sulfated only	Acidic (sulfated)
Pig	220001_2	C28 H50 N2 O24 S	0.526667	Sulfated only	Acidic (sulfated)
Pig	220001_3	C28 H50 N2 O24 S		Sulfated only	Acidic (sulfated)
Pig	310000_1	C30 H53 N3 O21	0.236667	Neutral (nonfucosylated)	Neutral
Pig	310000_2	C30 H53 N3 O21		Neutral (nonfucosylated)	Neutral
Pig	310000_3	C30 H53 N3 O21	1.90667	Neutral (nonfucosylated)	Neutral
Pig	310000_4	C30 H53 N3 O21	0.19	Neutral (nonfucosylated)	Neutral
Pig	310000_5	C30 H53 N3 O21	0.113333	Neutral (nonfucosylated)	Neutral
Pig	310001_1	C30 H53 N3 O24 S	0.533333	Sulfated only	Acidic (sulfated)
Pig	310001_2	C30 H53 N3 O24 S	0.753333	Sulfated only	Acidic (sulfated)
Pig	210100_1	C33 H57 N3 O24	1.65333	Sialylated only	Acidic (sialylated)
Pig	210100_2	C33 H57 N3 O24		Sialylated only	Acidic (sialylated)
Pig	210101_1	C33 H57 N3 O27 S	2.5	Sulfated, Sialylated	Acidic (sialylated)
Pig	210101_2	C33 H57 N3 O27 S		Sulfated, Sialylated	Acidic (sialylated)
Pig	221000_1	C34 H60 N2 O25	0.846667	Fucosylated only	Neutral
Pig	221000_2	C34 H60 N2 O25	0.08	Fucosylated only	Neutral
Pig	221000_1	C34 H60 N2 O25		Fucosylated only	Neutral
Pig	221000_2	C34 H60 N2 O25		Fucosylated only	Neutral
Pig	221000_3	C34 H60 N2 O25		Fucosylated only	Neutral
Pig	230000_1	C34 H60 N2 O26	0.103333	Neutral (nonfucosylated)	Neutral
Pig	230000_2	C34 H60 N2 O26	0.116667	Neutral (nonfucosylated)	Neutral
Pig	221001_1	C34 H60 N2 O28 S	1.69	Sulfated, Fucosylated	Acidic (sulfated)
Pig	221001_2	C34 H60 N2 O28 S	0.0533333	Sulfated, Fucosylated	Acidic (sulfated)
Pig	221001_3	C34 H60 N2 O28 S	0.675	Sulfated, Fucosylated	Acidic (sulfated)
Pig	221001_4	C34 H60 N2 O28 S		Sulfated, Fucosylated	Acidic (sulfated)
Pig	311000_1	C36 H63 N3 O25	0.17	Fucosylated only	Neutral
Pig	311000_2	C36 H63 N3 O25	7.03333	Fucosylated only	Neutral
Pig	311000_3	C36 H63 N3 O25		Fucosylated only	Neutral
Pig	311000_4	C36 H63 N3 O25		Fucosylated only	Neutral
Pig	311000_5	C36 H63 N3 O25		Fucosylated only	Neutral
Pig	311000_6	C36 H63 N3 O25		Fucosylated only	Neutral
Pig	320000_1	C36 H63 N3 O26	0.176667	Neutral (nonfucosylated)	Neutral
Pig	320000_2	C36 H63 N3 O26	1.03333	Neutral (nonfucosylated)	Neutral
Pig	320000_3	C36 H63 N3 O26		Neutral (nonfucosylated)	Neutral
Pig	320000_4	C36 H63 N3 O26		Neutral (nonfucosylated)	Neutral
Pig	311001_1	C36 H63 N3 O28 S	0.0633333	Sulfated, Fucosylated	Acidic (sulfated)
Pig	311001_2	C36 H63 N3 O28 S	4.01667	Sulfated, Fucosylated	Acidic (sulfated)
Pig	311001_3	C36 H63 N3 O28 S	0.03	Sulfated, Fucosylated	Acidic (sulfated)
Pig	311001_4	C36 H63 N3 O28 S	5.08	Sulfated, Fucosylated	Acidic (sulfated)
Pig	320001_1	C36 H63 N3 O29 S	0.19	Sulfated only	Acidic (sulfated)
Pig	320001_2	C36 H63 N3 O29 S	0.616667	Sulfated only	Acidic (sulfated)
Pig	410000_1	C38 H66 N4 O26	0.276667	Neutral (nonfucosylated)	Neutral
Pig	410000_2	C38 H66 N4 O26		Neutral (nonfucosylated)	Neutral
Pig	211100_1	C39 H67 N3 O28	0.0566667	Sialyated, Fucosylated	Acidic (sialylated)
Pig	211100_2	C39 H67 N3 O28	0.02	Sialyated, Fucosylated	Acidic (sialylated)
Pig	211100_3	C39 H67 N3 O28		Sialyated, Fucosylated	Acidic (sialylated)
Pig	211100_4	C39 H67 N3 O28		Sialyated, Fucosylated	Acidic (sialylated)
Pig	220100_1	C39 H67 N3 O29		Sialylated only	Acidic (sialylated)
Pig	220100_2	C39 H67 N3 O29	0.256667	Sialylated only	Acidic (sialylated)
Pig	220100_3	C39 H67 N3 O29		Sialylated only	Acidic (sialylated)
Pig	220101_1	C39 H67 N3 O32 S		Sulfated, Sialylated	Acidic (sialylated)
Pig	220101_2	C39 H67 N3 O32 S	0.106667	Sulfated, Sialylated	Acidic (sialylated)
Pig	220101_3	C39 H67 N3 O32 S	0.563333	Sulfated, Sialylated	Acidic (sialylated)
Pig	220101_4	C39 H67 N3 O32 S	0.216667	Sulfated, Sialylated	Acidic (sialylated)
Pig	222000_1	C40 H70 N2 O29		Fucosylated only	Neutral
Pig	222000_2	C40 H70 N2 O29		Fucosylated only	Neutral
Pig	310100_1	C41 H70 N4 O29	0.0366667	Sialylated only	Acidic (sialylated)
Pig	310100_2	C41 H70 N4 O29		Sialylated only	Acidic (sialylated)
Pig	310100_3	C41 H70 N4 O29		Sialylated only	Acidic (sialylated)
Pig	310100_4	C41 H70 N4 O29		Sialylated only	Acidic (sialylated)
Pig	310100_5	C41 H70 N4 O29		Sialylated only	Acidic (sialylated)
Pig	310100_6	C41 H70 N4 O29		Sialylated only	Acidic (sialylated)
Pig	310100_7	C41 H70 N4 O29		Sialylated only	Acidic (sialylated)
Pig	321000_1	C42 H73 N3 O30	0.47	Fucosylated only	Neutral
Pig	321000_2	C42 H73 N3 O30	1.64333	Fucosylated only	Neutral
Pig	321000_3	C42 H73 N3 O30	0.22	Fucosylated only	Neutral
Pig	321000_4	C42 H73 N3 O30		Fucosylated only	Neutral
Pig	321000_5	C42 H73 N3 O30		Fucosylated only	Neutral
Pig	321000_6	C42 H73 N3 O30		Fucosylated only	Neutral
Pig	321001_1	C42 H73 N3 O33 S	0.176667	Sulfated, Fucosylated	Acidic (sulfated)
Pig	321001_2	C42 H73 N3 O33 S	0.0766667	Sulfated, Fucosylated	Acidic (sulfated)
Pig	321001_3	C42 H73 N3 O33 S	0.106667	Sulfated, Fucosylated	Acidic (sulfated)
Pig	321001_4	C42 H73 N3 O33 S	3.08667	Sulfated, Fucosylated	Acidic (sulfated)
Pig	321001_5	C42 H73 N3 O33 S	0.293333	Sulfated, Fucosylated	Acidic (sulfated)
Pig	321001_6	C42 H73 N3 O33 S	2.32	Sulfated, Fucosylated	Acidic (sulfated)
Pig	321001_7	C42 H73 N3 O33 S	0.0833333	Sulfated, Fucosylated	Acidic (sulfated)
Pig	321001_8	C42 H73 N3 O33 S		Sulfated, Fucosylated	Acidic (sulfated)
Pig	330001	C42 H73 N3 O34 S	0.03	Sulfated only	Acidic (sulfated)
Pig	420000_1	C44 H76 N4 O31		Neutral (nonfucosylated)	Neutral
Pig	420000_2	C44 H76 N4 O31		Neutral (nonfucosylated)	Neutral
Pig	210200_1	C44 H74 N4 O32	0.133333	Sialylated only	Acidic (sialylated)
Pig	210200_2	C44 H74 N4 O32	0.055	Sialylated only	Acidic (sialylated)
Pig	210200_3	C44 H74 N4 O32		Sialylated only	Acidic (sialylated)
Pig	210200_4	C44 H74 N4 O32		Sialylated only	Acidic (sialylated)
Pig	210200_5	C44 H74 N4 O32		Sialylated only	Acidic (sialylated)
Pig	221100_1	C45 H77 N3 O33	1.02667	Sialyated, Fucosylated	Acidic (sialylated)
Pig	221100_2	C45 H77 N3 O33		Sialyated, Fucosylated	Acidic (sialylated)
Pig	221100_3	C45 H77 N3 O33		Sialyated, Fucosylated	Acidic (sialylated)
Pig	221101_1	C45 H77 N3 O36 S	0.33	Sialyled, Sulfated, Fucosylated	Acidic (sialylated)
Pig	221101_2	C45 H77 N3 O36 S	0.593333	Sialyled, Sulfated, Fucosylated	Acidic (sialylated)
Pig	221101_3	C45 H77 N3 O36 S	0.0533333	Sialyled, Sulfated, Fucosylated	Acidic (sialylated)
Pig	221101_4	C45 H77 N3 O36 S	1.64	Sialyled, Sulfated, Fucosylated	Acidic (sialylated)
Pig	221101_5	C45 H77 N3 O36 S		Sialyled, Sulfated, Fucosylated	Acidic (sialylated)
Pig	221101_6	C45 H77 N3 O36 S		Sialyled, Sulfated, Fucosylated	Acidic (sialylated)
Pig	311100_1	C47 H80 N4 O33	0.46	Sialyated, Fucosylated	Acidic (sialylated)
Pig	311100_2	C47 H80 N4 O33	0.04	Sialyated, Fucosylated	Acidic (sialylated)
Pig	311100_3	C47 H80 N4 O33		Sialyated, Fucosylated	Acidic (sialylated)
Pig	311100_4	C47 H80 N4 O33		Sialyated, Fucosylated	Acidic (sialylated)
Pig	320100_1	C47 H80 N4 O34	0.77	Sialylated only	Acidic (sialylated)
Pig	320100_2	C47 H80 N4 O34		Sialylated only	Acidic (sialylated)
Pig	320100_3	C47 H80 N4 O34		Sialylated only	Acidic (sialylated)
Pig	320100_4	C47 H80 N4 O34		Sialylated only	Acidic (sialylated)
Pig	320100_5	C47 H80 N4 O34		Sialylated only	Acidic (sialylated)
Pig	320101_1	C47 H80 N4 O37 S	0.61	Sulfated, Sialylated	Acidic (sialylated)
Pig	320102_1	C47 H80 N4 O40 S2	0.28	Sulfated, Sialylated	Acidic (sialylated)
Pig	320101_2	C47 H80 N4 O37 S		Sulfated, Sialylated	Acidic (sialylated)
Pig	320102_2	C47 H80 N4 O40 S2		Sulfated, Sialylated	Acidic (sialylated)
Pig	322000_1	C48 H83 N3 O34	1.79333	Fucosylated only	Neutral
Pig	322000_2	C48 H83 N3 O34		Fucosylated only	Neutral
Pig	322000_3	C48 H83 N3 O34		Fucosylated only	Neutral
Pig	322000_4	C48 H83 N3 O34		Fucosylated only	Neutral
Pig	331000_1	C48 H83 N3 O35		Fucosylated only	Neutral
Pig	331000_2	C48 H83 N3 O35		Fucosylated only	Neutral
Pig	322001_1	C48 H83 N3 O37 S	1.62667	Sulfated, Fucosylated	Acidic (sulfated)
Pig	322001_2	C48 H83 N3 O37 S	3.07333	Sulfated, Fucosylated	Acidic (sulfated)
Pig	421000_1	C50 H86 N4 O35		Fucosylated only	Neutral
Pig	211200_1	C50 H84 N4 O36	0.015	Sialyated, Fucosylated	Acidic (sialylated)
Pig	211200_2	C50 H84 N4 O36		Sialyated, Fucosylated	Acidic (sialylated)
Pig	220201_1	C50 H84 N4 O40 S	0.025	Sulfated, Sialylated	Acidic (sialylated)
Pig	220201_2	C50 H84 N4 O40 S		Sulfated, Sialylated	Acidic (sialylated)
Pig	421000_1	C50 H86 N4 O35	0.125	Fucosylated only	Neutral
Pig	421000_2	C50 H86 N4 O35	0.353333	Fucosylated only	Neutral
Pig	421000_3	C50 H86 N4 O35	0.065	Fucosylated only	Neutral
Pig	430002	C50 H86 N4 O42 S2	0.0433333	Sulfated only	Acidic (sulfated)
Pig	321100_1	C53 H90 N4 O38	0.03	Sialyated, Fucosylated	Acidic (sialylated)
Pig	321100_2	C53 H90 N4 O38	0.1	Sialyated, Fucosylated	Acidic (sialylated)
Pig	321100_3	C53 H90 N4 O38	0.776667	Sialyated, Fucosylated	Acidic (sialylated)
Pig	321100_4	C53 H90 N4 O38		Sialyated, Fucosylated	Acidic (sialylated)
Pig	321100_5	C53 H90 N4 O38		Sialyated, Fucosylated	Acidic (sialylated)
Pig	321100_6	C53 H90 N4 O38		Sialyated, Fucosylated	Acidic (sialylated)
Pig	330101_1	C53 H90 N4 O42 S	0.983333	Sulfated, Sialylated	Acidic (sialylated)
Pig	330101_2	C53 H90 N4 O42 S	0.146667	Sulfated, Sialylated	Acidic (sialylated)
Pig	330101_3	C53 H90 N4 O42 S	0.216667	Sulfated, Sialylated	Acidic (sialylated)
Pig	330102_1	C53 H90 N4 O45 S2	0.406667	Sulfated, Sialylated	Acidic (sialylated)
Pig	330102_2	C53 H90 N4 O45 S2		Sulfated, Sialylated	Acidic (sialylated)
Pig	332000_1	C54 H93 N3 O39	0.075	Fucosylated only	Neutral
Pig	332000_2	C54 H93 N3 O39		Fucosylated only	Neutral
Pig	431000_1	C56 H96 N4 O40	0.155	Fucosylated only	Neutral
Pig	431000_2	C56 H96 N4 O40		Fucosylated only	Neutral
Pig	331100	C59 H100 N4 O43	0.07	Sialyated, Fucosylated	Acidic (sialylated)
Pig	530000	C58 H99 N5 O41	0.02	Neutral (nonfucosylated)	Neutral
Pig	322100_1	C59 H100 N4 O42		Sialyated, Fucosylated	Acidic (sialylated)
Pig	322100_2	C59 H100 N4 O42		Sialyated, Fucosylated	Acidic (sialylated)
Pig	322100_3	C59 H100 N4 O42		Sialyated, Fucosylated	Acidic (sialylated)
Pig	331100_1	C59 H100 N4 O43	0.273333	Sialyated, Fucosylated	Acidic (sialylated)
Pig	331100_2	C59 H100 N4 O43		Sialyated, Fucosylated	Acidic (sialylated)
Pig	331100_3	C59 H100 N4 O43		Sialyated, Fucosylated	Acidic (sialylated)
Pig	331010_1	C59 H100 N4 O44	0.03	Fucosylated only	Neutral
Pig	331010_2	C59 H100 N4 O44		Fucosylated only	Neutral
Pig	322101_1	C59 H100 N4 O45 S	0.156667	Sialyled, Sulfated, Fucosylated	Acidic (sialylated)
Pig	322101_2	C59 H100 N4 O45 S	0.05	Sialyled, Sulfated, Fucosylated	Acidic (sialylated)
Pig	322101_1	C59 H100 N4 O45 S	0.015	Sialyled, Sulfated, Fucosylated	Acidic (sialylated)
Pig	322101_2	C59 H100 N4 O45 S	0.035	Sialyled, Sulfated, Fucosylated	Acidic (sialylated)
Pig	322101_3	C59 H100 N4 O45 S		Sialyled, Sulfated, Fucosylated	Acidic (sialylated)
Pig	331102_1	C59 H100 N4 O49 S2	0.2	Sialyled, Sulfated, Fucosylated	Acidic (sialylated)
Pig	331102_2	C59 H100 N4 O49 S2	0.45	Sialyled, Sulfated, Fucosylated	Acidic (sialylated)
Pig	321200_1	C64 H107 N5 O46		Sialyated, Fucosylated	Acidic (sialylated)
Pig	321200_2	C64 H107 N5 O46		Sialyated, Fucosylated	Acidic (sialylated)
Pig	321200_3	C64 H107 N5 O46		Sialyated, Fucosylated	Acidic (sialylated)
Pig	321200_4	C64 H107 N5 O46	0.465	Sialyated, Fucosylated	Acidic (sialylated)
Pig	431102	C67 H113 N5 O54 S2	0.46	Sialyled, Sulfated, Fucosylated	Acidic (sialylated)
Pig	440102_1	C67 H113 N5 O55 S2	0.346667	Sulfated, Sialylated	Acidic (sialylated)
Pig	440102_2	C67 H113 N5 O55 S2	0.126667	Sulfated, Sialylated	Acidic (sialylated)
Pig	750102	C97 H162 N8 O75 S2	0.04	Sulfated, Sialylated	Acidic (sialylated)

## Sheet: Fig4b_Venn_121823
Pig	Human	Mouse
	HexNAcHex_a	HexNAcHex_a
	HexNAcHex_c
	HexNAcHex_d
	HexNAc₂_a
	HexNAc₂_b
	HexNAcNeu5Ac_a
	HexNAcNeu5Ac_b
	HexNAcHex₂_a
	HexNAc₂Hex_b
	HexNAc₂Hex_c
	HexNAc₂HexS_b
	HexNAcHexNeu5Ac_a
	HexNAcHexNeu5Ac_b
	HexNAcHex₂Fuc_c
	HexNAcHex₂Fuc_d
	HexNAc₂HexFuc_a
	HexNAc₂HexFuc_b
	HexNAc₂HexFuc_d	HexNAc₂HexFuc_d
	HexNAc₂Hex₂_c	HexNAc₂Hex₂_c
	HexNAc₂Hex₂_d
	HexNAc₂HexFucS_a
	HexNAc₃Hex_b
	HexNAc₃Hex_d
	HexNAc₂HexNeu5Ac_b	HexNAc₂HexNeu5Ac_b
	HexNAc₂HexNeu5AcS_a
	HexNAc₂HexNeu5AcS_b
	HexNAc₂Hex₂Fuc_a
	HexNAc₂Hex₂Fuc_b	HexNAc₂Hex₂Fuc_b
	HexNAc₂Hex₂Fuc_b	HexNAc₂Hex₂Fuc_b
	HexNAc₂Hex₂FucS_c	HexNAc₂Hex₂FucS_c
	HexNAc₃HexFuc_c
	HexNAc₃HexFuc_d
	HexNAc₃Hex₂_b
	HexNAc₃Hex₂_c
	HexNAc₃Hex₂_d
	HexNAc₂HexFucNeu5Ac_a
	HexNAc₂HexFucNeu5Ac_b
	HexNAc₂HexFucNeu5Ac_c
	HexNAc₂HexFucNeu5Ac_d	HexNAc₂HexFucNeu5Ac_d
	HexNAc₂Hex₂Neu5Ac_c
	HexNAc₂Hex₂Neu5AcS_a
	HexNAc₂Hex₂Neu5AcS_d
	HexNAc₂Hex₂Fuc₂_a	HexNAc₂Hex₂Fuc₂_a
	HexNAc₃HexNeu5Ac_b
	HexNAc₃HexNeu5Ac_c
	HexNAc₃HexNeu5Ac_d
	HexNAc₃HexNeu5Ac_e
	HexNAc₃Hex₂Fuc_d
	HexNAc₃Hex₂FucS_h
	HexNAc₄Hex₂_b
	HexNAc₂HexNeu5Ac₂_c
	HexNAc₂HexNeu5Ac₂_d
	HexNAc₂HexNeu5Ac₂_e
	HexNAc₂Hex₂FucNeu5AcS_e
	HexNAc₃HexFucNeu5Ac_a
	HexNAc₃HexFucNeu5Ac_b
	HexNAc₃HexFucNeu5Ac_c
	HexNAc₃HexFucNeu5Ac_d
	HexNAc₃Hex₂Neu5Ac_b
	HexNAc₃Hex₂Neu5Ac_c
	HexNAc₃Hex₂Neu5AcS_b
	HexNAc₃Hex₂Neu5AcS₂_b
	HexNAc₃Hex₂Fuc₂_b
	HexNAc₃Hex₃Fuc_a
	HexNAc₃Hex₃Fuc_b
	HexNAc₄Hex₂Fuc_a
	HexNAc₂HexFucNeu5Ac₂_a
	HexNAc₂HexFucNeu5Ac₂_b
	HexNAc₂Hex₂Neu5Ac₂S_b
	HexNAc₃Hex₂FucNeu5Ac_b
	HexNAc₃Hex₂FucNeu5Ac_d
	HexNAc₃Hex₂FucNeu5Ac_e
	HexNAc₃Hex₃Neu5AcS₂_b
	HexNAc₃Hex₃Fuc₂_a
	HexNAc₃Hex₃Fuc₂_b
	HexNAc₄Hex₃Fuc_b
	HexNAc₃Hex₂Fuc₂Neu5Ac_b
	HexNAc₃Hex₂Fuc₂Neu5Ac_c
	HexNAc₃Hex₃FucNeu5Ac_b
	HexNAc₃Hex₃FucNeu5Ac_c
	HexNAc₃Hex₄Neu5Ac_b
	HexNAc₃Hex₂Fuc₂Neu5AcS_b
	HexNAc₃Hex₂Fuc₂Neu5AcS_c
	HexNAc₃Hex₂FucNeu5Ac₂_a
	HexNAc₃Hex₂FucNeu5Ac₂_b	HexNAc₃Hex₂FucNeu5Ac₂_b
	HexNAc₃Hex₂FucNeu5Ac₂_c
	HexNAc₃Hex₂FucNeu5Ac₂_d
		HexNAcHex_e
		HexNAcHexFuc_c
		HexNAc₂Hex_d
		HexNAc₂HexS_d
		HexNAcHexNeu5AcS
		HexNAc₂HexFuc_e
		HexNAc₂Hex₂_a
		HexNAc₂HexFucS_b
		HexNAc₂Hex₂S_a
		HexNAc₂Hex₂S_c
		HexNAc₃Hex_a
		HexNAc₂Hex₂Fuc_c
		HexNAc₂Hex₂FucS_d
		HexNAc₃HexFuc_e
		HexNAc₃HexFuc_f
		HexNAc₃Hex₂_a
		HexNAc₃Hex₂S_b
		HexNAc₄Hex_b
		HexNAc₂Hex₂Neu5Ac_a
		HexNAc₂Hex₂Fuc₂_b
		HexNAc₃HexNeu5Ac_f
		HexNAc₃HexNeu5Ac_g
		HexNAc₃Hex₂Fuc_e
		HexNAc₃Hex₂Fuc_f
		HexNAc₄Hex₂_a
		HexNAc₂Hex₂FucNeu5Ac_b
		HexNAc₂Hex₂FucNeu5Ac_c
		HexNAc₂Hex₂FucNeu5AcS_f
		HexNAc₃Hex₂Neu5Ac_d
		HexNAc₃Hex₂Neu5Ac_e
		HexNAc₃Hex₂Fuc₂_c
		HexNAc₃Hex₂Fuc₂_d
		HexNAc₃Hex₂Fuc₂S_a
		HexNAc₃Hex₂FucNeu5Ac_c
		HexNAc₃Hex₂Fuc₂Neu5Ac_a
HexNAcHex_a
HexNAcHex_b
HexNAc₂_a
HexNAc₂_b
HexNAcNeu5Ac_a
HexNAcNeu5Gc_a
HexNAcNeu5Gc_b
HexNAcHexFuc_a
HexNAcHexFuc_b
HexNAcHex₂_b
HexNAc₂Hex_a
HexNAc₂Hex_b
HexNAc₂Hex_c
HexNAc₂Hex_d
HexNAc₂HexS_a
HexNAc₂HexS_c
HexNAc₃_a
HexNAc₃_b
HexNAcHexNeu5Ac_a
HexNAcHexNeu5Ac_b
HexNAcHex₂Fuc_a
HexNAcHex₂Fuc_b
HexNAc₂Neu5Gc_a
HexNAc₂Neu5Gc_b
HexNAc₂HexFuc_a
HexNAc₂HexFuc_c
HexNAc₂Hex₂_a
HexNAc₂Hex₂_b
HexNAc₂HexFucS_a
HexNAc₂Hex₂S_a
HexNAc₂Hex₂S_b
HexNAc₃Hex_a
HexNAc₃Hex_c
HexNAc₃Hex_d
HexNAc₃Hex_e
HexNAc₃HexS_a
HexNAc₃HexS_b
HexNAc₂HexNeu5Ac_a
HexNAc₂HexNeu5AcS_a
HexNAc₂Hex₂Fuc_a
HexNAc₂Hex₂Fuc_b
HexNAc₂Hex₃_a
HexNAc₂Hex₃_b
HexNAc₂Hex₂FucS_a
HexNAc₂Hex₂FucS_b
HexNAc₂Hex₂FucS_c
HexNAc₃HexFuc_a
HexNAc₃HexFuc_b
HexNAc₃Hex₂_a
HexNAc₃Hex₂_b
HexNAc₃HexFucS_a
HexNAc₃HexFucS_b
HexNAc₃HexFucS_c
HexNAc₃HexFucS_d
HexNAc₃Hex₂S_a
HexNAc₃Hex₂S_b
HexNAc₄Hex_a
HexNAc₂HexFucNeu5Ac_a
HexNAc₂HexFucNeu5Ac_b
HexNAc₂Hex₂Neu5Ac_b
HexNAc₂Hex₂Neu5AcS_b
HexNAc₂Hex₂Neu5AcS_c
HexNAc₂Hex₂Neu5AcS_d
HexNAc₃HexNeu5Ac_a
HexNAc₃Hex₂Fuc_a
HexNAc₃Hex₂Fuc_b
HexNAc₃Hex₂Fuc_c
HexNAc₃Hex₂FucS_a
HexNAc₃Hex₂FucS_b
HexNAc₃Hex₂FucS_c
HexNAc₃Hex₂FucS_d
HexNAc₃Hex₂FucS_e
HexNAc₃Hex₂FucS_f
HexNAc₃Hex₂FucS_g
HexNAc₃Hex₃S
HexNAc₂HexNeu5Ac₂_a
HexNAc₂HexNeu5Ac₂_b
HexNAc₂Hex₂FucNeu5Ac_a
HexNAc₂Hex₂FucNeu5AcS_a
HexNAc₂Hex₂FucNeu5AcS_b
HexNAc₂Hex₂FucNeu5AcS_c
HexNAc₂Hex₂FucNeu5AcS_d
HexNAc₃HexFucNeu5Ac_a
HexNAc₃HexFucNeu5Ac_b
HexNAc₃Hex₂Neu5Ac_a
HexNAc₃Hex₂Neu5AcS_a
HexNAc₃Hex₂Neu5AcS₂_a
HexNAc₃Hex₂Fuc₂_a
HexNAc₃Hex₂Fuc₂S_a
HexNAc₃Hex₂Fuc₂S_b
HexNAc₂HexFucNeu5Ac₂_a
HexNAc₂Hex₂Neu5Ac₂S_a
HexNAc₄Hex₂Fuc_a
HexNAc₄Hex₂Fuc_b
HexNAc₄Hex₂Fuc_c
HexNAc₄Hex₃S₂
HexNAc₃Hex₂FucNeu5Ac_a
HexNAc₃Hex₂FucNeu5Ac_b
HexNAc₃Hex₂FucNeu5Ac_c
HexNAc₃Hex₃Neu5AcS_a
HexNAc₃Hex₃Neu5AcS_b
HexNAc₃Hex₃Neu5AcS_c
HexNAc₃Hex₃Neu5AcS₂_a
HexNAc₃Hex₃Fuc₂_a
HexNAc₄Hex₃Fuc_a
HexNAc₃Hex₃FucNeu5Ac
HexNAc₅Hex₃
HexNAc₃Hex₃FucNeu5Ac_a
HexNAc₃Hex₄Neu5Ac_a
HexNAc₃Hex₂Fuc₂Neu5AcS_a
HexNAc₃Hex₂Fuc₂Neu5AcS_b
HexNAc₃Hex₂Fuc₂Neu5AcS_a
HexNAc₃Hex₂Fuc₂Neu5AcS_b
HexNAc₃Hex₃FucNeu5AcS₂_a
HexNAc₃Hex₃FucNeu5AcS₂_b
HexNAc₃Hex₂FucNeu5Ac₂_d
HexNAc₄Hex₃FucNeu5AcS₂
HexNAc₄Hex₄Neu5AcS₂_a
HexNAc₄Hex₄Neu5AcS₂_b
HexNAc₇Hex₅Neu5AcS₂

## Sheet: Fig4d_Class_121823
Species	Name	Sugar	Runs	RA	Avg_Rel_abund	Sulfation_status	Fucosylation_status	Sialylation_status	Neu5Gc_positive	Glycan_status
Human	110000_1	HexNAcHex_a	RA1		0.15	nonsulfated	nonfucosylated	nonsialylated	No	Neutral (nonfucosylated)
Human	110000_1	HexNAcHex_a	RA2	0.13	0.15	nonsulfated	nonfucosylated	nonsialylated	No	Neutral (nonfucosylated)
Human	110000_1	HexNAcHex_a	RA3	0.17	0.15	nonsulfated	nonfucosylated	nonsialylated	No	Neutral (nonfucosylated)
Human	110000_2	HexNAcHex_b	RA1			nonsulfated	nonfucosylated	nonsialylated	No	Neutral (nonfucosylated)
Human	110000_2	HexNAcHex_b	RA2			nonsulfated	nonfucosylated	nonsialylated	No	Neutral (nonfucosylated)
Human	110000_2	HexNAcHex_b	RA3			nonsulfated	nonfucosylated	nonsialylated	No	Neutral (nonfucosylated)
Human	110000_3	HexNAcHex_c	RA1	0.09	0.0666667	nonsulfated	nonfucosylated	nonsialylated	No	Neutral (nonfucosylated)
Human	110000_3	HexNAcHex_c	RA2	0.07	0.0666667	nonsulfated	nonfucosylated	nonsialylated	No	Neutral (nonfucosylated)
Human	110000_3	HexNAcHex_c	RA3	0.04	0.0666667	nonsulfated	nonfucosylated	nonsialylated	No	Neutral (nonfucosylated)
Human	110000_4	HexNAcHex_d	RA1	0.15	0.143333	nonsulfated	nonfucosylated	nonsialylated	No	Neutral (nonfucosylated)
Human	110000_4	HexNAcHex_d	RA2	0.16	0.143333	nonsulfated	nonfucosylated	nonsialylated	No	Neutral (nonfucosylated)
Human	110000_4	HexNAcHex_d	RA3	0.12	0.143333	nonsulfated	nonfucosylated	nonsialylated	No	Neutral (nonfucosylated)
Human	110000_5	HexNAcHex_e	RA1			nonsulfated	nonfucosylated	nonsialylated	No	Neutral (nonfucosylated)
Human	110000_5	HexNAcHex_e	RA2			nonsulfated	nonfucosylated	nonsialylated	No	Neutral (nonfucosylated)
Human	110000_5	HexNAcHex_e	RA3			nonsulfated	nonfucosylated	nonsialylated	No	Neutral (nonfucosylated)
Human	200000_1	HexNAc₂_a	RA1	1.32	0.966667	nonsulfated	nonfucosylated	nonsialylated	No	Neutral (nonfucosylated)
Human	200000_1	HexNAc₂_a	RA2	0.78	0.966667	nonsulfated	nonfucosylated	nonsialylated	No	Neutral (nonfucosylated)
Human	200000_1	HexNAc₂_a	RA3	0.8	0.966667	nonsulfated	nonfucosylated	nonsialylated	No	Neutral (nonfucosylated)
Human	200000_2	HexNAc₂_b	RA1	0.57	0.553333	nonsulfated	nonfucosylated	nonsialylated	No	Neutral (nonfucosylated)
Human	200000_2	HexNAc₂_b	RA2	0.51	0.553333	nonsulfated	nonfucosylated	nonsialylated	No	Neutral (nonfucosylated)
Human	200000_2	HexNAc₂_b	RA3	0.58	0.553333	nonsulfated	nonfucosylated	nonsialylated	No	Neutral (nonfucosylated)
Human	100100_1	HexNAcNeu5Ac_a	RA1	0.39	0.31	nonsulfated	nonfucosylated	sialylated	No	Sialylated only
Human	100100_1	HexNAcNeu5Ac_a	RA2	0.22	0.31	nonsulfated	nonfucosylated	sialylated	No	Sialylated only
Human	100100_1	HexNAcNeu5Ac_a	RA3	0.32	0.31	nonsulfated	nonfucosylated	sialylated	No	Sialylated only
Human	100100_2	HexNAcNeu5Ac_b	RA1	0.13	0.126667	nonsulfated	nonfucosylated	sialylated	No	Sialylated only
Human	100100_2	HexNAcNeu5Ac_b	RA2	0.08	0.126667	nonsulfated	nonfucosylated	sialylated	No	Sialylated only
Human	100100_2	HexNAcNeu5Ac_b	RA3	0.17	0.126667	nonsulfated	nonfucosylated	sialylated	No	Sialylated only
Human	100010_1	HexNAcNeu5Gc_a	RA1			nonsulfated	nonfucosylated	nonsialylated	Yes	Neutral (nonfucosylated)
Human	100010_1	HexNAcNeu5Gc_a	RA2			nonsulfated	nonfucosylated	nonsialylated	Yes	Neutral (nonfucosylated)
Human	100010_1	HexNAcNeu5Gc_a	RA3			nonsulfated	nonfucosylated	nonsialylated	Yes	Neutral (nonfucosylated)
Human	100010_2	HexNAcNeu5Gc_b	RA1			nonsulfated	nonfucosylated	nonsialylated	Yes	Neutral (nonfucosylated)
Human	100010_2	HexNAcNeu5Gc_b	RA2			nonsulfated	nonfucosylated	nonsialylated	Yes	Neutral (nonfucosylated)
Human	100010_2	HexNAcNeu5Gc_b	RA3			nonsulfated	nonfucosylated	nonsialylated	Yes	Neutral (nonfucosylated)
Human	111000_1	HexNAcHexFuc_a	RA1			nonsulfated	fucosylated	nonsialylated	No	Neutral (fucosylated)
Human	111000_1	HexNAcHexFuc_a	RA2			nonsulfated	fucosylated	nonsialylated	No	Neutral (fucosylated)
Human	111000_1	HexNAcHexFuc_a	RA3			nonsulfated	fucosylated	nonsialylated	No	Neutral (fucosylated)
Human	111000_2	HexNAcHexFuc_b	RA1			nonsulfated	fucosylated	nonsialylated	No	Neutral (fucosylated)
Human	111000_2	HexNAcHexFuc_b	RA2			nonsulfated	fucosylated	nonsialylated	No	Neutral (fucosylated)
Human	111000_2	HexNAcHexFuc_b	RA3			nonsulfated	fucosylated	nonsialylated	No	Neutral (fucosylated)
Human	111000_3	HexNAcHexFuc_c	RA1			nonsulfated	fucosylated	nonsialylated	No	Neutral (fucosylated)
Human	111000_3	HexNAcHexFuc_c	RA2			nonsulfated	fucosylated	nonsialylated	No	Neutral (fucosylated)
Human	111000_3	HexNAcHexFuc_c	RA3			nonsulfated	fucosylated	nonsialylated	No	Neutral (fucosylated)
Human	120000_1	HexNAcHex₂_a	RA1	0.73	0.72	nonsulfated	nonfucosylated	nonsialylated	No	Neutral (nonfucosylated)
Human	120000_1	HexNAcHex₂_a	RA2	0.71	0.72	nonsulfated	nonfucosylated	nonsialylated	No	Neutral (nonfucosylated)
Human	120000_1	HexNAcHex₂_a	RA3		0.72	nonsulfated	nonfucosylated	nonsialylated	No	Neutral (nonfucosylated)
Human	120000_2	HexNAcHex₂_b	RA1			nonsulfated	nonfucosylated	nonsialylated	No	Neutral (nonfucosylated)
Human	120000_2	HexNAcHex₂_b	RA2			nonsulfated	nonfucosylated	nonsialylated	No	Neutral (nonfucosylated)
Human	120000_2	HexNAcHex₂_b	RA3			nonsulfated	nonfucosylated	nonsialylated	No	Neutral (nonfucosylated)
Human	210000_1	HexNAc₂Hex_a	RA1			nonsulfated	nonfucosylated	nonsialylated	No	Neutral (nonfucosylated)
Human	210000_1	HexNAc₂Hex_a	RA2			nonsulfated	nonfucosylated	nonsialylated	No	Neutral (nonfucosylated)
Human	210000_1	HexNAc₂Hex_a	RA3			nonsulfated	nonfucosylated	nonsialylated	No	Neutral (nonfucosylated)
Human	210000_2	HexNAc₂Hex_b	RA1	0.53	0.29	nonsulfated	nonfucosylated	nonsialylated	No	Neutral (nonfucosylated)
Human	210000_2	HexNAc₂Hex_b	RA2	0.05	0.29	nonsulfated	nonfucosylated	nonsialylated	No	Neutral (nonfucosylated)
Human	210000_2	HexNAc₂Hex_b	RA3		0.29	nonsulfated	nonfucosylated	nonsialylated	No	Neutral (nonfucosylated)
Human	210000_3	HexNAc₂Hex_c	RA1	3.51	3.46667	nonsulfated	nonfucosylated	nonsialylated	No	Neutral (nonfucosylated)
Human	210000_3	HexNAc₂Hex_c	RA2	3.31	3.46667	nonsulfated	nonfucosylated	nonsialylated	No	Neutral (nonfucosylated)
Human	210000_3	HexNAc₂Hex_c	RA3	3.58	3.46667	nonsulfated	nonfucosylated	nonsialylated	No	Neutral (nonfucosylated)
Human	210000_4	HexNAc₂Hex_d	RA1			nonsulfated	nonfucosylated	nonsialylated	No	Neutral (nonfucosylated)
Human	210000_4	HexNAc₂Hex_d	RA2			nonsulfated	nonfucosylated	nonsialylated	No	Neutral (nonfucosylated)
Human	210000_4	HexNAc₂Hex_d	RA3			nonsulfated	nonfucosylated	nonsialylated	No	Neutral (nonfucosylated)
Human	210001_1	HexNAc₂HexS_a	RA1			sulfated	nonfucosylated	nonsialylated	No	Sulfated only
Human	210001_1	HexNAc₂HexS_a	RA2			sulfated	nonfucosylated	nonsialylated	No	Sulfated only
Human	210001_1	HexNAc₂HexS_a	RA3			sulfated	nonfucosylated	nonsialylated	No	Sulfated only
Human	210001_2	HexNAc₂HexS_b	RA1	0.14	0.233333	sulfated	nonfucosylated	nonsialylated	No	Sulfated only
Human	210001_2	HexNAc₂HexS_b	RA2	0.26	0.233333	sulfated	nonfucosylated	nonsialylated	No	Sulfated only
Human	210001_2	HexNAc₂HexS_b	RA3	0.3	0.233333	sulfated	nonfucosylated	nonsialylated	No	Sulfated only
Human	210001_3	HexNAc₂HexS_c	RA1			sulfated	nonfucosylated	nonsialylated	No	Sulfated only
Human	210001_3	HexNAc₂HexS_c	RA2			sulfated	nonfucosylated	nonsialylated	No	Sulfated only
Human	210001_3	HexNAc₂HexS_c	RA3			sulfated	nonfucosylated	nonsialylated	No	Sulfated only
Human	210001_4	HexNAc₂HexS_d	RA1			sulfated	nonfucosylated	nonsialylated	No	Sulfated only
Human	210001_4	HexNAc₂HexS_d	RA2			sulfated	nonfucosylated	nonsialylated	No	Sulfated only
Human	210001_4	HexNAc₂HexS_d	RA3			sulfated	nonfucosylated	nonsialylated	No	Sulfated only
Human	110101	HexNAcHexNeu5AcS	RA1			sulfated	nonfucosylated	sialylated	No	Sulfated, Sialylated
Human	110101	HexNAcHexNeu5AcS	RA2			sulfated	nonfucosylated	sialylated	No	Sulfated, Sialylated
Human	110101	HexNAcHexNeu5AcS	RA3			sulfated	nonfucosylated	sialylated	No	Sulfated, Sialylated
Human	300000_1	HexNAc₃_a	RA1			nonsulfated	nonfucosylated	nonsialylated	No	Neutral (nonfucosylated)
Human	300000_1	HexNAc₃_a	RA2			nonsulfated	nonfucosylated	nonsialylated	No	Neutral (nonfucosylated)
Human	300000_1	HexNAc₃_a	RA3			nonsulfated	nonfucosylated	nonsialylated	No	Neutral (nonfucosylated)
Human	300000_2	HexNAc₃_b	RA1			nonsulfated	nonfucosylated	nonsialylated	No	Neutral (nonfucosylated)
Human	300000_2	HexNAc₃_b	RA2			nonsulfated	nonfucosylated	nonsialylated	No	Neutral (nonfucosylated)
Human	300000_2	HexNAc₃_b	RA3			nonsulfated	nonfucosylated	nonsialylated	No	Neutral (nonfucosylated)
Human	110100_1	HexNAcHexNeu5Ac_a	RA1	0.75	0.723333	nonsulfated	nonfucosylated	sialylated	No	Sialylated only
Human	110100_1	HexNAcHexNeu5Ac_a	RA2	0.69	0.723333	nonsulfated	nonfucosylated	sialylated	No	Sialylated only
Human	110100_1	HexNAcHexNeu5Ac_a	RA3	0.73	0.723333	nonsulfated	nonfucosylated	sialylated	No	Sialylated only
Human	110100_2	HexNAcHexNeu5Ac_b	RA1	0.15	0.22	nonsulfated	nonfucosylated	sialylated	No	Sialylated only
Human	110100_2	HexNAcHexNeu5Ac_b	RA2	0.22	0.22	nonsulfated	nonfucosylated	sialylated	No	Sialylated only
Human	110100_2	HexNAcHexNeu5Ac_b	RA3	0.29	0.22	nonsulfated	nonfucosylated	sialylated	No	Sialylated only
Human	121000_1	HexNAcHex₂Fuc_a	RA1			nonsulfated	fucosylated	nonsialylated	No	Neutral (fucosylated)
Human	121000_1	HexNAcHex₂Fuc_a	RA2			nonsulfated	fucosylated	nonsialylated	No	Neutral (fucosylated)
Human	121000_1	HexNAcHex₂Fuc_a	RA3			nonsulfated	fucosylated	nonsialylated	No	Neutral (fucosylated)
Human	121000_2	HexNAcHex₂Fuc_b	RA1			nonsulfated	fucosylated	nonsialylated	No	Neutral (fucosylated)
Human	121000_2	HexNAcHex₂Fuc_b	RA2			nonsulfated	fucosylated	nonsialylated	No	Neutral (fucosylated)
Human	121000_2	HexNAcHex₂Fuc_b	RA3			nonsulfated	fucosylated	nonsialylated	No	Neutral (fucosylated)
Human	121000_3	HexNAcHex₂Fuc_c	RA1	45.04	51.1067	nonsulfated	fucosylated	nonsialylated	No	Neutral (fucosylated)
Human	121000_3	HexNAcHex₂Fuc_c	RA2	50.94	51.1067	nonsulfated	fucosylated	nonsialylated	No	Neutral (fucosylated)
Human	121000_3	HexNAcHex₂Fuc_c	RA3	57.34	51.1067	nonsulfated	fucosylated	nonsialylated	No	Neutral (fucosylated)
Human	121000_4	HexNAcHex₂Fuc_d	RA1		0.385	nonsulfated	fucosylated	nonsialylated	No	Neutral (fucosylated)
Human	121000_4	HexNAcHex₂Fuc_d	RA2	0.25	0.385	nonsulfated	fucosylated	nonsialylated	No	Neutral (fucosylated)
Human	121000_4	HexNAcHex₂Fuc_d	RA3	0.52	0.385	nonsulfated	fucosylated	nonsialylated	No	Neutral (fucosylated)
Human	200010_1	HexNAc₂Neu5Gc_a	RA1			nonsulfated	nonfucosylated	nonsialylated	Yes	Neutral (nonfucosylated)
Human	200010_1	HexNAc₂Neu5Gc_a	RA2			nonsulfated	nonfucosylated	nonsialylated	Yes	Neutral (nonfucosylated)
Human	200010_1	HexNAc₂Neu5Gc_a	RA3			nonsulfated	nonfucosylated	nonsialylated	Yes	Neutral (nonfucosylated)
Human	200010_2	HexNAc₂Neu5Gc_b	RA1			nonsulfated	nonfucosylated	nonsialylated	Yes	Neutral (nonfucosylated)
Human	200010_2	HexNAc₂Neu5Gc_b	RA2			nonsulfated	nonfucosylated	nonsialylated	Yes	Neutral (nonfucosylated)
Human	200010_2	HexNAc₂Neu5Gc_b	RA3			nonsulfated	nonfucosylated	nonsialylated	Yes	Neutral (nonfucosylated)
Human	211000_1	HexNAc₂HexFuc_a	RA1	0.52	0.486667	nonsulfated	fucosylated	nonsialylated	No	Neutral (fucosylated)
Human	211000_1	HexNAc₂HexFuc_a	RA2	0.48	0.486667	nonsulfated	fucosylated	nonsialylated	No	Neutral (fucosylated)
Human	211000_1	HexNAc₂HexFuc_a	RA3	0.46	0.486667	nonsulfated	fucosylated	nonsialylated	No	Neutral (fucosylated)
Human	211000_2	HexNAc₂HexFuc_b	RA1	0.2	0.19	nonsulfated	fucosylated	nonsialylated	No	Neutral (fucosylated)
Human	211000_2	HexNAc₂HexFuc_b	RA2	0.18	0.19	nonsulfated	fucosylated	nonsialylated	No	Neutral (fucosylated)
Human	211000_2	HexNAc₂HexFuc_b	RA3	0.19	0.19	nonsulfated	fucosylated	nonsialylated	No	Neutral (fucosylated)
Human	211000_3	HexNAc₂HexFuc_c	RA1			nonsulfated	fucosylated	nonsialylated	No	Neutral (fucosylated)
Human	211000_3	HexNAc₂HexFuc_c	RA2			nonsulfated	fucosylated	nonsialylated	No	Neutral (fucosylated)
Human	211000_3	HexNAc₂HexFuc_c	RA3			nonsulfated	fucosylated	nonsialylated	No	Neutral (fucosylated)
Human	211000_4	HexNAc₂HexFuc_d	RA1		0.245	nonsulfated	fucosylated	nonsialylated	No	Neutral (fucosylated)
Human	211000_4	HexNAc₂HexFuc_d	RA2	0.05	0.245	nonsulfated	fucosylated	nonsialylated	No	Neutral (fucosylated)
Human	211000_4	HexNAc₂HexFuc_d	RA3	0.44	0.245	nonsulfated	fucosylated	nonsialylated	No	Neutral (fucosylated)
Human	211000_5	HexNAc₂HexFuc_e	RA1			nonsulfated	fucosylated	nonsialylated	No	Neutral (fucosylated)
Human	211000_5	HexNAc₂HexFuc_e	RA2			nonsulfated	fucosylated	nonsialylated	No	Neutral (fucosylated)
Human	211000_5	HexNAc₂HexFuc_e	RA3			nonsulfated	fucosylated	nonsialylated	No	Neutral (fucosylated)
Human	220000_1	HexNAc₂Hex₂_a	RA1			nonsulfated	nonfucosylated	nonsialylated	No	Neutral (nonfucosylated)
Human	220000_1	HexNAc₂Hex₂_a	RA2			nonsulfated	nonfucosylated	nonsialylated	No	Neutral (nonfucosylated)
Human	220000_1	HexNAc₂Hex₂_a	RA3			nonsulfated	nonfucosylated	nonsialylated	No	Neutral (nonfucosylated)
Human	220000_2	HexNAc₂Hex₂_b	RA1			nonsulfated	nonfucosylated	nonsialylated	No	Neutral (nonfucosylated)
Human	220000_2	HexNAc₂Hex₂_b	RA2			nonsulfated	nonfucosylated	nonsialylated	No	Neutral (nonfucosylated)
Human	220000_2	HexNAc₂Hex₂_b	RA3			nonsulfated	nonfucosylated	nonsialylated	No	Neutral (nonfucosylated)
Human	220000_3	HexNAc₂Hex₂_c	RA1	0.23	0.286667	nonsulfated	nonfucosylated	nonsialylated	No	Neutral (nonfucosylated)
Human	220000_3	HexNAc₂Hex₂_c	RA2	0.31	0.286667	nonsulfated	nonfucosylated	nonsialylated	No	Neutral (nonfucosylated)
Human	220000_3	HexNAc₂Hex₂_c	RA3	0.32	0.286667	nonsulfated	nonfucosylated	nonsialylated	No	Neutral (nonfucosylated)
Human	220000_4	HexNAc₂Hex₂_d	RA1	0.27	0.13	nonsulfated	nonfucosylated	nonsialylated	No	Neutral (nonfucosylated)
Human	220000_4	HexNAc₂Hex₂_d	RA2	0.07	0.13	nonsulfated	nonfucosylated	nonsialylated	No	Neutral (nonfucosylated)
Human	220000_4	HexNAc₂Hex₂_d	RA3	0.05	0.13	nonsulfated	nonfucosylated	nonsialylated	No	Neutral (nonfucosylated)
Human	211001_1	HexNAc₂HexFucS_a	RA1	0.31	0.31	sulfated	fucosylated	nonsialylated	No	Sulfated, Fucosylated
Human	211001_1	HexNAc₂HexFucS_a	RA2	0.29	0.31	sulfated	fucosylated	nonsialylated	No	Sulfated, Fucosylated
Human	211001_1	HexNAc₂HexFucS_a	RA3	0.33	0.31	sulfated	fucosylated	nonsialylated	No	Sulfated, Fucosylated
Human	211001_2	HexNAc₂HexFucS_b	RA1			sulfated	fucosylated	nonsialylated	No	Sulfated, Fucosylated
Human	211001_2	HexNAc₂HexFucS_b	RA2			sulfated	fucosylated	nonsialylated	No	Sulfated, Fucosylated
Human	211001_2	HexNAc₂HexFucS_b	RA3			sulfated	fucosylated	nonsialylated	No	Sulfated, Fucosylated
Human	220001_1	HexNAc₂Hex₂S_a	RA1			sulfated	nonfucosylated	nonsialylated	No	Sulfated only
Human	220001_1	HexNAc₂Hex₂S_a	RA2			sulfated	nonfucosylated	nonsialylated	No	Sulfated only
Human	220001_1	HexNAc₂Hex₂S_a	RA3			sulfated	nonfucosylated	nonsialylated	No	Sulfated only
Human	220001_2	HexNAc₂Hex₂S_b	RA1			sulfated	nonfucosylated	nonsialylated	No	Sulfated only
Human	220001_2	HexNAc₂Hex₂S_b	RA2			sulfated	nonfucosylated	nonsialylated	No	Sulfated only
Human	220001_2	HexNAc₂Hex₂S_b	RA3			sulfated	nonfucosylated	nonsialylated	No	Sulfated only
Human	220001_3	HexNAc₂Hex₂S_c	RA1			sulfated	nonfucosylated	nonsialylated	No	Sulfated only
Human	220001_3	HexNAc₂Hex₂S_c	RA2			sulfated	nonfucosylated	nonsialylated	No	Sulfated only
Human	220001_3	HexNAc₂Hex₂S_c	RA3			sulfated	nonfucosylated	nonsialylated	No	Sulfated only
Human	310000_1	HexNAc₃Hex_a	RA1			nonsulfated	nonfucosylated	nonsialylated	No	Neutral (nonfucosylated)
Human	310000_1	HexNAc₃Hex_a	RA2			nonsulfated	nonfucosylated	nonsialylated	No	Neutral (nonfucosylated)
Human	310000_1	HexNAc₃Hex_a	RA3			nonsulfated	nonfucosylated	nonsialylated	No	Neutral (nonfucosylated)
Human	310000_2	HexNAc₃Hex_b	RA1	0.28	0.223333	nonsulfated	nonfucosylated	nonsialylated	No	Neutral (nonfucosylated)
Human	310000_2	HexNAc₃Hex_b	RA2	0.23	0.223333	nonsulfated	nonfucosylated	nonsialylated	No	Neutral (nonfucosylated)
Human	310000_2	HexNAc₃Hex_b	RA3	0.16	0.223333	nonsulfated	nonfucosylated	nonsialylated	No	Neutral (nonfucosylated)
Human	310000_3	HexNAc₃Hex_c	RA1			nonsulfated	nonfucosylated	nonsialylated	No	Neutral (nonfucosylated)
Human	310000_3	HexNAc₃Hex_c	RA2			nonsulfated	nonfucosylated	nonsialylated	No	Neutral (nonfucosylated)
Human	310000_3	HexNAc₃Hex_c	RA3			nonsulfated	nonfucosylated	nonsialylated	No	Neutral (nonfucosylated)
Human	310000_4	HexNAc₃Hex_d	RA1	0.29	0.3	nonsulfated	nonfucosylated	nonsialylated	No	Neutral (nonfucosylated)
Human	310000_4	HexNAc₃Hex_d	RA2	0.31	0.3	nonsulfated	nonfucosylated	nonsialylated	No	Neutral (nonfucosylated)
Human	310000_4	HexNAc₃Hex_d	RA3		0.3	nonsulfated	nonfucosylated	nonsialylated	No	Neutral (nonfucosylated)
Human	310000_5	HexNAc₃Hex_e	RA1			nonsulfated	nonfucosylated	nonsialylated	No	Neutral (nonfucosylated)
Human	310000_5	HexNAc₃Hex_e	RA2			nonsulfated	nonfucosylated	nonsialylated	No	Neutral (nonfucosylated)
Human	310000_5	HexNAc₃Hex_e	RA3			nonsulfated	nonfucosylated	nonsialylated	No	Neutral (nonfucosylated)
Human	310001_1	HexNAc₃HexS_a	RA1			sulfated	nonfucosylated	nonsialylated	No	Sulfated only
Human	310001_1	HexNAc₃HexS_a	RA2			sulfated	nonfucosylated	nonsialylated	No	Sulfated only
Human	310001_1	HexNAc₃HexS_a	RA3			sulfated	nonfucosylated	nonsialylated	No	Sulfated only
Human	310001_2	HexNAc₃HexS_b	RA1			sulfated	nonfucosylated	nonsialylated	No	Sulfated only
Human	310001_2	HexNAc₃HexS_b	RA2			sulfated	nonfucosylated	nonsialylated	No	Sulfated only
Human	310001_2	HexNAc₃HexS_b	RA3			sulfated	nonfucosylated	nonsialylated	No	Sulfated only
Human	210100_1	HexNAc₂HexNeu5Ac_a	RA1			nonsulfated	nonfucosylated	sialylated	No	Sialylated only
Human	210100_1	HexNAc₂HexNeu5Ac_a	RA2			nonsulfated	nonfucosylated	sialylated	No	Sialylated only
Human	210100_1	HexNAc₂HexNeu5Ac_a	RA3			nonsulfated	nonfucosylated	sialylated	No	Sialylated only
Human	210100_2	HexNAc₂HexNeu5Ac_b	RA1	3.9	3.65	nonsulfated	nonfucosylated	sialylated	No	Sialylated only
Human	210100_2	HexNAc₂HexNeu5Ac_b	RA2	3.47	3.65	nonsulfated	nonfucosylated	sialylated	No	Sialylated only
Human	210100_2	HexNAc₂HexNeu5Ac_b	RA3	3.58	3.65	nonsulfated	nonfucosylated	sialylated	No	Sialylated only
Human	210101_1	HexNAc₂HexNeu5AcS_a	RA1	0.55	0.483333	sulfated	nonfucosylated	sialylated	No	Sulfated, Sialylated
Human	210101_1	HexNAc₂HexNeu5AcS_a	RA2	0.43	0.483333	sulfated	nonfucosylated	sialylated	No	Sulfated, Sialylated
Human	210101_1	HexNAc₂HexNeu5AcS_a	RA3	0.47	0.483333	sulfated	nonfucosylated	sialylated	No	Sulfated, Sialylated
Human	210101_2	HexNAc₂HexNeu5AcS_b	RA1	0.29	0.243333	sulfated	nonfucosylated	sialylated	No	Sulfated, Sialylated
Human	210101_2	HexNAc₂HexNeu5AcS_b	RA2	0.23	0.243333	sulfated	nonfucosylated	sialylated	No	Sulfated, Sialylated
Human	210101_2	HexNAc₂HexNeu5AcS_b	RA3	0.21	0.243333	sulfated	nonfucosylated	sialylated	No	Sulfated, Sialylated
Human	221000_1	HexNAc₂Hex₂Fuc_a	RA1			nonsulfated	fucosylated	nonsialylated	No	Neutral (fucosylated)
Human	221000_1	HexNAc₂Hex₂Fuc_a	RA2			nonsulfated	fucosylated	nonsialylated	No	Neutral (fucosylated)
Human	221000_1	HexNAc₂Hex₂Fuc_a	RA3			nonsulfated	fucosylated	nonsialylated	No	Neutral (fucosylated)
Human	221000_2	HexNAc₂Hex₂Fuc_b	RA1			nonsulfated	fucosylated	nonsialylated	No	Neutral (fucosylated)
Human	221000_2	HexNAc₂Hex₂Fuc_b	RA2			nonsulfated	fucosylated	nonsialylated	No	Neutral (fucosylated)
Human	221000_2	HexNAc₂Hex₂Fuc_b	RA3			nonsulfated	fucosylated	nonsialylated	No	Neutral (fucosylated)
Human	221000_1	HexNAc₂Hex₂Fuc_a	RA1		0.215	nonsulfated	fucosylated	nonsialylated	No	Neutral (fucosylated)
Human	221000_1	HexNAc₂Hex₂Fuc_a	RA2	0.14	0.215	nonsulfated	fucosylated	nonsialylated	No	Neutral (fucosylated)
Human	221000_1	HexNAc₂Hex₂Fuc_a	RA3	0.29	0.215	nonsulfated	fucosylated	nonsialylated	No	Neutral (fucosylated)
Human	221000_2	HexNAc₂Hex₂Fuc_b	RA1	0.29	0.275	nonsulfated	fucosylated	nonsialylated	No	Neutral (fucosylated)
Human	221000_2	HexNAc₂Hex₂Fuc_b	RA2		0.275	nonsulfated	fucosylated	nonsialylated	No	Neutral (fucosylated)
Human	221000_2	HexNAc₂Hex₂Fuc_b	RA3	0.26	0.275	nonsulfated	fucosylated	nonsialylated	No	Neutral (fucosylated)
Human	221000_3	HexNAc₂Hex₂Fuc_c	RA1			nonsulfated	fucosylated	nonsialylated	No	Neutral (fucosylated)
Human	221000_3	HexNAc₂Hex₂Fuc_c	RA2			nonsulfated	fucosylated	nonsialylated	No	Neutral (fucosylated)
Human	221000_3	HexNAc₂Hex₂Fuc_c	RA3			nonsulfated	fucosylated	nonsialylated	No	Neutral (fucosylated)
Human	230000_1	HexNAc₂Hex₃_a	RA1			nonsulfated	nonfucosylated	nonsialylated	No	Neutral (nonfucosylated)
Human	230000_1	HexNAc₂Hex₃_a	RA2			nonsulfated	nonfucosylated	nonsialylated	No	Neutral (nonfucosylated)
Human	230000_1	HexNAc₂Hex₃_a	RA3			nonsulfated	nonfucosylated	nonsialylated	No	Neutral (nonfucosylated)
Human	230000_2	HexNAc₂Hex₃_b	RA1			nonsulfated	nonfucosylated	nonsialylated	No	Neutral (nonfucosylated)
Human	230000_2	HexNAc₂Hex₃_b	RA2			nonsulfated	nonfucosylated	nonsialylated	No	Neutral (nonfucosylated)
Human	230000_2	HexNAc₂Hex₃_b	RA3			nonsulfated	nonfucosylated	nonsialylated	No	Neutral (nonfucosylated)
Human	221001_1	HexNAc₂Hex₂FucS_a	RA1			sulfated	fucosylated	nonsialylated	No	Sulfated, Fucosylated
Human	221001_1	HexNAc₂Hex₂FucS_a	RA2			sulfated	fucosylated	nonsialylated	No	Sulfated, Fucosylated
Human	221001_1	HexNAc₂Hex₂FucS_a	RA3			sulfated	fucosylated	nonsialylated	No	Sulfated, Fucosylated
Human	221001_2	HexNAc₂Hex₂FucS_b	RA1			sulfated	fucosylated	nonsialylated	No	Sulfated, Fucosylated
Human	221001_2	HexNAc₂Hex₂FucS_b	RA2			sulfated	fucosylated	nonsialylated	No	Sulfated, Fucosylated
Human	221001_2	HexNAc₂Hex₂FucS_b	RA3			sulfated	fucosylated	nonsialylated	No	Sulfated, Fucosylated
Human	221001_3	HexNAc₂Hex₂FucS_c	RA1	0.06	0.0733333	sulfated	fucosylated	nonsialylated	No	Sulfated, Fucosylated
Human	221001_3	HexNAc₂Hex₂FucS_c	RA2	0.09	0.0733333	sulfated	fucosylated	nonsialylated	No	Sulfated, Fucosylated
Human	221001_3	HexNAc₂Hex₂FucS_c	RA3	0.07	0.0733333	sulfated	fucosylated	nonsialylated	No	Sulfated, Fucosylated
Human	221001_4	HexNAc₂Hex₂FucS_d	RA1			sulfated	fucosylated	nonsialylated	No	Sulfated, Fucosylated
Human	221001_4	HexNAc₂Hex₂FucS_d	RA2			sulfated	fucosylated	nonsialylated	No	Sulfated, Fucosylated
Human	221001_4	HexNAc₂Hex₂FucS_d	RA3			sulfated	fucosylated	nonsialylated	No	Sulfated, Fucosylated
Human	311000_1	HexNAc₃HexFuc_a	RA1			nonsulfated	fucosylated	nonsialylated	No	Neutral (fucosylated)
Human	311000_1	HexNAc₃HexFuc_a	RA2			nonsulfated	fucosylated	nonsialylated	No	Neutral (fucosylated)
Human	311000_1	HexNAc₃HexFuc_a	RA3			nonsulfated	fucosylated	nonsialylated	No	Neutral (fucosylated)
Human	311000_2	HexNAc₃HexFuc_b	RA1			nonsulfated	fucosylated	nonsialylated	No	Neutral (fucosylated)
Human	311000_2	HexNAc₃HexFuc_b	RA2			nonsulfated	fucosylated	nonsialylated	No	Neutral (fucosylated)
Human	311000_2	HexNAc₃HexFuc_b	RA3			nonsulfated	fucosylated	nonsialylated	No	Neutral (fucosylated)
Human	311000_3	HexNAc₃HexFuc_c	RA1	0.44	0.475	nonsulfated	fucosylated	nonsialylated	No	Neutral (fucosylated)
Human	311000_3	HexNAc₃HexFuc_c	RA2	0.51	0.475	nonsulfated	fucosylated	nonsialylated	No	Neutral (fucosylated)
Human	311000_3	HexNAc₃HexFuc_c	RA3		0.475	nonsulfated	fucosylated	nonsialylated	No	Neutral (fucosylated)
Human	311000_4	HexNAc₃HexFuc_d	RA1	0.74	0.495	nonsulfated	fucosylated	nonsialylated	No	Neutral (fucosylated)
Human	311000_4	HexNAc₃HexFuc_d	RA2	0.25	0.495	nonsulfated	fucosylated	nonsialylated	No	Neutral (fucosylated)
Human	311000_4	HexNAc₃HexFuc_d	RA3		0.495	nonsulfated	fucosylated	nonsialylated	No	Neutral (fucosylated)
Human	311000_5	HexNAc₃HexFuc_e	RA1			nonsulfated	fucosylated	nonsialylated	No	Neutral (fucosylated)
Human	311000_5	HexNAc₃HexFuc_e	RA2			nonsulfated	fucosylated	nonsialylated	No	Neutral (fucosylated)
Human	311000_5	HexNAc₃HexFuc_e	RA3			nonsulfated	fucosylated	nonsialylated	No	Neutral (fucosylated)
Human	311000_6	HexNAc₃HexFuc_f	RA1			nonsulfated	fucosylated	nonsialylated	No	Neutral (fucosylated)
Human	311000_6	HexNAc₃HexFuc_f	RA2			nonsulfated	fucosylated	nonsialylated	No	Neutral (fucosylated)
Human	311000_6	HexNAc₃HexFuc_f	RA3			nonsulfated	fucosylated	nonsialylated	No	Neutral (fucosylated)
Human	320000_1	HexNAc₃Hex₂_a	RA1			nonsulfated	nonfucosylated	nonsialylated	No	Neutral (nonfucosylated)
Human	320000_1	HexNAc₃Hex₂_a	RA2			nonsulfated	nonfucosylated	nonsialylated	No	Neutral (nonfucosylated)
Human	320000_1	HexNAc₃Hex₂_a	RA3			nonsulfated	nonfucosylated	nonsialylated	No	Neutral (nonfucosylated)
Human	320000_2	HexNAc₃Hex₂_b	RA1	0.2	0.2	nonsulfated	nonfucosylated	nonsialylated	No	Neutral (nonfucosylated)
Human	320000_2	HexNAc₃Hex₂_b	RA2	0.19	0.2	nonsulfated	nonfucosylated	nonsialylated	No	Neutral (nonfucosylated)
Human	320000_2	HexNAc₃Hex₂_b	RA3	0.21	0.2	nonsulfated	nonfucosylated	nonsialylated	No	Neutral (nonfucosylated)
Human	320000_3	HexNAc₃Hex₂_c	RA1		0.22	nonsulfated	nonfucosylated	nonsialylated	No	Neutral (nonfucosylated)
Human	320000_3	HexNAc₃Hex₂_c	RA2	0.28	0.22	nonsulfated	nonfucosylated	nonsialylated	No	Neutral (nonfucosylated)
Human	320000_3	HexNAc₃Hex₂_c	RA3	0.16	0.22	nonsulfated	nonfucosylated	nonsialylated	No	Neutral (nonfucosylated)
Human	320000_4	HexNAc₃Hex₂_d	RA1	0.63	0.566667	nonsulfated	nonfucosylated	nonsialylated	No	Neutral (nonfucosylated)
Human	320000_4	HexNAc₃Hex₂_d	RA2	0.55	0.566667	nonsulfated	nonfucosylated	nonsialylated	No	Neutral (nonfucosylated)
Human	320000_4	HexNAc₃Hex₂_d	RA3	0.52	0.566667	nonsulfated	nonfucosylated	nonsialylated	No	Neutral (nonfucosylated)
Human	311001_1	HexNAc₃HexFucS_a	RA1			sulfated	fucosylated	nonsialylated	No	Sulfated, Fucosylated
Human	311001_1	HexNAc₃HexFucS_a	RA2			sulfated	fucosylated	nonsialylated	No	Sulfated, Fucosylated
Human	311001_1	HexNAc₃HexFucS_a	RA3			sulfated	fucosylated	nonsialylated	No	Sulfated, Fucosylated
Human	311001_2	HexNAc₃HexFucS_b	RA1			sulfated	fucosylated	nonsialylated	No	Sulfated, Fucosylated
Human	311001_2	HexNAc₃HexFucS_b	RA2			sulfated	fucosylated	nonsialylated	No	Sulfated, Fucosylated
Human	311001_2	HexNAc₃HexFucS_b	RA3			sulfated	fucosylated	nonsialylated	No	Sulfated, Fucosylated
Human	311001_3	HexNAc₃HexFucS_c	RA1			sulfated	fucosylated	nonsialylated	No	Sulfated, Fucosylated
Human	311001_3	HexNAc₃HexFucS_c	RA2			sulfated	fucosylated	nonsialylated	No	Sulfated, Fucosylated
Human	311001_3	HexNAc₃HexFucS_c	RA3			sulfated	fucosylated	nonsialylated	No	Sulfated, Fucosylated
Human	311001_4	HexNAc₃HexFucS_d	RA1			sulfated	fucosylated	nonsialylated	No	Sulfated, Fucosylated
Human	311001_4	HexNAc₃HexFucS_d	RA2			sulfated	fucosylated	nonsialylated	No	Sulfated, Fucosylated
Human	311001_4	HexNAc₃HexFucS_d	RA3			sulfated	fucosylated	nonsialylated	No	Sulfated, Fucosylated
Human	320001_1	HexNAc₃Hex₂S_a	RA1			sulfated	nonfucosylated	nonsialylated	No	Sulfated only
Human	320001_1	HexNAc₃Hex₂S_a	RA2			sulfated	nonfucosylated	nonsialylated	No	Sulfated only
Human	320001_1	HexNAc₃Hex₂S_a	RA3			sulfated	nonfucosylated	nonsialylated	No	Sulfated only
Human	320001_2	HexNAc₃Hex₂S_b	RA1			sulfated	nonfucosylated	nonsialylated	No	Sulfated only
Human	320001_2	HexNAc₃Hex₂S_b	RA2			sulfated	nonfucosylated	nonsialylated	No	Sulfated only
Human	320001_2	HexNAc₃Hex₂S_b	RA3			sulfated	nonfucosylated	nonsialylated	No	Sulfated only
Human	410000_1	HexNAc₄Hex_a	RA1			nonsulfated	nonfucosylated	nonsialylated	No	Neutral (nonfucosylated)
Human	410000_1	HexNAc₄Hex_a	RA2			nonsulfated	nonfucosylated	nonsialylated	No	Neutral (nonfucosylated)
Human	410000_1	HexNAc₄Hex_a	RA3			nonsulfated	nonfucosylated	nonsialylated	No	Neutral (nonfucosylated)
Human	410000_2	HexNAc₄Hex_b	RA1			nonsulfated	nonfucosylated	nonsialylated	No	Neutral (nonfucosylated)
Human	410000_2	HexNAc₄Hex_b	RA2			nonsulfated	nonfucosylated	nonsialylated	No	Neutral (nonfucosylated)
Human	410000_2	HexNAc₄Hex_b	RA3			nonsulfated	nonfucosylated	nonsialylated	No	Neutral (nonfucosylated)
Human	211100_1	HexNAc₂HexFucNeu5Ac_a	RA1	2.65	3.5	nonsulfated	fucosylated	sialylated	No	Sialylated, Fucosylated
Human	211100_1	HexNAc₂HexFucNeu5Ac_a	RA2	3.93	3.5	nonsulfated	fucosylated	sialylated	No	Sialylated, Fucosylated
Human	211100_1	HexNAc₂HexFucNeu5Ac_a	RA3	3.92	3.5	nonsulfated	fucosylated	sialylated	No	Sialylated, Fucosylated
Human	211100_2	HexNAc₂HexFucNeu5Ac_b	RA1	0.09	0.163333	nonsulfated	fucosylated	sialylated	No	Sialylated, Fucosylated
Human	211100_2	HexNAc₂HexFucNeu5Ac_b	RA2	0.19	0.163333	nonsulfated	fucosylated	sialylated	No	Sialylated, Fucosylated
Human	211100_2	HexNAc₂HexFucNeu5Ac_b	RA3	0.21	0.163333	nonsulfated	fucosylated	sialylated	No	Sialylated, Fucosylated
Human	211100_3	HexNAc₂HexFucNeu5Ac_c	RA1	2.13	2.59333	nonsulfated	fucosylated	sialylated	No	Sialylated, Fucosylated
Human	211100_3	HexNAc₂HexFucNeu5Ac_c	RA2	2.88	2.59333	nonsulfated	fucosylated	sialylated	No	Sialylated, Fucosylated
Human	211100_3	HexNAc₂HexFucNeu5Ac_c	RA3	2.77	2.59333	nonsulfated	fucosylated	sialylated	No	Sialylated, Fucosylated
Human	211100_4	HexNAc₂HexFucNeu5Ac_d	RA1	0.03	0.07	nonsulfated	fucosylated	sialylated	No	Sialylated, Fucosylated
Human	211100_4	HexNAc₂HexFucNeu5Ac_d	RA2	0.11	0.07	nonsulfated	fucosylated	sialylated	No	Sialylated, Fucosylated
Human	211100_4	HexNAc₂HexFucNeu5Ac_d	RA3		0.07	nonsulfated	fucosylated	sialylated	No	Sialylated, Fucosylated
Human	220100_1	HexNAc₂Hex₂Neu5Ac_a	RA1			nonsulfated	nonfucosylated	sialylated	No	Sialylated only
Human	220100_1	HexNAc₂Hex₂Neu5Ac_a	RA2			nonsulfated	nonfucosylated	sialylated	No	Sialylated only
Human	220100_1	HexNAc₂Hex₂Neu5Ac_a	RA3			nonsulfated	nonfucosylated	sialylated	No	Sialylated only
Human	220100_2	HexNAc₂Hex₂Neu5Ac_b	RA1			nonsulfated	nonfucosylated	sialylated	No	Sialylated only
Human	220100_2	HexNAc₂Hex₂Neu5Ac_b	RA2			nonsulfated	nonfucosylated	sialylated	No	Sialylated only
Human	220100_2	HexNAc₂Hex₂Neu5Ac_b	RA3			nonsulfated	nonfucosylated	sialylated	No	Sialylated only
Human	220100_3	HexNAc₂Hex₂Neu5Ac_c	RA1	0.42	0.27	nonsulfated	nonfucosylated	sialylated	No	Sialylated only
Human	220100_3	HexNAc₂Hex₂Neu5Ac_c	RA2		0.27	nonsulfated	nonfucosylated	sialylated	No	Sialylated only
Human	220100_3	HexNAc₂Hex₂Neu5Ac_c	RA3	0.12	0.27	nonsulfated	nonfucosylated	sialylated	No	Sialylated only
Human	220101_1	HexNAc₂Hex₂Neu5AcS_a	RA1		0.185	sulfated	nonfucosylated	sialylated	No	Sulfated, Sialylated
Human	220101_1	HexNAc₂Hex₂Neu5AcS_a	RA2	0.26	0.185	sulfated	nonfucosylated	sialylated	No	Sulfated, Sialylated
Human	220101_1	HexNAc₂Hex₂Neu5AcS_a	RA3	0.11	0.185	sulfated	nonfucosylated	sialylated	No	Sulfated, Sialylated
Human	220101_2	HexNAc₂Hex₂Neu5AcS_b	RA1			sulfated	nonfucosylated	sialylated	No	Sulfated, Sialylated
Human	220101_2	HexNAc₂Hex₂Neu5AcS_b	RA2			sulfated	nonfucosylated	sialylated	No	Sulfated, Sialylated
Human	220101_2	HexNAc₂Hex₂Neu5AcS_b	RA3			sulfated	nonfucosylated	sialylated	No	Sulfated, Sialylated
Human	220101_3	HexNAc₂Hex₂Neu5AcS_c	RA1			sulfated	nonfucosylated	sialylated	No	Sulfated, Sialylated
Human	220101_3	HexNAc₂Hex₂Neu5AcS_c	RA2			sulfated	nonfucosylated	sialylated	No	Sulfated, Sialylated
Human	220101_3	HexNAc₂Hex₂Neu5AcS_c	RA3			sulfated	nonfucosylated	sialylated	No	Sulfated, Sialylated
Human	220101_4	HexNAc₂Hex₂Neu5AcS_d	RA1	0.17	0.163333	sulfated	nonfucosylated	sialylated	No	Sulfated, Sialylated
Human	220101_4	HexNAc₂Hex₂Neu5AcS_d	RA2	0.14	0.163333	sulfated	nonfucosylated	sialylated	No	Sulfated, Sialylated
Human	220101_4	HexNAc₂Hex₂Neu5AcS_d	RA3	0.18	0.163333	sulfated	nonfucosylated	sialylated	No	Sulfated, Sialylated
Human	222000_1	HexNAc₂Hex₂Fuc₂_a	RA1	0.66	0.465	nonsulfated	fucosylated	nonsialylated	No	Neutral (fucosylated)
Human	222000_1	HexNAc₂Hex₂Fuc₂_a	RA2		0.465	nonsulfated	fucosylated	nonsialylated	No	Neutral (fucosylated)
Human	222000_1	HexNAc₂Hex₂Fuc₂_a	RA3	0.27	0.465	nonsulfated	fucosylated	nonsialylated	No	Neutral (fucosylated)
Human	222000_2	HexNAc₂Hex₂Fuc₂_b	RA1			nonsulfated	fucosylated	nonsialylated	No	Neutral (fucosylated)
Human	222000_2	HexNAc₂Hex₂Fuc₂_b	RA2			nonsulfated	fucosylated	nonsialylated	No	Neutral (fucosylated)
Human	222000_2	HexNAc₂Hex₂Fuc₂_b	RA3			nonsulfated	fucosylated	nonsialylated	No	Neutral (fucosylated)
Human	310100_1	HexNAc₃HexNeu5Ac_a	RA1			nonsulfated	nonfucosylated	sialylated	No	Sialylated only
Human	310100_1	HexNAc₃HexNeu5Ac_a	RA2			nonsulfated	nonfucosylated	sialylated	No	Sialylated only
Human	310100_1	HexNAc₃HexNeu5Ac_a	RA3			nonsulfated	nonfucosylated	sialylated	No	Sialylated only
Human	310100_2	HexNAc₃HexNeu5Ac_b	RA1	0.51	0.483333	nonsulfated	nonfucosylated	sialylated	No	Sialylated only
Human	310100_2	HexNAc₃HexNeu5Ac_b	RA2	0.44	0.483333	nonsulfated	nonfucosylated	sialylated	No	Sialylated only
Human	310100_2	HexNAc₃HexNeu5Ac_b	RA3	0.5	0.483333	nonsulfated	nonfucosylated	sialylated	No	Sialylated only
Human	310100_3	HexNAc₃HexNeu5Ac_c	RA1	0.44	0.423333	nonsulfated	nonfucosylated	sialylated	No	Sialylated only
Human	310100_3	HexNAc₃HexNeu5Ac_c	RA2	0.4	0.423333	nonsulfated	nonfucosylated	sialylated	No	Sialylated only
Human	310100_3	HexNAc₃HexNeu5Ac_c	RA3	0.43	0.423333	nonsulfated	nonfucosylated	sialylated	No	Sialylated only
Human	310100_4	HexNAc₃HexNeu5Ac_d	RA1	1.23	1.01333	nonsulfated	nonfucosylated	sialylated	No	Sialylated only
Human	310100_4	HexNAc₃HexNeu5Ac_d	RA2	0.81	1.01333	nonsulfated	nonfucosylated	sialylated	No	Sialylated only
Human	310100_4	HexNAc₃HexNeu5Ac_d	RA3	1	1.01333	nonsulfated	nonfucosylated	sialylated	No	Sialylated only
Human	310100_5	HexNAc₃HexNeu5Ac_e	RA1	0.11	0.106667	nonsulfated	nonfucosylated	sialylated	No	Sialylated only
Human	310100_5	HexNAc₃HexNeu5Ac_e	RA2	0.1	0.106667	nonsulfated	nonfucosylated	sialylated	No	Sialylated only
Human	310100_5	HexNAc₃HexNeu5Ac_e	RA3	0.11	0.106667	nonsulfated	nonfucosylated	sialylated	No	Sialylated only
Human	310100_6	HexNAc₃HexNeu5Ac_f	RA1			nonsulfated	nonfucosylated	sialylated	No	Sialylated only
Human	310100_6	HexNAc₃HexNeu5Ac_f	RA2			nonsulfated	nonfucosylated	sialylated	No	Sialylated only
Human	310100_6	HexNAc₃HexNeu5Ac_f	RA3			nonsulfated	nonfucosylated	sialylated	No	Sialylated only
Human	310100_7	HexNAc₃HexNeu5Ac_g	RA1			nonsulfated	nonfucosylated	sialylated	No	Sialylated only
Human	310100_7	HexNAc₃HexNeu5Ac_g	RA2			nonsulfated	nonfucosylated	sialylated	No	Sialylated only
Human	310100_7	HexNAc₃HexNeu5Ac_g	RA3			nonsulfated	nonfucosylated	sialylated	No	Sialylated only
Human	321000_1	HexNAc₃Hex₂Fuc_a	RA1			nonsulfated	fucosylated	nonsialylated	No	Neutral (fucosylated)
Human	321000_1	HexNAc₃Hex₂Fuc_a	RA2			nonsulfated	fucosylated	nonsialylated	No	Neutral (fucosylated)
Human	321000_1	HexNAc₃Hex₂Fuc_a	RA3			nonsulfated	fucosylated	nonsialylated	No	Neutral (fucosylated)
Human	321000_2	HexNAc₃Hex₂Fuc_b	RA1			nonsulfated	fucosylated	nonsialylated	No	Neutral (fucosylated)
Human	321000_2	HexNAc₃Hex₂Fuc_b	RA2			nonsulfated	fucosylated	nonsialylated	No	Neutral (fucosylated)
Human	321000_2	HexNAc₃Hex₂Fuc_b	RA3			nonsulfated	fucosylated	nonsialylated	No	Neutral (fucosylated)
Human	321000_3	HexNAc₃Hex₂Fuc_c	RA1			nonsulfated	fucosylated	nonsialylated	No	Neutral (fucosylated)
Human	321000_3	HexNAc₃Hex₂Fuc_c	RA2			nonsulfated	fucosylated	nonsialylated	No	Neutral (fucosylated)
Human	321000_3	HexNAc₃Hex₂Fuc_c	RA3			nonsulfated	fucosylated	nonsialylated	No	Neutral (fucosylated)
Human	321000_4	HexNAc₃Hex₂Fuc_d	RA1	0.59	0.365	nonsulfated	fucosylated	nonsialylated	No	Neutral (fucosylated)
Human	321000_4	HexNAc₃Hex₂Fuc_d	RA2	0.14	0.365	nonsulfated	fucosylated	nonsialylated	No	Neutral (fucosylated)
Human	321000_4	HexNAc₃Hex₂Fuc_d	RA3		0.365	nonsulfated	fucosylated	nonsialylated	No	Neutral (fucosylated)
Human	321000_5	HexNAc₃Hex₂Fuc_e	RA1			nonsulfated	fucosylated	nonsialylated	No	Neutral (fucosylated)
Human	321000_5	HexNAc₃Hex₂Fuc_e	RA2			nonsulfated	fucosylated	nonsialylated	No	Neutral (fucosylated)
Human	321000_5	HexNAc₃Hex₂Fuc_e	RA3			nonsulfated	fucosylated	nonsialylated	No	Neutral (fucosylated)
Human	321000_6	HexNAc₃Hex₂Fuc_f	RA1			nonsulfated	fucosylated	nonsialylated	No	Neutral (fucosylated)
Human	321000_6	HexNAc₃Hex₂Fuc_f	RA2			nonsulfated	fucosylated	nonsialylated	No	Neutral (fucosylated)
Human	321000_6	HexNAc₃Hex₂Fuc_f	RA3			nonsulfated	fucosylated	nonsialylated	No	Neutral (fucosylated)
Human	321001_1	HexNAc₃Hex₂FucS_a	RA1			sulfated	fucosylated	nonsialylated	No	Sulfated, Fucosylated
Human	321001_1	HexNAc₃Hex₂FucS_a	RA2			sulfated	fucosylated	nonsialylated	No	Sulfated, Fucosylated
Human	321001_1	HexNAc₃Hex₂FucS_a	RA3			sulfated	fucosylated	nonsialylated	No	Sulfated, Fucosylated
Human	321001_2	HexNAc₃Hex₂FucS_b	RA1			sulfated	fucosylated	nonsialylated	No	Sulfated, Fucosylated
Human	321001_2	HexNAc₃Hex₂FucS_b	RA2			sulfated	fucosylated	nonsialylated	No	Sulfated, Fucosylated
Human	321001_2	HexNAc₃Hex₂FucS_b	RA3			sulfated	fucosylated	nonsialylated	No	Sulfated, Fucosylated
Human	321001_3	HexNAc₃Hex₂FucS_c	RA1			sulfated	fucosylated	nonsialylated	No	Sulfated, Fucosylated
Human	321001_3	HexNAc₃Hex₂FucS_c	RA2			sulfated	fucosylated	nonsialylated	No	Sulfated, Fucosylated
Human	321001_3	HexNAc₃Hex₂FucS_c	RA3			sulfated	fucosylated	nonsialylated	No	Sulfated, Fucosylated
Human	321001_4	HexNAc₃Hex₂FucS_d	RA1			sulfated	fucosylated	nonsialylated	No	Sulfated, Fucosylated
Human	321001_4	HexNAc₃Hex₂FucS_d	RA2			sulfated	fucosylated	nonsialylated	No	Sulfated, Fucosylated
Human	321001_4	HexNAc₃Hex₂FucS_d	RA3			sulfated	fucosylated	nonsialylated	No	Sulfated, Fucosylated
Human	321001_5	HexNAc₃Hex₂FucS_e	RA1			sulfated	fucosylated	nonsialylated	No	Sulfated, Fucosylated
Human	321001_5	HexNAc₃Hex₂FucS_e	RA2			sulfated	fucosylated	nonsialylated	No	Sulfated, Fucosylated
Human	321001_5	HexNAc₃Hex₂FucS_e	RA3			sulfated	fucosylated	nonsialylated	No	Sulfated, Fucosylated
Human	321001_6	HexNAc₃Hex₂FucS_f	RA1			sulfated	fucosylated	nonsialylated	No	Sulfated, Fucosylated
Human	321001_6	HexNAc₃Hex₂FucS_f	RA2			sulfated	fucosylated	nonsialylated	No	Sulfated, Fucosylated
Human	321001_6	HexNAc₃Hex₂FucS_f	RA3			sulfated	fucosylated	nonsialylated	No	Sulfated, Fucosylated
Human	321001_7	HexNAc₃Hex₂FucS_g	RA1			sulfated	fucosylated	nonsialylated	No	Sulfated, Fucosylated
Human	321001_7	HexNAc₃Hex₂FucS_g	RA2			sulfated	fucosylated	nonsialylated	No	Sulfated, Fucosylated
Human	321001_7	HexNAc₃Hex₂FucS_g	RA3			sulfated	fucosylated	nonsialylated	No	Sulfated, Fucosylated
Human	321001_8	HexNAc₃Hex₂FucS_h	RA1	0.05	0.0533333	sulfated	fucosylated	nonsialylated	No	Sulfated, Fucosylated
Human	321001_8	HexNAc₃Hex₂FucS_h	RA2	0.04	0.0533333	sulfated	fucosylated	nonsialylated	No	Sulfated, Fucosylated
Human	321001_8	HexNAc₃Hex₂FucS_h	RA3	0.07	0.0533333	sulfated	fucosylated	nonsialylated	No	Sulfated, Fucosylated
Human	330001	HexNAc₃Hex₃S	RA1			sulfated	nonfucosylated	nonsialylated	No	Sulfated only
Human	330001	HexNAc₃Hex₃S	RA2			sulfated	nonfucosylated	nonsialylated	No	Sulfated only
Human	330001	HexNAc₃Hex₃S	RA3			sulfated	nonfucosylated	nonsialylated	No	Sulfated only
Human	420000_1	HexNAc₄Hex₂_a	RA1			nonsulfated	nonfucosylated	nonsialylated	No	Neutral (nonfucosylated)
Human	420000_1	HexNAc₄Hex₂_a	RA2			nonsulfated	nonfucosylated	nonsialylated	No	Neutral (nonfucosylated)
Human	420000_1	HexNAc₄Hex₂_a	RA3			nonsulfated	nonfucosylated	nonsialylated	No	Neutral (nonfucosylated)
Human	420000_2	HexNAc₄Hex₂_b	RA1	0.29	0.225	nonsulfated	nonfucosylated	nonsialylated	No	Neutral (nonfucosylated)
Human	420000_2	HexNAc₄Hex₂_b	RA2		0.225	nonsulfated	nonfucosylated	nonsialylated	No	Neutral (nonfucosylated)
Human	420000_2	HexNAc₄Hex₂_b	RA3	0.16	0.225	nonsulfated	nonfucosylated	nonsialylated	No	Neutral (nonfucosylated)
Human	210200_1	HexNAc₂HexNeu5Ac₂_a	RA1			nonsulfated	nonfucosylated	sialylated	No	Sialylated only
Human	210200_1	HexNAc₂HexNeu5Ac₂_a	RA2			nonsulfated	nonfucosylated	sialylated	No	Sialylated only
Human	210200_1	HexNAc₂HexNeu5Ac₂_a	RA3			nonsulfated	nonfucosylated	sialylated	No	Sialylated only
Human	210200_2	HexNAc₂HexNeu5Ac₂_b	RA1			nonsulfated	nonfucosylated	sialylated	No	Sialylated only
Human	210200_2	HexNAc₂HexNeu5Ac₂_b	RA2			nonsulfated	nonfucosylated	sialylated	No	Sialylated only
Human	210200_2	HexNAc₂HexNeu5Ac₂_b	RA3			nonsulfated	nonfucosylated	sialylated	No	Sialylated only
Human	210200_3	HexNAc₂HexNeu5Ac₂_c	RA1	1.52	1.32	nonsulfated	nonfucosylated	sialylated	No	Sialylated only
Human	210200_3	HexNAc₂HexNeu5Ac₂_c	RA2	1.3	1.32	nonsulfated	nonfucosylated	sialylated	No	Sialylated only
Human	210200_3	HexNAc₂HexNeu5Ac₂_c	RA3	1.14	1.32	nonsulfated	nonfucosylated	sialylated	No	Sialylated only
Human	210200_4	HexNAc₂HexNeu5Ac₂_d	RA1	2.66	2.34333	nonsulfated	nonfucosylated	sialylated	No	Sialylated only
Human	210200_4	HexNAc₂HexNeu5Ac₂_d	RA2	2.4	2.34333	nonsulfated	nonfucosylated	sialylated	No	Sialylated only
Human	210200_4	HexNAc₂HexNeu5Ac₂_d	RA3	1.97	2.34333	nonsulfated	nonfucosylated	sialylated	No	Sialylated only
Human	210200_5	HexNAc₂HexNeu5Ac₂_e	RA1	0.16	0.133333	nonsulfated	nonfucosylated	sialylated	No	Sialylated only
Human	210200_5	HexNAc₂HexNeu5Ac₂_e	RA2	0.12	0.133333	nonsulfated	nonfucosylated	sialylated	No	Sialylated only
Human	210200_5	HexNAc₂HexNeu5Ac₂_e	RA3	0.12	0.133333	nonsulfated	nonfucosylated	sialylated	No	Sialylated only
Human	221100_1	HexNAc₂Hex₂FucNeu5Ac_a	RA1			nonsulfated	fucosylated	sialylated	No	Sialylated, Fucosylated
Human	221100_1	HexNAc₂Hex₂FucNeu5Ac_a	RA2			nonsulfated	fucosylated	sialylated	No	Sialylated, Fucosylated
Human	221100_1	HexNAc₂Hex₂FucNeu5Ac_a	RA3			nonsulfated	fucosylated	sialylated	No	Sialylated, Fucosylated
Human	221100_2	HexNAc₂Hex₂FucNeu5Ac_b	RA1			nonsulfated	fucosylated	sialylated	No	Sialylated, Fucosylated
Human	221100_2	HexNAc₂Hex₂FucNeu5Ac_b	RA2			nonsulfated	fucosylated	sialylated	No	Sialylated, Fucosylated
Human	221100_2	HexNAc₂Hex₂FucNeu5Ac_b	RA3			nonsulfated	fucosylated	sialylated	No	Sialylated, Fucosylated
Human	221100_3	HexNAc₂Hex₂FucNeu5Ac_c	RA1			nonsulfated	fucosylated	sialylated	No	Sialylated, Fucosylated
Human	221100_3	HexNAc₂Hex₂FucNeu5Ac_c	RA2			nonsulfated	fucosylated	sialylated	No	Sialylated, Fucosylated
Human	221100_3	HexNAc₂Hex₂FucNeu5Ac_c	RA3			nonsulfated	fucosylated	sialylated	No	Sialylated, Fucosylated
Human	221101_1	HexNAc₂Hex₂FucNeu5AcS_a	RA1			sulfated	fucosylated	sialylated	No	Sialyled, Sulfated, Fucosylated
Human	221101_1	HexNAc₂Hex₂FucNeu5AcS_a	RA2			sulfated	fucosylated	sialylated	No	Sialyled, Sulfated, Fucosylated
Human	221101_1	HexNAc₂Hex₂FucNeu5AcS_a	RA3			sulfated	fucosylated	sialylated	No	Sialyled, Sulfated, Fucosylated
Human	221101_2	HexNAc₂Hex₂FucNeu5AcS_b	RA1			sulfated	fucosylated	sialylated	No	Sialyled, Sulfated, Fucosylated
Human	221101_2	HexNAc₂Hex₂FucNeu5AcS_b	RA2			sulfated	fucosylated	sialylated	No	Sialyled, Sulfated, Fucosylated
Human	221101_2	HexNAc₂Hex₂FucNeu5AcS_b	RA3			sulfated	fucosylated	sialylated	No	Sialyled, Sulfated, Fucosylated
Human	221101_3	HexNAc₂Hex₂FucNeu5AcS_c	RA1			sulfated	fucosylated	sialylated	No	Sialyled, Sulfated, Fucosylated
Human	221101_3	HexNAc₂Hex₂FucNeu5AcS_c	RA2			sulfated	fucosylated	sialylated	No	Sialyled, Sulfated, Fucosylated
Human	221101_3	HexNAc₂Hex₂FucNeu5AcS_c	RA3			sulfated	fucosylated	sialylated	No	Sialyled, Sulfated, Fucosylated
Human	221101_4	HexNAc₂Hex₂FucNeu5AcS_d	RA1			sulfated	fucosylated	sialylated	No	Sialyled, Sulfated, Fucosylated
Human	221101_4	HexNAc₂Hex₂FucNeu5AcS_d	RA2			sulfated	fucosylated	sialylated	No	Sialyled, Sulfated, Fucosylated
Human	221101_4	HexNAc₂Hex₂FucNeu5AcS_d	RA3			sulfated	fucosylated	sialylated	No	Sialyled, Sulfated, Fucosylated
Human	221101_5	HexNAc₂Hex₂FucNeu5AcS_e	RA1	0.27	0.17	sulfated	fucosylated	sialylated	No	Sialyled, Sulfated, Fucosylated
Human	221101_5	HexNAc₂Hex₂FucNeu5AcS_e	RA2	0.18	0.17	sulfated	fucosylated	sialylated	No	Sialyled, Sulfated, Fucosylated
Human	221101_5	HexNAc₂Hex₂FucNeu5AcS_e	RA3	0.06	0.17	sulfated	fucosylated	sialylated	No	Sialyled, Sulfated, Fucosylated
Human	221101_6	HexNAc₂Hex₂FucNeu5AcS_f	RA1			sulfated	fucosylated	sialylated	No	Sialyled, Sulfated, Fucosylated
Human	221101_6	HexNAc₂Hex₂FucNeu5AcS_f	RA2			sulfated	fucosylated	sialylated	No	Sialyled, Sulfated, Fucosylated
Human	221101_6	HexNAc₂Hex₂FucNeu5AcS_f	RA3			sulfated	fucosylated	sialylated	No	Sialyled, Sulfated, Fucosylated
Human	311100_1	HexNAc₃HexFucNeu5Ac_a	RA1		0.1	nonsulfated	fucosylated	sialylated	No	Sialylated, Fucosylated
Human	311100_1	HexNAc₃HexFucNeu5Ac_a	RA2	0.11	0.1	nonsulfated	fucosylated	sialylated	No	Sialylated, Fucosylated
Human	311100_1	HexNAc₃HexFucNeu5Ac_a	RA3	0.09	0.1	nonsulfated	fucosylated	sialylated	No	Sialylated, Fucosylated
Human	311100_2	HexNAc₃HexFucNeu5Ac_b	RA1	0.34	0.233333	nonsulfated	fucosylated	sialylated	No	Sialylated, Fucosylated
Human	311100_2	HexNAc₃HexFucNeu5Ac_b	RA2	0.2	0.233333	nonsulfated	fucosylated	sialylated	No	Sialylated, Fucosylated
Human	311100_2	HexNAc₃HexFucNeu5Ac_b	RA3	0.16	0.233333	nonsulfated	fucosylated	sialylated	No	Sialylated, Fucosylated
Human	311100_3	HexNAc₃HexFucNeu5Ac_c	RA1	0.07	0.0566667	nonsulfated	fucosylated	sialylated	No	Sialylated, Fucosylated
Human	311100_3	HexNAc₃HexFucNeu5Ac_c	RA2	0.06	0.0566667	nonsulfated	fucosylated	sialylated	No	Sialylated, Fucosylated
Human	311100_3	HexNAc₃HexFucNeu5Ac_c	RA3	0.04	0.0566667	nonsulfated	fucosylated	sialylated	No	Sialylated, Fucosylated
Human	311100_4	HexNAc₃HexFucNeu5Ac_d	RA1	0.4	0.21	nonsulfated	fucosylated	sialylated	No	Sialylated, Fucosylated
Human	311100_4	HexNAc₃HexFucNeu5Ac_d	RA2	0.15	0.21	nonsulfated	fucosylated	sialylated	No	Sialylated, Fucosylated
Human	311100_4	HexNAc₃HexFucNeu5Ac_d	RA3	0.08	0.21	nonsulfated	fucosylated	sialylated	No	Sialylated, Fucosylated
Human	320100_1	HexNAc₃Hex₂Neu5Ac_a	RA1			nonsulfated	nonfucosylated	sialylated	No	Sialylated only
Human	320100_1	HexNAc₃Hex₂Neu5Ac_a	RA2			nonsulfated	nonfucosylated	sialylated	No	Sialylated only
Human	320100_1	HexNAc₃Hex₂Neu5Ac_a	RA3			nonsulfated	nonfucosylated	sialylated	No	Sialylated only
Human	320100_2	HexNAc₃Hex₂Neu5Ac_b	RA1	0.72	0.633333	nonsulfated	nonfucosylated	sialylated	No	Sialylated only
Human	320100_2	HexNAc₃Hex₂Neu5Ac_b	RA2	0.6	0.633333	nonsulfated	nonfucosylated	sialylated	No	Sialylated only
Human	320100_2	HexNAc₃Hex₂Neu5Ac_b	RA3	0.58	0.633333	nonsulfated	nonfucosylated	sialylated	No	Sialylated only
Human	320100_3	HexNAc₃Hex₂Neu5Ac_c	RA1	0.13	0.12	nonsulfated	nonfucosylated	sialylated	No	Sialylated only
Human	320100_3	HexNAc₃Hex₂Neu5Ac_c	RA2	0.13	0.12	nonsulfated	nonfucosylated	sialylated	No	Sialylated only
Human	320100_3	HexNAc₃Hex₂Neu5Ac_c	RA3	0.1	0.12	nonsulfated	nonfucosylated	sialylated	No	Sialylated only
Human	320100_4	HexNAc₃Hex₂Neu5Ac_d	RA1			nonsulfated	nonfucosylated	sialylated	No	Sialylated only
Human	320100_4	HexNAc₃Hex₂Neu5Ac_d	RA2			nonsulfated	nonfucosylated	sialylated	No	Sialylated only
Human	320100_4	HexNAc₃Hex₂Neu5Ac_d	RA3			nonsulfated	nonfucosylated	sialylated	No	Sialylated only
Human	320100_5	HexNAc₃Hex₂Neu5Ac_e	RA1			nonsulfated	nonfucosylated	sialylated	No	Sialylated only
Human	320100_5	HexNAc₃Hex₂Neu5Ac_e	RA2			nonsulfated	nonfucosylated	sialylated	No	Sialylated only
Human	320100_5	HexNAc₃Hex₂Neu5Ac_e	RA3			nonsulfated	nonfucosylated	sialylated	No	Sialylated only
Human	320101_1	HexNAc₃Hex₂Neu5AcS_a	RA1			sulfated	nonfucosylated	sialylated	No	Sulfated, Sialylated
Human	320101_1	HexNAc₃Hex₂Neu5AcS_a	RA2			sulfated	nonfucosylated	sialylated	No	Sulfated, Sialylated
Human	320101_1	HexNAc₃Hex₂Neu5AcS_a	RA3			sulfated	nonfucosylated	sialylated	No	Sulfated, Sialylated
Human	320102_1	HexNAc₃Hex₂Neu5AcS₂_a	RA1			sulfated	nonfucosylated	sialylated	No	Sulfated, Sialylated
Human	320102_1	HexNAc₃Hex₂Neu5AcS₂_a	RA2			sulfated	nonfucosylated	sialylated	No	Sulfated, Sialylated
Human	320102_1	HexNAc₃Hex₂Neu5AcS₂_a	RA3			sulfated	nonfucosylated	sialylated	No	Sulfated, Sialylated
Human	320101_2	HexNAc₃Hex₂Neu5AcS_b	RA1		0.3	sulfated	nonfucosylated	sialylated	No	Sulfated, Sialylated
Human	320101_2	HexNAc₃Hex₂Neu5AcS_b	RA2	0.3	0.3	sulfated	nonfucosylated	sialylated	No	Sulfated, Sialylated
Human	320101_2	HexNAc₃Hex₂Neu5AcS_b	RA3	0.3	0.3	sulfated	nonfucosylated	sialylated	No	Sulfated, Sialylated
Human	320102_2	HexNAc₃Hex₂Neu5AcS₂_b	RA1		0.09	sulfated	nonfucosylated	sialylated	No	Sulfated, Sialylated
Human	320102_2	HexNAc₃Hex₂Neu5AcS₂_b	RA2	0.05	0.09	sulfated	nonfucosylated	sialylated	No	Sulfated, Sialylated
Human	320102_2	HexNAc₃Hex₂Neu5AcS₂_b	RA3	0.13	0.09	sulfated	nonfucosylated	sialylated	No	Sulfated, Sialylated
Human	322000_1	HexNAc₃Hex₂Fuc₂_a	RA1			nonsulfated	fucosylated	nonsialylated	No	Neutral (fucosylated)
Human	322000_1	HexNAc₃Hex₂Fuc₂_a	RA2			nonsulfated	fucosylated	nonsialylated	No	Neutral (fucosylated)
Human	322000_1	HexNAc₃Hex₂Fuc₂_a	RA3			nonsulfated	fucosylated	nonsialylated	No	Neutral (fucosylated)
Human	322000_2	HexNAc₃Hex₂Fuc₂_b	RA1	0.44	0.206667	nonsulfated	fucosylated	nonsialylated	No	Neutral (fucosylated)
Human	322000_2	HexNAc₃Hex₂Fuc₂_b	RA2	0.08	0.206667	nonsulfated	fucosylated	nonsialylated	No	Neutral (fucosylated)
Human	322000_2	HexNAc₃Hex₂Fuc₂_b	RA3	0.1	0.206667	nonsulfated	fucosylated	nonsialylated	No	Neutral (fucosylated)
Human	322000_3	HexNAc₃Hex₂Fuc₂_c	RA1			nonsulfated	fucosylated	nonsialylated	No	Neutral (fucosylated)
Human	322000_3	HexNAc₃Hex₂Fuc₂_c	RA2			nonsulfated	fucosylated	nonsialylated	No	Neutral (fucosylated)
Human	322000_3	HexNAc₃Hex₂Fuc₂_c	RA3			nonsulfated	fucosylated	nonsialylated	No	Neutral (fucosylated)
Human	322000_4	HexNAc₃Hex₂Fuc₂_d	RA1			nonsulfated	fucosylated	nonsialylated	No	Neutral (fucosylated)
Human	322000_4	HexNAc₃Hex₂Fuc₂_d	RA2			nonsulfated	fucosylated	nonsialylated	No	Neutral (fucosylated)
Human	322000_4	HexNAc₃Hex₂Fuc₂_d	RA3			nonsulfated	fucosylated	nonsialylated	No	Neutral (fucosylated)
Human	331000_1	HexNAc₃Hex₃Fuc_a	RA1		0.11	nonsulfated	fucosylated	nonsialylated	No	Neutral (fucosylated)
Human	331000_1	HexNAc₃Hex₃Fuc_a	RA2	0.09	0.11	nonsulfated	fucosylated	nonsialylated	No	Neutral (fucosylated)
Human	331000_1	HexNAc₃Hex₃Fuc_a	RA3	0.13	0.11	nonsulfated	fucosylated	nonsialylated	No	Neutral (fucosylated)
Human	331000_2	HexNAc₃Hex₃Fuc_b	RA1	0.24	0.11	nonsulfated	fucosylated	nonsialylated	No	Neutral (fucosylated)
Human	331000_2	HexNAc₃Hex₃Fuc_b	RA2	0.04	0.11	nonsulfated	fucosylated	nonsialylated	No	Neutral (fucosylated)
Human	331000_2	HexNAc₃Hex₃Fuc_b	RA3	0.05	0.11	nonsulfated	fucosylated	nonsialylated	No	Neutral (fucosylated)
Human	322001_1	HexNAc₃Hex₂Fuc₂S_a	RA1			sulfated	fucosylated	nonsialylated	No	Sulfated, Fucosylated
Human	322001_1	HexNAc₃Hex₂Fuc₂S_a	RA2			sulfated	fucosylated	nonsialylated	No	Sulfated, Fucosylated
Human	322001_1	HexNAc₃Hex₂Fuc₂S_a	RA3			sulfated	fucosylated	nonsialylated	No	Sulfated, Fucosylated
Human	322001_2	HexNAc₃Hex₂Fuc₂S_b	RA1			sulfated	fucosylated	nonsialylated	No	Sulfated, Fucosylated
Human	322001_2	HexNAc₃Hex₂Fuc₂S_b	RA2			sulfated	fucosylated	nonsialylated	No	Sulfated, Fucosylated
Human	322001_2	HexNAc₃Hex₂Fuc₂S_b	RA3			sulfated	fucosylated	nonsialylated	No	Sulfated, Fucosylated
Human	421000_1	HexNAc₄Hex₂Fuc_a	RA1	0.42	0.413333	nonsulfated	fucosylated	nonsialylated	No	Neutral (fucosylated)
Human	421000_1	HexNAc₄Hex₂Fuc_a	RA2	0.44	0.413333	nonsulfated	fucosylated	nonsialylated	No	Neutral (fucosylated)
Human	421000_1	HexNAc₄Hex₂Fuc_a	RA3	0.38	0.413333	nonsulfated	fucosylated	nonsialylated	No	Neutral (fucosylated)
Human	211200_1	HexNAc₂HexFucNeu5Ac₂_a	RA1	8.55	7.68	nonsulfated	fucosylated	sialylated	No	Sialylated, Fucosylated
Human	211200_1	HexNAc₂HexFucNeu5Ac₂_a	RA2	7.44	7.68	nonsulfated	fucosylated	sialylated	No	Sialylated, Fucosylated
Human	211200_1	HexNAc₂HexFucNeu5Ac₂_a	RA3	7.05	7.68	nonsulfated	fucosylated	sialylated	No	Sialylated, Fucosylated
Human	211200_2	HexNAc₂HexFucNeu5Ac₂_b	RA1	0.26	0.246667	nonsulfated	fucosylated	sialylated	No	Sialylated, Fucosylated
Human	211200_2	HexNAc₂HexFucNeu5Ac₂_b	RA2	0.23	0.246667	nonsulfated	fucosylated	sialylated	No	Sialylated, Fucosylated
Human	211200_2	HexNAc₂HexFucNeu5Ac₂_b	RA3	0.25	0.246667	nonsulfated	fucosylated	sialylated	No	Sialylated, Fucosylated
Human	220201_1	HexNAc₂Hex₂Neu5Ac₂S_a	RA1			sulfated	nonfucosylated	sialylated	No	Sulfated, Sialylated
Human	220201_1	HexNAc₂Hex₂Neu5Ac₂S_a	RA2			sulfated	nonfucosylated	sialylated	No	Sulfated, Sialylated
Human	220201_1	HexNAc₂Hex₂Neu5Ac₂S_a	RA3			sulfated	nonfucosylated	sialylated	No	Sulfated, Sialylated
Human	220201_2	HexNAc₂Hex₂Neu5Ac₂S_b	RA1	0.09	0.08	sulfated	nonfucosylated	sialylated	No	Sulfated, Sialylated
Human	220201_2	HexNAc₂Hex₂Neu5Ac₂S_b	RA2	0.08	0.08	sulfated	nonfucosylated	sialylated	No	Sulfated, Sialylated
Human	220201_2	HexNAc₂Hex₂Neu5Ac₂S_b	RA3	0.07	0.08	sulfated	nonfucosylated	sialylated	No	Sulfated, Sialylated
Human	421000_1	HexNAc₄Hex₂Fuc_a	RA1			nonsulfated	fucosylated	nonsialylated	No	Neutral (fucosylated)
Human	421000_1	HexNAc₄Hex₂Fuc_a	RA2			nonsulfated	fucosylated	nonsialylated	No	Neutral (fucosylated)
Human	421000_1	HexNAc₄Hex₂Fuc_a	RA3			nonsulfated	fucosylated	nonsialylated	No	Neutral (fucosylated)
Human	421000_2	HexNAc₄Hex₂Fuc_b	RA1			nonsulfated	fucosylated	nonsialylated	No	Neutral (fucosylated)
Human	421000_2	HexNAc₄Hex₂Fuc_b	RA2			nonsulfated	fucosylated	nonsialylated	No	Neutral (fucosylated)
Human	421000_2	HexNAc₄Hex₂Fuc_b	RA3			nonsulfated	fucosylated	nonsialylated	No	Neutral (fucosylated)
Human	421000_3	HexNAc₄Hex₂Fuc_c	RA1			nonsulfated	fucosylated	nonsialylated	No	Neutral (fucosylated)
Human	421000_3	HexNAc₄Hex₂Fuc_c	RA2			nonsulfated	fucosylated	nonsialylated	No	Neutral (fucosylated)
Human	421000_3	HexNAc₄Hex₂Fuc_c	RA3			nonsulfated	fucosylated	nonsialylated	No	Neutral (fucosylated)
Human	430002	HexNAc₄Hex₃S₂	RA1			sulfated	nonfucosylated	nonsialylated	No	Sulfated only
Human	430002	HexNAc₄Hex₃S₂	RA2			sulfated	nonfucosylated	nonsialylated	No	Sulfated only
Human	430002	HexNAc₄Hex₃S₂	RA3			sulfated	nonfucosylated	nonsialylated	No	Sulfated only
Human	321100_1	HexNAc₃Hex₂FucNeu5Ac_a	RA1			nonsulfated	fucosylated	sialylated	No	Sialylated, Fucosylated
Human	321100_1	HexNAc₃Hex₂FucNeu5Ac_a	RA2			nonsulfated	fucosylated	sialylated	No	Sialylated, Fucosylated
Human	321100_1	HexNAc₃Hex₂FucNeu5Ac_a	RA3			nonsulfated	fucosylated	sialylated	No	Sialylated, Fucosylated
Human	321100_2	HexNAc₃Hex₂FucNeu5Ac_b	RA1	0.91	0.82	nonsulfated	fucosylated	sialylated	No	Sialylated, Fucosylated
Human	321100_2	HexNAc₃Hex₂FucNeu5Ac_b	RA2	0.85	0.82	nonsulfated	fucosylated	sialylated	No	Sialylated, Fucosylated
Human	321100_2	HexNAc₃Hex₂FucNeu5Ac_b	RA3	0.7	0.82	nonsulfated	fucosylated	sialylated	No	Sialylated, Fucosylated
Human	321100_3	HexNAc₃Hex₂FucNeu5Ac_c	RA1			nonsulfated	fucosylated	sialylated	No	Sialylated, Fucosylated
Human	321100_3	HexNAc₃Hex₂FucNeu5Ac_c	RA2			nonsulfated	fucosylated	sialylated	No	Sialylated, Fucosylated
Human	321100_3	HexNAc₃Hex₂FucNeu5Ac_c	RA3			nonsulfated	fucosylated	sialylated	No	Sialylated, Fucosylated
Human	321100_4	HexNAc₃Hex₂FucNeu5Ac_d	RA1	1.74	2.265	nonsulfated	fucosylated	sialylated	No	Sialylated, Fucosylated
Human	321100_4	HexNAc₃Hex₂FucNeu5Ac_d	RA2	2.79	2.265	nonsulfated	fucosylated	sialylated	No	Sialylated, Fucosylated
Human	321100_4	HexNAc₃Hex₂FucNeu5Ac_d	RA3		2.265	nonsulfated	fucosylated	sialylated	No	Sialylated, Fucosylated
Human	321100_5	HexNAc₃Hex₂FucNeu5Ac_e	RA1	0.37	0.22	nonsulfated	fucosylated	sialylated	No	Sialylated, Fucosylated
Human	321100_5	HexNAc₃Hex₂FucNeu5Ac_e	RA2		0.22	nonsulfated	fucosylated	sialylated	No	Sialylated, Fucosylated
Human	321100_5	HexNAc₃Hex₂FucNeu5Ac_e	RA3	0.07	0.22	nonsulfated	fucosylated	sialylated	No	Sialylated, Fucosylated
Human	321100_6	HexNAc₃Hex₂FucNeu5Ac_f	RA1			nonsulfated	fucosylated	sialylated	No	Sialylated, Fucosylated
Human	321100_6	HexNAc₃Hex₂FucNeu5Ac_f	RA2			nonsulfated	fucosylated	sialylated	No	Sialylated, Fucosylated
Human	321100_6	HexNAc₃Hex₂FucNeu5Ac_f	RA3			nonsulfated	fucosylated	sialylated	No	Sialylated, Fucosylated
Human	330101_1	HexNAc₃Hex₃Neu5AcS_a	RA1			sulfated	nonfucosylated	sialylated	No	Sulfated, Sialylated
Human	330101_1	HexNAc₃Hex₃Neu5AcS_a	RA2			sulfated	nonfucosylated	sialylated	No	Sulfated, Sialylated
Human	330101_1	HexNAc₃Hex₃Neu5AcS_a	RA3			sulfated	nonfucosylated	sialylated	No	Sulfated, Sialylated
Human	330101_2	HexNAc₃Hex₃Neu5AcS_b	RA1			sulfated	nonfucosylated	sialylated	No	Sulfated, Sialylated
Human	330101_2	HexNAc₃Hex₃Neu5AcS_b	RA2			sulfated	nonfucosylated	sialylated	No	Sulfated, Sialylated
Human	330101_2	HexNAc₃Hex₃Neu5AcS_b	RA3			sulfated	nonfucosylated	sialylated	No	Sulfated, Sialylated
Human	330101_3	HexNAc₃Hex₃Neu5AcS_c	RA1			sulfated	nonfucosylated	sialylated	No	Sulfated, Sialylated
Human	330101_3	HexNAc₃Hex₃Neu5AcS_c	RA2			sulfated	nonfucosylated	sialylated	No	Sulfated, Sialylated
Human	330101_3	HexNAc₃Hex₃Neu5AcS_c	RA3			sulfated	nonfucosylated	sialylated	No	Sulfated, Sialylated
Human	330102_1	HexNAc₃Hex₃Neu5AcS₂_a	RA1			sulfated	nonfucosylated	sialylated	No	Sulfated, Sialylated
Human	330102_1	HexNAc₃Hex₃Neu5AcS₂_a	RA2			sulfated	nonfucosylated	sialylated	No	Sulfated, Sialylated
Human	330102_1	HexNAc₃Hex₃Neu5AcS₂_a	RA3			sulfated	nonfucosylated	sialylated	No	Sulfated, Sialylated
Human	330102_2	HexNAc₃Hex₃Neu5AcS₂_b	RA1		0.145	sulfated	nonfucosylated	sialylated	No	Sulfated, Sialylated
Human	330102_2	HexNAc₃Hex₃Neu5AcS₂_b	RA2	0.13	0.145	sulfated	nonfucosylated	sialylated	No	Sulfated, Sialylated
Human	330102_2	HexNAc₃Hex₃Neu5AcS₂_b	RA3	0.16	0.145	sulfated	nonfucosylated	sialylated	No	Sulfated, Sialylated
Human	332000_1	HexNAc₃Hex₃Fuc₂_a	RA1	0.34	0.29	nonsulfated	fucosylated	nonsialylated	No	Neutral (fucosylated)
Human	332000_1	HexNAc₃Hex₃Fuc₂_a	RA2	0.26	0.29	nonsulfated	fucosylated	nonsialylated	No	Neutral (fucosylated)
Human	332000_1	HexNAc₃Hex₃Fuc₂_a	RA3	0.27	0.29	nonsulfated	fucosylated	nonsialylated	No	Neutral (fucosylated)
Human	332000_2	HexNAc₃Hex₃Fuc₂_b	RA1	0.45	0.485	nonsulfated	fucosylated	nonsialylated	No	Neutral (fucosylated)
Human	332000_2	HexNAc₃Hex₃Fuc₂_b	RA2	0.52	0.485	nonsulfated	fucosylated	nonsialylated	No	Neutral (fucosylated)
Human	332000_2	HexNAc₃Hex₃Fuc₂_b	RA3		0.485	nonsulfated	fucosylated	nonsialylated	No	Neutral (fucosylated)
Human	431000_1	HexNAc₄Hex₃Fuc_a	RA1			nonsulfated	fucosylated	nonsialylated	No	Neutral (fucosylated)
Human	431000_1	HexNAc₄Hex₃Fuc_a	RA2			nonsulfated	fucosylated	nonsialylated	No	Neutral (fucosylated)
Human	431000_1	HexNAc₄Hex₃Fuc_a	RA3			nonsulfated	fucosylated	nonsialylated	No	Neutral (fucosylated)
Human	431000_2	HexNAc₄Hex₃Fuc_b	RA1		0.11	nonsulfated	fucosylated	nonsialylated	No	Neutral (fucosylated)
Human	431000_2	HexNAc₄Hex₃Fuc_b	RA2	0.15	0.11	nonsulfated	fucosylated	nonsialylated	No	Neutral (fucosylated)
Human	431000_2	HexNAc₄Hex₃Fuc_b	RA3	0.07	0.11	nonsulfated	fucosylated	nonsialylated	No	Neutral (fucosylated)
Human	331100	HexNAc₃Hex₃FucNeu5Ac	RA1			nonsulfated	fucosylated	sialylated	No	Sialylated, Fucosylated
Human	331100	HexNAc₃Hex₃FucNeu5Ac	RA2			nonsulfated	fucosylated	sialylated	No	Sialylated, Fucosylated
Human	331100	HexNAc₃Hex₃FucNeu5Ac	RA3			nonsulfated	fucosylated	sialylated	No	Sialylated, Fucosylated
Human	530000	HexNAc₅Hex₃	RA1			nonsulfated	nonfucosylated	nonsialylated	No	Neutral (nonfucosylated)
Human	530000	HexNAc₅Hex₃	RA2			nonsulfated	nonfucosylated	nonsialylated	No	Neutral (nonfucosylated)
Human	530000	HexNAc₅Hex₃	RA3			nonsulfated	nonfucosylated	nonsialylated	No	Neutral (nonfucosylated)
Human	322100_1	HexNAc₃Hex₂Fuc₂Neu5Ac_a	RA1			nonsulfated	fucosylated	sialylated	No	Sialylated, Fucosylated
Human	322100_1	HexNAc₃Hex₂Fuc₂Neu5Ac_a	RA2			nonsulfated	fucosylated	sialylated	No	Sialylated, Fucosylated
Human	322100_1	HexNAc₃Hex₂Fuc₂Neu5Ac_a	RA3			nonsulfated	fucosylated	sialylated	No	Sialylated, Fucosylated
Human	322100_2	HexNAc₃Hex₂Fuc₂Neu5Ac_b	RA1	0.7	0.36	nonsulfated	fucosylated	sialylated	No	Sialylated, Fucosylated
Human	322100_2	HexNAc₃Hex₂Fuc₂Neu5Ac_b	RA2	0.15	0.36	nonsulfated	fucosylated	sialylated	No	Sialylated, Fucosylated
Human	322100_2	HexNAc₃Hex₂Fuc₂Neu5Ac_b	RA3	0.23	0.36	nonsulfated	fucosylated	sialylated	No	Sialylated, Fucosylated
Human	322100_3	HexNAc₃Hex₂Fuc₂Neu5Ac_c	RA1	5.84	3.73667	nonsulfated	fucosylated	sialylated	No	Sialylated, Fucosylated
Human	322100_3	HexNAc₃Hex₂Fuc₂Neu5Ac_c	RA2	3.51	3.73667	nonsulfated	fucosylated	sialylated	No	Sialylated, Fucosylated
Human	322100_3	HexNAc₃Hex₂Fuc₂Neu5Ac_c	RA3	1.86	3.73667	nonsulfated	fucosylated	sialylated	No	Sialylated, Fucosylated
Human	331100_1	HexNAc₃Hex₃FucNeu5Ac_a	RA1			nonsulfated	fucosylated	sialylated	No	Sialylated, Fucosylated
Human	331100_1	HexNAc₃Hex₃FucNeu5Ac_a	RA2			nonsulfated	fucosylated	sialylated	No	Sialylated, Fucosylated
Human	331100_1	HexNAc₃Hex₃FucNeu5Ac_a	RA3			nonsulfated	fucosylated	sialylated	No	Sialylated, Fucosylated
Human	331100_2	HexNAc₃Hex₃FucNeu5Ac_b	RA1	0.36	0.33	nonsulfated	fucosylated	sialylated	No	Sialylated, Fucosylated
Human	331100_2	HexNAc₃Hex₃FucNeu5Ac_b	RA2		0.33	nonsulfated	fucosylated	sialylated	No	Sialylated, Fucosylated
Human	331100_2	HexNAc₃Hex₃FucNeu5Ac_b	RA3	0.3	0.33	nonsulfated	fucosylated	sialylated	No	Sialylated, Fucosylated
Human	331100_3	HexNAc₃Hex₃FucNeu5Ac_c	RA1	0.43	0.336667	nonsulfated	fucosylated	sialylated	No	Sialylated, Fucosylated
Human	331100_3	HexNAc₃Hex₃FucNeu5Ac_c	RA2	0.42	0.336667	nonsulfated	fucosylated	sialylated	No	Sialylated, Fucosylated
Human	331100_3	HexNAc₃Hex₃FucNeu5Ac_c	RA3	0.16	0.336667	nonsulfated	fucosylated	sialylated	No	Sialylated, Fucosylated
Human	340100_1	HexNAc₃Hex₄Neu5Ac_a	RA1			nonsulfated	nonfucosylated	sialylated	No	Sialylated only
Human	340100_1	HexNAc₃Hex₄Neu5Ac_a	RA2			nonsulfated	nonfucosylated	sialylated	No	Sialylated only
Human	340100_1	HexNAc₃Hex₄Neu5Ac_a	RA3			nonsulfated	nonfucosylated	sialylated	No	Sialylated only
Human	340100_2	HexNAc₃Hex₄Neu5Ac_b	RA1		0.105	nonsulfated	nonfucosylated	sialylated	No	Sialylated only
Human	340100_2	HexNAc₃Hex₄Neu5Ac_b	RA2	0.16	0.105	nonsulfated	nonfucosylated	sialylated	No	Sialylated only
Human	340100_2	HexNAc₃Hex₄Neu5Ac_b	RA3	0.05	0.105	nonsulfated	nonfucosylated	sialylated	No	Sialylated only
Human	322101_1	HexNAc₃Hex₂Fuc₂Neu5AcS_a	RA1			sulfated	fucosylated	sialylated	No	Sialyled, Sulfated, Fucosylated
Human	322101_1	HexNAc₃Hex₂Fuc₂Neu5AcS_a	RA2			sulfated	fucosylated	sialylated	No	Sialyled, Sulfated, Fucosylated
Human	322101_1	HexNAc₃Hex₂Fuc₂Neu5AcS_a	RA3			sulfated	fucosylated	sialylated	No	Sialyled, Sulfated, Fucosylated
Human	322101_2	HexNAc₃Hex₂Fuc₂Neu5AcS_b	RA1			sulfated	fucosylated	sialylated	No	Sialyled, Sulfated, Fucosylated
Human	322101_2	HexNAc₃Hex₂Fuc₂Neu5AcS_b	RA2			sulfated	fucosylated	sialylated	No	Sialyled, Sulfated, Fucosylated
Human	322101_2	HexNAc₃Hex₂Fuc₂Neu5AcS_b	RA3			sulfated	fucosylated	sialylated	No	Sialyled, Sulfated, Fucosylated
Human	322101_1	HexNAc₃Hex₂Fuc₂Neu5AcS_a	RA1			sulfated	fucosylated	sialylated	No	Sialyled, Sulfated, Fucosylated
Human	322101_1	HexNAc₃Hex₂Fuc₂Neu5AcS_a	RA2			sulfated	fucosylated	sialylated	No	Sialyled, Sulfated, Fucosylated
Human	322101_1	HexNAc₃Hex₂Fuc₂Neu5AcS_a	RA3			sulfated	fucosylated	sialylated	No	Sialyled, Sulfated, Fucosylated
Human	322101_2	HexNAc₃Hex₂Fuc₂Neu5AcS_b	RA1		0.14	sulfated	fucosylated	sialylated	No	Sialyled, Sulfated, Fucosylated
Human	322101_2	HexNAc₃Hex₂Fuc₂Neu5AcS_b	RA2	0.19	0.14	sulfated	fucosylated	sialylated	No	Sialyled, Sulfated, Fucosylated
Human	322101_2	HexNAc₃Hex₂Fuc₂Neu5AcS_b	RA3	0.09	0.14	sulfated	fucosylated	sialylated	No	Sialyled, Sulfated, Fucosylated
Human	322101_3	HexNAc₃Hex₂Fuc₂Neu5AcS_c	RA1		0.295	sulfated	fucosylated	sialylated	No	Sialyled, Sulfated, Fucosylated
Human	322101_3	HexNAc₃Hex₂Fuc₂Neu5AcS_c	RA2	0.3	0.295	sulfated	fucosylated	sialylated	No	Sialyled, Sulfated, Fucosylated
Human	322101_3	HexNAc₃Hex₂Fuc₂Neu5AcS_c	RA3	0.29	0.295	sulfated	fucosylated	sialylated	No	Sialyled, Sulfated, Fucosylated
Human	331102_1	HexNAc₃Hex₃FucNeu5AcS₂_a	RA1			sulfated	fucosylated	sialylated	No	Sialyled, Sulfated, Fucosylated
Human	331102_1	HexNAc₃Hex₃FucNeu5AcS₂_a	RA2			sulfated	fucosylated	sialylated	No	Sialyled, Sulfated, Fucosylated
Human	331102_1	HexNAc₃Hex₃FucNeu5AcS₂_a	RA3			sulfated	fucosylated	sialylated	No	Sialyled, Sulfated, Fucosylated
Human	331102_2	HexNAc₃Hex₃FucNeu5AcS₂_b	RA1			sulfated	fucosylated	sialylated	No	Sialyled, Sulfated, Fucosylated
Human	331102_2	HexNAc₃Hex₃FucNeu5AcS₂_b	RA2			sulfated	fucosylated	sialylated	No	Sialyled, Sulfated, Fucosylated
Human	331102_2	HexNAc₃Hex₃FucNeu5AcS₂_b	RA3			sulfated	fucosylated	sialylated	No	Sialyled, Sulfated, Fucosylated
Human	321200_1	HexNAc₃Hex₂FucNeu5Ac₂_a	RA1	0.27	0.206667	nonsulfated	fucosylated	sialylated	No	Sialylated, Fucosylated
Human	321200_1	HexNAc₃Hex₂FucNeu5Ac₂_a	RA2	0.18	0.206667	nonsulfated	fucosylated	sialylated	No	Sialylated, Fucosylated
Human	321200_1	HexNAc₃Hex₂FucNeu5Ac₂_a	RA3	0.17	0.206667	nonsulfated	fucosylated	sialylated	No	Sialylated, Fucosylated
Human	321200_2	HexNAc₃Hex₂FucNeu5Ac₂_b	RA1		0.195	nonsulfated	fucosylated	sialylated	No	Sialylated, Fucosylated
Human	321200_2	HexNAc₃Hex₂FucNeu5Ac₂_b	RA2	0.21	0.195	nonsulfated	fucosylated	sialylated	No	Sialylated, Fucosylated
Human	321200_2	HexNAc₃Hex₂FucNeu5Ac₂_b	RA3	0.18	0.195	nonsulfated	fucosylated	sialylated	No	Sialylated, Fucosylated
Human	321200_3	HexNAc₃Hex₂FucNeu5Ac₂_c	RA1		0.135	nonsulfated	fucosylated	sialylated	No	Sialylated, Fucosylated
Human	321200_3	HexNAc₃Hex₂FucNeu5Ac₂_c	RA2	0.21	0.135	nonsulfated	fucosylated	sialylated	No	Sialylated, Fucosylated
Human	321200_3	HexNAc₃Hex₂FucNeu5Ac₂_c	RA3	0.06	0.135	nonsulfated	fucosylated	sialylated	No	Sialylated, Fucosylated
Human	321200_4	HexNAc₃Hex₂FucNeu5Ac₂_d	RA1	0.23	0.185	nonsulfated	fucosylated	sialylated	No	Sialylated, Fucosylated
Human	321200_4	HexNAc₃Hex₂FucNeu5Ac₂_d	RA2	0.14	0.185	nonsulfated	fucosylated	sialylated	No	Sialylated, Fucosylated
Human	321200_4	HexNAc₃Hex₂FucNeu5Ac₂_d	RA3		0.185	nonsulfated	fucosylated	sialylated	No	Sialylated, Fucosylated
Human	431102	HexNAc₄Hex₃FucNeu5AcS₂	RA1			sulfated	fucosylated	sialylated	No	Sialyled, Sulfated, Fucosylated
Human	431102	HexNAc₄Hex₃FucNeu5AcS₂	RA2			sulfated	fucosylated	sialylated	No	Sialyled, Sulfated, Fucosylated
Human	431102	HexNAc₄Hex₃FucNeu5AcS₂	RA3			sulfated	fucosylated	sialylated	No	Sialyled, Sulfated, Fucosylated
Human	440102_1	HexNAc₄Hex₄Neu5AcS₂_a	RA1			sulfated	nonfucosylated	sialylated	No	Sulfated, Sialylated
Human	440102_1	HexNAc₄Hex₄Neu5AcS₂_a	RA2			sulfated	nonfucosylated	sialylated	No	Sulfated, Sialylated
Human	440102_1	HexNAc₄Hex₄Neu5AcS₂_a	RA3			sulfated	nonfucosylated	sialylated	No	Sulfated, Sialylated
Human	440102_2	HexNAc₄Hex₄Neu5AcS₂_b	RA1			sulfated	nonfucosylated	sialylated	No	Sulfated, Sialylated
Human	440102_2	HexNAc₄Hex₄Neu5AcS₂_b	RA2			sulfated	nonfucosylated	sialylated	No	Sulfated, Sialylated
Human	440102_2	HexNAc₄Hex₄Neu5AcS₂_b	RA3			sulfated	nonfucosylated	sialylated	No	Sulfated, Sialylated
Human	750102	HexNAc₇Hex₅Neu5AcS₂	RA1			sulfated	nonfucosylated	sialylated	No	Sulfated, Sialylated
Human	750102	HexNAc₇Hex₅Neu5AcS₂	RA2			sulfated	nonfucosylated	sialylated	No	Sulfated, Sialylated
Human	750102	HexNAc₇Hex₅Neu5AcS₂	RA3			sulfated	nonfucosylated	sialylated	No	Sulfated, Sialylated
Mouse	110000_1	HexNAcHex_a	RA1	0.77	0.846667	nonsulfated	nonfucosylated	nonsialylated	No	Neutral (nonfucosylated)
Mouse	110000_1	HexNAcHex_a	RA2	0.88	0.846667	nonsulfated	nonfucosylated	nonsialylated	No	Neutral (nonfucosylated)
Mouse	110000_1	HexNAcHex_a	RA3	0.89	0.846667	nonsulfated	nonfucosylated	nonsialylated	No	Neutral (nonfucosylated)
Mouse	110000_2	HexNAcHex_b	RA1			nonsulfated	nonfucosylated	nonsialylated	No	Neutral (nonfucosylated)
Mouse	110000_2	HexNAcHex_b	RA2			nonsulfated	nonfucosylated	nonsialylated	No	Neutral (nonfucosylated)
Mouse	110000_2	HexNAcHex_b	RA3			nonsulfated	nonfucosylated	nonsialylated	No	Neutral (nonfucosylated)
Mouse	110000_3	HexNAcHex_c	RA1			nonsulfated	nonfucosylated	nonsialylated	No	Neutral (nonfucosylated)
Mouse	110000_3	HexNAcHex_c	RA2			nonsulfated	nonfucosylated	nonsialylated	No	Neutral (nonfucosylated)
Mouse	110000_3	HexNAcHex_c	RA3			nonsulfated	nonfucosylated	nonsialylated	No	Neutral (nonfucosylated)
Mouse	110000_4	HexNAcHex_d	RA1			nonsulfated	nonfucosylated	nonsialylated	No	Neutral (nonfucosylated)
Mouse	110000_4	HexNAcHex_d	RA2			nonsulfated	nonfucosylated	nonsialylated	No	Neutral (nonfucosylated)
Mouse	110000_4	HexNAcHex_d	RA3			nonsulfated	nonfucosylated	nonsialylated	No	Neutral (nonfucosylated)
Mouse	110000_5	HexNAcHex_e	RA1	1.21	1.44	nonsulfated	nonfucosylated	nonsialylated	No	Neutral (nonfucosylated)
Mouse	110000_5	HexNAcHex_e	RA2	1.64	1.44	nonsulfated	nonfucosylated	nonsialylated	No	Neutral (nonfucosylated)
Mouse	110000_5	HexNAcHex_e	RA3	1.47	1.44	nonsulfated	nonfucosylated	nonsialylated	No	Neutral (nonfucosylated)
Mouse	200000_1	HexNAc₂_a	RA1			nonsulfated	nonfucosylated	nonsialylated	No	Neutral (nonfucosylated)
Mouse	200000_1	HexNAc₂_a	RA2			nonsulfated	nonfucosylated	nonsialylated	No	Neutral (nonfucosylated)
Mouse	200000_1	HexNAc₂_a	RA3			nonsulfated	nonfucosylated	nonsialylated	No	Neutral (nonfucosylated)
Mouse	200000_2	HexNAc₂_b	RA1			nonsulfated	nonfucosylated	nonsialylated	No	Neutral (nonfucosylated)
Mouse	200000_2	HexNAc₂_b	RA2			nonsulfated	nonfucosylated	nonsialylated	No	Neutral (nonfucosylated)
Mouse	200000_2	HexNAc₂_b	RA3			nonsulfated	nonfucosylated	nonsialylated	No	Neutral (nonfucosylated)
Mouse	100100_1	HexNAcNeu5Ac_a	RA1			nonsulfated	nonfucosylated	sialylated	No	Sialylated only
Mouse	100100_1	HexNAcNeu5Ac_a	RA2			nonsulfated	nonfucosylated	sialylated	No	Sialylated only
Mouse	100100_1	HexNAcNeu5Ac_a	RA3			nonsulfated	nonfucosylated	sialylated	No	Sialylated only
Mouse	100100_2	HexNAcNeu5Ac_b	RA1			nonsulfated	nonfucosylated	sialylated	No	Sialylated only
Mouse	100100_2	HexNAcNeu5Ac_b	RA2			nonsulfated	nonfucosylated	sialylated	No	Sialylated only
Mouse	100100_2	HexNAcNeu5Ac_b	RA3			nonsulfated	nonfucosylated	sialylated	No	Sialylated only
Mouse	100010_1	HexNAcNeu5Gc_a	RA1			nonsulfated	nonfucosylated	nonsialylated	Yes	Neutral (nonfucosylated)
Mouse	100010_1	HexNAcNeu5Gc_a	RA2			nonsulfated	nonfucosylated	nonsialylated	Yes	Neutral (nonfucosylated)
Mouse	100010_1	HexNAcNeu5Gc_a	RA3			nonsulfated	nonfucosylated	nonsialylated	Yes	Neutral (nonfucosylated)
Mouse	100010_2	HexNAcNeu5Gc_b	RA1			nonsulfated	nonfucosylated	nonsialylated	Yes	Neutral (nonfucosylated)
Mouse	100010_2	HexNAcNeu5Gc_b	RA2			nonsulfated	nonfucosylated	nonsialylated	Yes	Neutral (nonfucosylated)
Mouse	100010_2	HexNAcNeu5Gc_b	RA3			nonsulfated	nonfucosylated	nonsialylated	Yes	Neutral (nonfucosylated)
Mouse	111000_1	HexNAcHexFuc_a	RA1			nonsulfated	fucosylated	nonsialylated	No	Neutral (fucosylated)
Mouse	111000_1	HexNAcHexFuc_a	RA2			nonsulfated	fucosylated	nonsialylated	No	Neutral (fucosylated)
Mouse	111000_1	HexNAcHexFuc_a	RA3			nonsulfated	fucosylated	nonsialylated	No	Neutral (fucosylated)
Mouse	111000_2	HexNAcHexFuc_b	RA1			nonsulfated	fucosylated	nonsialylated	No	Neutral (fucosylated)
Mouse	111000_2	HexNAcHexFuc_b	RA2			nonsulfated	fucosylated	nonsialylated	No	Neutral (fucosylated)
Mouse	111000_2	HexNAcHexFuc_b	RA3			nonsulfated	fucosylated	nonsialylated	No	Neutral (fucosylated)
Mouse	111000_3	HexNAcHexFuc_c	RA1	3.33	3.59667	nonsulfated	fucosylated	nonsialylated	No	Neutral (fucosylated)
Mouse	111000_3	HexNAcHexFuc_c	RA2	3.75	3.59667	nonsulfated	fucosylated	nonsialylated	No	Neutral (fucosylated)
Mouse	111000_3	HexNAcHexFuc_c	RA3	3.71	3.59667	nonsulfated	fucosylated	nonsialylated	No	Neutral (fucosylated)
Mouse	120000_1	HexNAcHex₂_a	RA1			nonsulfated	nonfucosylated	nonsialylated	No	Neutral (nonfucosylated)
Mouse	120000_1	HexNAcHex₂_a	RA2			nonsulfated	nonfucosylated	nonsialylated	No	Neutral (nonfucosylated)
Mouse	120000_1	HexNAcHex₂_a	RA3			nonsulfated	nonfucosylated	nonsialylated	No	Neutral (nonfucosylated)
Mouse	120000_2	HexNAcHex₂_b	RA1			nonsulfated	nonfucosylated	nonsialylated	No	Neutral (nonfucosylated)
Mouse	120000_2	HexNAcHex₂_b	RA2			nonsulfated	nonfucosylated	nonsialylated	No	Neutral (nonfucosylated)
Mouse	120000_2	HexNAcHex₂_b	RA3			nonsulfated	nonfucosylated	nonsialylated	No	Neutral (nonfucosylated)
Mouse	210000_1	HexNAc₂Hex_a	RA1			nonsulfated	nonfucosylated	nonsialylated	No	Neutral (nonfucosylated)
Mouse	210000_1	HexNAc₂Hex_a	RA2			nonsulfated	nonfucosylated	nonsialylated	No	Neutral (nonfucosylated)
Mouse	210000_1	HexNAc₂Hex_a	RA3			nonsulfated	nonfucosylated	nonsialylated	No	Neutral (nonfucosylated)
Mouse	210000_2	HexNAc₂Hex_b	RA1			nonsulfated	nonfucosylated	nonsialylated	No	Neutral (nonfucosylated)
Mouse	210000_2	HexNAc₂Hex_b	RA2			nonsulfated	nonfucosylated	nonsialylated	No	Neutral (nonfucosylated)
Mouse	210000_2	HexNAc₂Hex_b	RA3			nonsulfated	nonfucosylated	nonsialylated	No	Neutral (nonfucosylated)
Mouse	210000_3	HexNAc₂Hex_c	RA1			nonsulfated	nonfucosylated	nonsialylated	No	Neutral (nonfucosylated)
Mouse	210000_3	HexNAc₂Hex_c	RA2			nonsulfated	nonfucosylated	nonsialylated	No	Neutral (nonfucosylated)
Mouse	210000_3	HexNAc₂Hex_c	RA3			nonsulfated	nonfucosylated	nonsialylated	No	Neutral (nonfucosylated)
Mouse	210000_4	HexNAc₂Hex_d	RA1	1.71	2.05	nonsulfated	nonfucosylated	nonsialylated	No	Neutral (nonfucosylated)
Mouse	210000_4	HexNAc₂Hex_d	RA2	2.16	2.05	nonsulfated	nonfucosylated	nonsialylated	No	Neutral (nonfucosylated)
Mouse	210000_4	HexNAc₂Hex_d	RA3	2.28	2.05	nonsulfated	nonfucosylated	nonsialylated	No	Neutral (nonfucosylated)
Mouse	210001_1	HexNAc₂HexS_a	RA1			sulfated	nonfucosylated	nonsialylated	No	Sulfated only
Mouse	210001_1	HexNAc₂HexS_a	RA2			sulfated	nonfucosylated	nonsialylated	No	Sulfated only
Mouse	210001_1	HexNAc₂HexS_a	RA3			sulfated	nonfucosylated	nonsialylated	No	Sulfated only
Mouse	210001_2	HexNAc₂HexS_b	RA1			sulfated	nonfucosylated	nonsialylated	No	Sulfated only
Mouse	210001_2	HexNAc₂HexS_b	RA2			sulfated	nonfucosylated	nonsialylated	No	Sulfated only
Mouse	210001_2	HexNAc₂HexS_b	RA3			sulfated	nonfucosylated	nonsialylated	No	Sulfated only
Mouse	210001_3	HexNAc₂HexS_c	RA1			sulfated	nonfucosylated	nonsialylated	No	Sulfated only
Mouse	210001_3	HexNAc₂HexS_c	RA2			sulfated	nonfucosylated	nonsialylated	No	Sulfated only
Mouse	210001_3	HexNAc₂HexS_c	RA3			sulfated	nonfucosylated	nonsialylated	No	Sulfated only
Mouse	210001_4	HexNAc₂HexS_d	RA1	1.37	1.61333	sulfated	nonfucosylated	nonsialylated	No	Sulfated only
Mouse	210001_4	HexNAc₂HexS_d	RA2	1.72	1.61333	sulfated	nonfucosylated	nonsialylated	No	Sulfated only
Mouse	210001_4	HexNAc₂HexS_d	RA3	1.75	1.61333	sulfated	nonfucosylated	nonsialylated	No	Sulfated only
Mouse	110101	HexNAcHexNeu5AcS	RA1	0.46	0.496667	sulfated	nonfucosylated	sialylated	No	Sulfated, Sialylated
Mouse	110101	HexNAcHexNeu5AcS	RA2	0.47	0.496667	sulfated	nonfucosylated	sialylated	No	Sulfated, Sialylated
Mouse	110101	HexNAcHexNeu5AcS	RA3	0.56	0.496667	sulfated	nonfucosylated	sialylated	No	Sulfated, Sialylated
Mouse	300000_1	HexNAc₃_a	RA1			nonsulfated	nonfucosylated	nonsialylated	No	Neutral (nonfucosylated)
Mouse	300000_1	HexNAc₃_a	RA2			nonsulfated	nonfucosylated	nonsialylated	No	Neutral (nonfucosylated)
Mouse	300000_1	HexNAc₃_a	RA3			nonsulfated	nonfucosylated	nonsialylated	No	Neutral (nonfucosylated)
Mouse	300000_2	HexNAc₃_b	RA1			nonsulfated	nonfucosylated	nonsialylated	No	Neutral (nonfucosylated)
Mouse	300000_2	HexNAc₃_b	RA2			nonsulfated	nonfucosylated	nonsialylated	No	Neutral (nonfucosylated)
Mouse	300000_2	HexNAc₃_b	RA3			nonsulfated	nonfucosylated	nonsialylated	No	Neutral (nonfucosylated)
Mouse	110100_1	HexNAcHexNeu5Ac_a	RA1			nonsulfated	nonfucosylated	sialylated	No	Sialylated only
Mouse	110100_1	HexNAcHexNeu5Ac_a	RA2			nonsulfated	nonfucosylated	sialylated	No	Sialylated only
Mouse	110100_1	HexNAcHexNeu5Ac_a	RA3			nonsulfated	nonfucosylated	sialylated	No	Sialylated only
Mouse	110100_2	HexNAcHexNeu5Ac_b	RA1			nonsulfated	nonfucosylated	sialylated	No	Sialylated only
Mouse	110100_2	HexNAcHexNeu5Ac_b	RA2			nonsulfated	nonfucosylated	sialylated	No	Sialylated only
Mouse	110100_2	HexNAcHexNeu5Ac_b	RA3			nonsulfated	nonfucosylated	sialylated	No	Sialylated only
Mouse	121000_1	HexNAcHex₂Fuc_a	RA1			nonsulfated	fucosylated	nonsialylated	No	Neutral (fucosylated)
Mouse	121000_1	HexNAcHex₂Fuc_a	RA2			nonsulfated	fucosylated	nonsialylated	No	Neutral (fucosylated)
Mouse	121000_1	HexNAcHex₂Fuc_a	RA3			nonsulfated	fucosylated	nonsialylated	No	Neutral (fucosylated)
Mouse	121000_2	HexNAcHex₂Fuc_b	RA1			nonsulfated	fucosylated	nonsialylated	No	Neutral (fucosylated)
Mouse	121000_2	HexNAcHex₂Fuc_b	RA2			nonsulfated	fucosylated	nonsialylated	No	Neutral (fucosylated)
Mouse	121000_2	HexNAcHex₂Fuc_b	RA3			nonsulfated	fucosylated	nonsialylated	No	Neutral (fucosylated)
Mouse	121000_3	HexNAcHex₂Fuc_c	RA1			nonsulfated	fucosylated	nonsialylated	No	Neutral (fucosylated)
Mouse	121000_3	HexNAcHex₂Fuc_c	RA2			nonsulfated	fucosylated	nonsialylated	No	Neutral (fucosylated)
Mouse	121000_3	HexNAcHex₂Fuc_c	RA3			nonsulfated	fucosylated	nonsialylated	No	Neutral (fucosylated)
Mouse	121000_4	HexNAcHex₂Fuc_d	RA1			nonsulfated	fucosylated	nonsialylated	No	Neutral (fucosylated)
Mouse	121000_4	HexNAcHex₂Fuc_d	RA2			nonsulfated	fucosylated	nonsialylated	No	Neutral (fucosylated)
Mouse	121000_4	HexNAcHex₂Fuc_d	RA3			nonsulfated	fucosylated	nonsialylated	No	Neutral (fucosylated)
Mouse	200010_1	HexNAc₂Neu5Gc_a	RA1			nonsulfated	nonfucosylated	nonsialylated	Yes	Neutral (nonfucosylated)
Mouse	200010_1	HexNAc₂Neu5Gc_a	RA2			nonsulfated	nonfucosylated	nonsialylated	Yes	Neutral (nonfucosylated)
Mouse	200010_1	HexNAc₂Neu5Gc_a	RA3			nonsulfated	nonfucosylated	nonsialylated	Yes	Neutral (nonfucosylated)
Mouse	200010_2	HexNAc₂Neu5Gc_b	RA1			nonsulfated	nonfucosylated	nonsialylated	Yes	Neutral (nonfucosylated)
Mouse	200010_2	HexNAc₂Neu5Gc_b	RA2			nonsulfated	nonfucosylated	nonsialylated	Yes	Neutral (nonfucosylated)
Mouse	200010_2	HexNAc₂Neu5Gc_b	RA3			nonsulfated	nonfucosylated	nonsialylated	Yes	Neutral (nonfucosylated)
Mouse	211000_1	HexNAc₂HexFuc_a	RA1			nonsulfated	fucosylated	nonsialylated	No	Neutral (fucosylated)
Mouse	211000_1	HexNAc₂HexFuc_a	RA2			nonsulfated	fucosylated	nonsialylated	No	Neutral (fucosylated)
Mouse	211000_1	HexNAc₂HexFuc_a	RA3			nonsulfated	fucosylated	nonsialylated	No	Neutral (fucosylated)
Mouse	211000_2	HexNAc₂HexFuc_b	RA1			nonsulfated	fucosylated	nonsialylated	No	Neutral (fucosylated)
Mouse	211000_2	HexNAc₂HexFuc_b	RA2			nonsulfated	fucosylated	nonsialylated	No	Neutral (fucosylated)
Mouse	211000_2	HexNAc₂HexFuc_b	RA3			nonsulfated	fucosylated	nonsialylated	No	Neutral (fucosylated)
Mouse	211000_3	HexNAc₂HexFuc_c	RA1			nonsulfated	fucosylated	nonsialylated	No	Neutral (fucosylated)
Mouse	211000_3	HexNAc₂HexFuc_c	RA2			nonsulfated	fucosylated	nonsialylated	No	Neutral (fucosylated)
Mouse	211000_3	HexNAc₂HexFuc_c	RA3			nonsulfated	fucosylated	nonsialylated	No	Neutral (fucosylated)
Mouse	211000_4	HexNAc₂HexFuc_d	RA1	3.55	5.44	nonsulfated	fucosylated	nonsialylated	No	Neutral (fucosylated)
Mouse	211000_4	HexNAc₂HexFuc_d	RA2	6.05	5.44	nonsulfated	fucosylated	nonsialylated	No	Neutral (fucosylated)
Mouse	211000_4	HexNAc₂HexFuc_d	RA3	6.72	5.44	nonsulfated	fucosylated	nonsialylated	No	Neutral (fucosylated)
Mouse	211000_5	HexNAc₂HexFuc_e	RA1	1.08	0.88	nonsulfated	fucosylated	nonsialylated	No	Neutral (fucosylated)
Mouse	211000_5	HexNAc₂HexFuc_e	RA2	0.83	0.88	nonsulfated	fucosylated	nonsialylated	No	Neutral (fucosylated)
Mouse	211000_5	HexNAc₂HexFuc_e	RA3	0.73	0.88	nonsulfated	fucosylated	nonsialylated	No	Neutral (fucosylated)
Mouse	220000_1	HexNAc₂Hex₂_a	RA1	2.19	2.41	nonsulfated	nonfucosylated	nonsialylated	No	Neutral (nonfucosylated)
Mouse	220000_1	HexNAc₂Hex₂_a	RA2	2.63	2.41	nonsulfated	nonfucosylated	nonsialylated	No	Neutral (nonfucosylated)
Mouse	220000_1	HexNAc₂Hex₂_a	RA3		2.41	nonsulfated	nonfucosylated	nonsialylated	No	Neutral (nonfucosylated)
Mouse	220000_2	HexNAc₂Hex₂_b	RA1			nonsulfated	nonfucosylated	nonsialylated	No	Neutral (nonfucosylated)
Mouse	220000_2	HexNAc₂Hex₂_b	RA2			nonsulfated	nonfucosylated	nonsialylated	No	Neutral (nonfucosylated)
Mouse	220000_2	HexNAc₂Hex₂_b	RA3			nonsulfated	nonfucosylated	nonsialylated	No	Neutral (nonfucosylated)
Mouse	220000_3	HexNAc₂Hex₂_c	RA1	1.34	1.3	nonsulfated	nonfucosylated	nonsialylated	No	Neutral (nonfucosylated)
Mouse	220000_3	HexNAc₂Hex₂_c	RA2	1.37	1.3	nonsulfated	nonfucosylated	nonsialylated	No	Neutral (nonfucosylated)
Mouse	220000_3	HexNAc₂Hex₂_c	RA3	1.19	1.3	nonsulfated	nonfucosylated	nonsialylated	No	Neutral (nonfucosylated)
Mouse	220000_4	HexNAc₂Hex₂_d	RA1			nonsulfated	nonfucosylated	nonsialylated	No	Neutral (nonfucosylated)
Mouse	220000_4	HexNAc₂Hex₂_d	RA2			nonsulfated	nonfucosylated	nonsialylated	No	Neutral (nonfucosylated)
Mouse	220000_4	HexNAc₂Hex₂_d	RA3			nonsulfated	nonfucosylated	nonsialylated	No	Neutral (nonfucosylated)
Mouse	211001_1	HexNAc₂HexFucS_a	RA1			sulfated	fucosylated	nonsialylated	No	Sulfated, Fucosylated
Mouse	211001_1	HexNAc₂HexFucS_a	RA2			sulfated	fucosylated	nonsialylated	No	Sulfated, Fucosylated
Mouse	211001_1	HexNAc₂HexFucS_a	RA3			sulfated	fucosylated	nonsialylated	No	Sulfated, Fucosylated
Mouse	211001_2	HexNAc₂HexFucS_b	RA1	1.79	2.01	sulfated	fucosylated	nonsialylated	No	Sulfated, Fucosylated
Mouse	211001_2	HexNAc₂HexFucS_b	RA2	2.18	2.01	sulfated	fucosylated	nonsialylated	No	Sulfated, Fucosylated
Mouse	211001_2	HexNAc₂HexFucS_b	RA3	2.06	2.01	sulfated	fucosylated	nonsialylated	No	Sulfated, Fucosylated
Mouse	220001_1	HexNAc₂Hex₂S_a	RA1	1	0.78	sulfated	nonfucosylated	nonsialylated	No	Sulfated only
Mouse	220001_1	HexNAc₂Hex₂S_a	RA2	0.79	0.78	sulfated	nonfucosylated	nonsialylated	No	Sulfated only
Mouse	220001_1	HexNAc₂Hex₂S_a	RA3	0.55	0.78	sulfated	nonfucosylated	nonsialylated	No	Sulfated only
Mouse	220001_2	HexNAc₂Hex₂S_b	RA1			sulfated	nonfucosylated	nonsialylated	No	Sulfated only
Mouse	220001_2	HexNAc₂Hex₂S_b	RA2			sulfated	nonfucosylated	nonsialylated	No	Sulfated only
Mouse	220001_2	HexNAc₂Hex₂S_b	RA3			sulfated	nonfucosylated	nonsialylated	No	Sulfated only
Mouse	220001_3	HexNAc₂Hex₂S_c	RA1	1.22	1.31333	sulfated	nonfucosylated	nonsialylated	No	Sulfated only
Mouse	220001_3	HexNAc₂Hex₂S_c	RA2	1.25	1.31333	sulfated	nonfucosylated	nonsialylated	No	Sulfated only
Mouse	220001_3	HexNAc₂Hex₂S_c	RA3	1.47	1.31333	sulfated	nonfucosylated	nonsialylated	No	Sulfated only
Mouse	310000_1	HexNAc₃Hex_a	RA1	1.81	1.88333	nonsulfated	nonfucosylated	nonsialylated	No	Neutral (nonfucosylated)
Mouse	310000_1	HexNAc₃Hex_a	RA2	2.2	1.88333	nonsulfated	nonfucosylated	nonsialylated	No	Neutral (nonfucosylated)
Mouse	310000_1	HexNAc₃Hex_a	RA3	1.64	1.88333	nonsulfated	nonfucosylated	nonsialylated	No	Neutral (nonfucosylated)
Mouse	310000_2	HexNAc₃Hex_b	RA1			nonsulfated	nonfucosylated	nonsialylated	No	Neutral (nonfucosylated)
Mouse	310000_2	HexNAc₃Hex_b	RA2			nonsulfated	nonfucosylated	nonsialylated	No	Neutral (nonfucosylated)
Mouse	310000_2	HexNAc₃Hex_b	RA3			nonsulfated	nonfucosylated	nonsialylated	No	Neutral (nonfucosylated)
Mouse	310000_3	HexNAc₃Hex_c	RA1			nonsulfated	nonfucosylated	nonsialylated	No	Neutral (nonfucosylated)
Mouse	310000_3	HexNAc₃Hex_c	RA2			nonsulfated	nonfucosylated	nonsialylated	No	Neutral (nonfucosylated)
Mouse	310000_3	HexNAc₃Hex_c	RA3			nonsulfated	nonfucosylated	nonsialylated	No	Neutral (nonfucosylated)
Mouse	310000_4	HexNAc₃Hex_d	RA1			nonsulfated	nonfucosylated	nonsialylated	No	Neutral (nonfucosylated)
Mouse	310000_4	HexNAc₃Hex_d	RA2			nonsulfated	nonfucosylated	nonsialylated	No	Neutral (nonfucosylated)
Mouse	310000_4	HexNAc₃Hex_d	RA3			nonsulfated	nonfucosylated	nonsialylated	No	Neutral (nonfucosylated)
Mouse	310000_5	HexNAc₃Hex_e	RA1			nonsulfated	nonfucosylated	nonsialylated	No	Neutral (nonfucosylated)
Mouse	310000_5	HexNAc₃Hex_e	RA2			nonsulfated	nonfucosylated	nonsialylated	No	Neutral (nonfucosylated)
Mouse	310000_5	HexNAc₃Hex_e	RA3			nonsulfated	nonfucosylated	nonsialylated	No	Neutral (nonfucosylated)
Mouse	310001_1	HexNAc₃HexS_a	RA1			sulfated	nonfucosylated	nonsialylated	No	Sulfated only
Mouse	310001_1	HexNAc₃HexS_a	RA2			sulfated	nonfucosylated	nonsialylated	No	Sulfated only
Mouse	310001_1	HexNAc₃HexS_a	RA3			sulfated	nonfucosylated	nonsialylated	No	Sulfated only
Mouse	310001_2	HexNAc₃HexS_b	RA1			sulfated	nonfucosylated	nonsialylated	No	Sulfated only
Mouse	310001_2	HexNAc₃HexS_b	RA2			sulfated	nonfucosylated	nonsialylated	No	Sulfated only
Mouse	310001_2	HexNAc₃HexS_b	RA3			sulfated	nonfucosylated	nonsialylated	No	Sulfated only
Mouse	210100_1	HexNAc₂HexNeu5Ac_a	RA1			nonsulfated	nonfucosylated	sialylated	No	Sialylated only
Mouse	210100_1	HexNAc₂HexNeu5Ac_a	RA2			nonsulfated	nonfucosylated	sialylated	No	Sialylated only
Mouse	210100_1	HexNAc₂HexNeu5Ac_a	RA3			nonsulfated	nonfucosylated	sialylated	No	Sialylated only
Mouse	210100_2	HexNAc₂HexNeu5Ac_b	RA1	1.94	1.45333	nonsulfated	nonfucosylated	sialylated	No	Sialylated only
Mouse	210100_2	HexNAc₂HexNeu5Ac_b	RA2	1.44	1.45333	nonsulfated	nonfucosylated	sialylated	No	Sialylated only
Mouse	210100_2	HexNAc₂HexNeu5Ac_b	RA3	0.98	1.45333	nonsulfated	nonfucosylated	sialylated	No	Sialylated only
Mouse	210101_1	HexNAc₂HexNeu5AcS_a	RA1			sulfated	nonfucosylated	sialylated	No	Sulfated, Sialylated
Mouse	210101_1	HexNAc₂HexNeu5AcS_a	RA2			sulfated	nonfucosylated	sialylated	No	Sulfated, Sialylated
Mouse	210101_1	HexNAc₂HexNeu5AcS_a	RA3			sulfated	nonfucosylated	sialylated	No	Sulfated, Sialylated
Mouse	210101_2	HexNAc₂HexNeu5AcS_b	RA1			sulfated	nonfucosylated	sialylated	No	Sulfated, Sialylated
Mouse	210101_2	HexNAc₂HexNeu5AcS_b	RA2			sulfated	nonfucosylated	sialylated	No	Sulfated, Sialylated
Mouse	210101_2	HexNAc₂HexNeu5AcS_b	RA3			sulfated	nonfucosylated	sialylated	No	Sulfated, Sialylated
Mouse	221000_1	HexNAc₂Hex₂Fuc_a	RA1			nonsulfated	fucosylated	nonsialylated	No	Neutral (fucosylated)
Mouse	221000_1	HexNAc₂Hex₂Fuc_a	RA2			nonsulfated	fucosylated	nonsialylated	No	Neutral (fucosylated)
Mouse	221000_1	HexNAc₂Hex₂Fuc_a	RA3			nonsulfated	fucosylated	nonsialylated	No	Neutral (fucosylated)
Mouse	221000_2	HexNAc₂Hex₂Fuc_b	RA1	5.92	6.31667	nonsulfated	fucosylated	nonsialylated	No	Neutral (fucosylated)
Mouse	221000_2	HexNAc₂Hex₂Fuc_b	RA2	6.71	6.31667	nonsulfated	fucosylated	nonsialylated	No	Neutral (fucosylated)
Mouse	221000_2	HexNAc₂Hex₂Fuc_b	RA3	6.32	6.31667	nonsulfated	fucosylated	nonsialylated	No	Neutral (fucosylated)
Mouse	221000_1	HexNAc₂Hex₂Fuc_a	RA1			nonsulfated	fucosylated	nonsialylated	No	Neutral (fucosylated)
Mouse	221000_1	HexNAc₂Hex₂Fuc_a	RA2			nonsulfated	fucosylated	nonsialylated	No	Neutral (fucosylated)
Mouse	221000_1	HexNAc₂Hex₂Fuc_a	RA3			nonsulfated	fucosylated	nonsialylated	No	Neutral (fucosylated)
Mouse	221000_2	HexNAc₂Hex₂Fuc_b	RA1	2.76	2.14	nonsulfated	fucosylated	nonsialylated	No	Neutral (fucosylated)
Mouse	221000_2	HexNAc₂Hex₂Fuc_b	RA2	1.67	2.14	nonsulfated	fucosylated	nonsialylated	No	Neutral (fucosylated)
Mouse	221000_2	HexNAc₂Hex₂Fuc_b	RA3	1.99	2.14	nonsulfated	fucosylated	nonsialylated	No	Neutral (fucosylated)
Mouse	221000_3	HexNAc₂Hex₂Fuc_c	RA1	1.86	1.26667	nonsulfated	fucosylated	nonsialylated	No	Neutral (fucosylated)
Mouse	221000_3	HexNAc₂Hex₂Fuc_c	RA2	0.83	1.26667	nonsulfated	fucosylated	nonsialylated	No	Neutral (fucosylated)
Mouse	221000_3	HexNAc₂Hex₂Fuc_c	RA3	1.11	1.26667	nonsulfated	fucosylated	nonsialylated	No	Neutral (fucosylated)
Mouse	230000_1	HexNAc₂Hex₃_a	RA1			nonsulfated	nonfucosylated	nonsialylated	No	Neutral (nonfucosylated)
Mouse	230000_1	HexNAc₂Hex₃_a	RA2			nonsulfated	nonfucosylated	nonsialylated	No	Neutral (nonfucosylated)
Mouse	230000_1	HexNAc₂Hex₃_a	RA3			nonsulfated	nonfucosylated	nonsialylated	No	Neutral (nonfucosylated)
Mouse	230000_2	HexNAc₂Hex₃_b	RA1			nonsulfated	nonfucosylated	nonsialylated	No	Neutral (nonfucosylated)
Mouse	230000_2	HexNAc₂Hex₃_b	RA2			nonsulfated	nonfucosylated	nonsialylated	No	Neutral (nonfucosylated)
Mouse	230000_2	HexNAc₂Hex₃_b	RA3			nonsulfated	nonfucosylated	nonsialylated	No	Neutral (nonfucosylated)
Mouse	221001_1	HexNAc₂Hex₂FucS_a	RA1			sulfated	fucosylated	nonsialylated	No	Sulfated, Fucosylated
Mouse	221001_1	HexNAc₂Hex₂FucS_a	RA2			sulfated	fucosylated	nonsialylated	No	Sulfated, Fucosylated
Mouse	221001_1	HexNAc₂Hex₂FucS_a	RA3			sulfated	fucosylated	nonsialylated	No	Sulfated, Fucosylated
Mouse	221001_2	HexNAc₂Hex₂FucS_b	RA1			sulfated	fucosylated	nonsialylated	No	Sulfated, Fucosylated
Mouse	221001_2	HexNAc₂Hex₂FucS_b	RA2			sulfated	fucosylated	nonsialylated	No	Sulfated, Fucosylated
Mouse	221001_2	HexNAc₂Hex₂FucS_b	RA3			sulfated	fucosylated	nonsialylated	No	Sulfated, Fucosylated
Mouse	221001_3	HexNAc₂Hex₂FucS_c	RA1	0.46	0.54	sulfated	fucosylated	nonsialylated	No	Sulfated, Fucosylated
Mouse	221001_3	HexNAc₂Hex₂FucS_c	RA2	0.6	0.54	sulfated	fucosylated	nonsialylated	No	Sulfated, Fucosylated
Mouse	221001_3	HexNAc₂Hex₂FucS_c	RA3	0.56	0.54	sulfated	fucosylated	nonsialylated	No	Sulfated, Fucosylated
Mouse	221001_4	HexNAc₂Hex₂FucS_d	RA1	0.87	1.29667	sulfated	fucosylated	nonsialylated	No	Sulfated, Fucosylated
Mouse	221001_4	HexNAc₂Hex₂FucS_d	RA2	1.61	1.29667	sulfated	fucosylated	nonsialylated	No	Sulfated, Fucosylated
Mouse	221001_4	HexNAc₂Hex₂FucS_d	RA3	1.41	1.29667	sulfated	fucosylated	nonsialylated	No	Sulfated, Fucosylated
Mouse	311000_1	HexNAc₃HexFuc_a	RA1			nonsulfated	fucosylated	nonsialylated	No	Neutral (fucosylated)
Mouse	311000_1	HexNAc₃HexFuc_a	RA2			nonsulfated	fucosylated	nonsialylated	No	Neutral (fucosylated)
Mouse	311000_1	HexNAc₃HexFuc_a	RA3			nonsulfated	fucosylated	nonsialylated	No	Neutral (fucosylated)
Mouse	311000_2	HexNAc₃HexFuc_b	RA1			nonsulfated	fucosylated	nonsialylated	No	Neutral (fucosylated)
Mouse	311000_2	HexNAc₃HexFuc_b	RA2			nonsulfated	fucosylated	nonsialylated	No	Neutral (fucosylated)
Mouse	311000_2	HexNAc₃HexFuc_b	RA3			nonsulfated	fucosylated	nonsialylated	No	Neutral (fucosylated)
Mouse	311000_3	HexNAc₃HexFuc_c	RA1			nonsulfated	fucosylated	nonsialylated	No	Neutral (fucosylated)
Mouse	311000_3	HexNAc₃HexFuc_c	RA2			nonsulfated	fucosylated	nonsialylated	No	Neutral (fucosylated)
Mouse	311000_3	HexNAc₃HexFuc_c	RA3			nonsulfated	fucosylated	nonsialylated	No	Neutral (fucosylated)
Mouse	311000_4	HexNAc₃HexFuc_d	RA1			nonsulfated	fucosylated	nonsialylated	No	Neutral (fucosylated)
Mouse	311000_4	HexNAc₃HexFuc_d	RA2			nonsulfated	fucosylated	nonsialylated	No	Neutral (fucosylated)
Mouse	311000_4	HexNAc₃HexFuc_d	RA3			nonsulfated	fucosylated	nonsialylated	No	Neutral (fucosylated)
Mouse	311000_5	HexNAc₃HexFuc_e	RA1		10.665	nonsulfated	fucosylated	nonsialylated	No	Neutral (fucosylated)
Mouse	311000_5	HexNAc₃HexFuc_e	RA2	12.26	10.665	nonsulfated	fucosylated	nonsialylated	No	Neutral (fucosylated)
Mouse	311000_5	HexNAc₃HexFuc_e	RA3	9.07	10.665	nonsulfated	fucosylated	nonsialylated	No	Neutral (fucosylated)
Mouse	311000_6	HexNAc₃HexFuc_f	RA1	1.85	2.11	nonsulfated	fucosylated	nonsialylated	No	Neutral (fucosylated)
Mouse	311000_6	HexNAc₃HexFuc_f	RA2	2.06	2.11	nonsulfated	fucosylated	nonsialylated	No	Neutral (fucosylated)
Mouse	311000_6	HexNAc₃HexFuc_f	RA3	2.42	2.11	nonsulfated	fucosylated	nonsialylated	No	Neutral (fucosylated)
Mouse	320000_1	HexNAc₃Hex₂_a	RA1	0.87	1.415	nonsulfated	nonfucosylated	nonsialylated	No	Neutral (nonfucosylated)
Mouse	320000_1	HexNAc₃Hex₂_a	RA2		1.415	nonsulfated	nonfucosylated	nonsialylated	No	Neutral (nonfucosylated)
Mouse	320000_1	HexNAc₃Hex₂_a	RA3	1.96	1.415	nonsulfated	nonfucosylated	nonsialylated	No	Neutral (nonfucosylated)
Mouse	320000_2	HexNAc₃Hex₂_b	RA1			nonsulfated	nonfucosylated	nonsialylated	No	Neutral (nonfucosylated)
Mouse	320000_2	HexNAc₃Hex₂_b	RA2			nonsulfated	nonfucosylated	nonsialylated	No	Neutral (nonfucosylated)
Mouse	320000_2	HexNAc₃Hex₂_b	RA3			nonsulfated	nonfucosylated	nonsialylated	No	Neutral (nonfucosylated)
Mouse	320000_3	HexNAc₃Hex₂_c	RA1			nonsulfated	nonfucosylated	nonsialylated	No	Neutral (nonfucosylated)
Mouse	320000_3	HexNAc₃Hex₂_c	RA2			nonsulfated	nonfucosylated	nonsialylated	No	Neutral (nonfucosylated)
Mouse	320000_3	HexNAc₃Hex₂_c	RA3			nonsulfated	nonfucosylated	nonsialylated	No	Neutral (nonfucosylated)
Mouse	320000_4	HexNAc₃Hex₂_d	RA1			nonsulfated	nonfucosylated	nonsialylated	No	Neutral (nonfucosylated)
Mouse	320000_4	HexNAc₃Hex₂_d	RA2			nonsulfated	nonfucosylated	nonsialylated	No	Neutral (nonfucosylated)
Mouse	320000_4	HexNAc₃Hex₂_d	RA3			nonsulfated	nonfucosylated	nonsialylated	No	Neutral (nonfucosylated)
Mouse	311001_1	HexNAc₃HexFucS_a	RA1			sulfated	fucosylated	nonsialylated	No	Sulfated, Fucosylated
Mouse	311001_1	HexNAc₃HexFucS_a	RA2			sulfated	fucosylated	nonsialylated	No	Sulfated, Fucosylated
Mouse	311001_1	HexNAc₃HexFucS_a	RA3			sulfated	fucosylated	nonsialylated	No	Sulfated, Fucosylated
Mouse	311001_2	HexNAc₃HexFucS_b	RA1			sulfated	fucosylated	nonsialylated	No	Sulfated, Fucosylated
Mouse	311001_2	HexNAc₃HexFucS_b	RA2			sulfated	fucosylated	nonsialylated	No	Sulfated, Fucosylated
Mouse	311001_2	HexNAc₃HexFucS_b	RA3			sulfated	fucosylated	nonsialylated	No	Sulfated, Fucosylated
Mouse	311001_3	HexNAc₃HexFucS_c	RA1			sulfated	fucosylated	nonsialylated	No	Sulfated, Fucosylated
Mouse	311001_3	HexNAc₃HexFucS_c	RA2			sulfated	fucosylated	nonsialylated	No	Sulfated, Fucosylated
Mouse	311001_3	HexNAc₃HexFucS_c	RA3			sulfated	fucosylated	nonsialylated	No	Sulfated, Fucosylated
Mouse	311001_4	HexNAc₃HexFucS_d	RA1			sulfated	fucosylated	nonsialylated	No	Sulfated, Fucosylated
Mouse	311001_4	HexNAc₃HexFucS_d	RA2			sulfated	fucosylated	nonsialylated	No	Sulfated, Fucosylated
Mouse	311001_4	HexNAc₃HexFucS_d	RA3			sulfated	fucosylated	nonsialylated	No	Sulfated, Fucosylated
Mouse	320001_1	HexNAc₃Hex₂S_a	RA1			sulfated	nonfucosylated	nonsialylated	No	Sulfated only
Mouse	320001_1	HexNAc₃Hex₂S_a	RA2			sulfated	nonfucosylated	nonsialylated	No	Sulfated only
Mouse	320001_1	HexNAc₃Hex₂S_a	RA3			sulfated	nonfucosylated	nonsialylated	No	Sulfated only
Mouse	320001_2	HexNAc₃Hex₂S_b	RA1	37.83	28.4267	sulfated	nonfucosylated	nonsialylated	No	Sulfated only
Mouse	320001_2	HexNAc₃Hex₂S_b	RA2	23.35	28.4267	sulfated	nonfucosylated	nonsialylated	No	Sulfated only
Mouse	320001_2	HexNAc₃Hex₂S_b	RA3	24.1	28.4267	sulfated	nonfucosylated	nonsialylated	No	Sulfated only
Mouse	410000_1	HexNAc₄Hex_a	RA1			nonsulfated	nonfucosylated	nonsialylated	No	Neutral (nonfucosylated)
Mouse	410000_1	HexNAc₄Hex_a	RA2			nonsulfated	nonfucosylated	nonsialylated	No	Neutral (nonfucosylated)
Mouse	410000_1	HexNAc₄Hex_a	RA3			nonsulfated	nonfucosylated	nonsialylated	No	Neutral (nonfucosylated)
Mouse	410000_2	HexNAc₄Hex_b	RA1	2.13	2.195	nonsulfated	nonfucosylated	nonsialylated	No	Neutral (nonfucosylated)
Mouse	410000_2	HexNAc₄Hex_b	RA2		2.195	nonsulfated	nonfucosylated	nonsialylated	No	Neutral (nonfucosylated)
Mouse	410000_2	HexNAc₄Hex_b	RA3	2.26	2.195	nonsulfated	nonfucosylated	nonsialylated	No	Neutral (nonfucosylated)
Mouse	211100_1	HexNAc₂HexFucNeu5Ac_a	RA1			nonsulfated	fucosylated	sialylated	No	Sialylated, Fucosylated
Mouse	211100_1	HexNAc₂HexFucNeu5Ac_a	RA2			nonsulfated	fucosylated	sialylated	No	Sialylated, Fucosylated
Mouse	211100_1	HexNAc₂HexFucNeu5Ac_a	RA3			nonsulfated	fucosylated	sialylated	No	Sialylated, Fucosylated
Mouse	211100_2	HexNAc₂HexFucNeu5Ac_b	RA1			nonsulfated	fucosylated	sialylated	No	Sialylated, Fucosylated
Mouse	211100_2	HexNAc₂HexFucNeu5Ac_b	RA2			nonsulfated	fucosylated	sialylated	No	Sialylated, Fucosylated
Mouse	211100_2	HexNAc₂HexFucNeu5Ac_b	RA3			nonsulfated	fucosylated	sialylated	No	Sialylated, Fucosylated
Mouse	211100_3	HexNAc₂HexFucNeu5Ac_c	RA1			nonsulfated	fucosylated	sialylated	No	Sialylated, Fucosylated
Mouse	211100_3	HexNAc₂HexFucNeu5Ac_c	RA2			nonsulfated	fucosylated	sialylated	No	Sialylated, Fucosylated
Mouse	211100_3	HexNAc₂HexFucNeu5Ac_c	RA3			nonsulfated	fucosylated	sialylated	No	Sialylated, Fucosylated
Mouse	211100_4	HexNAc₂HexFucNeu5Ac_d	RA1		0.77	nonsulfated	fucosylated	sialylated	No	Sialylated, Fucosylated
Mouse	211100_4	HexNAc₂HexFucNeu5Ac_d	RA2	0.96	0.77	nonsulfated	fucosylated	sialylated	No	Sialylated, Fucosylated
Mouse	211100_4	HexNAc₂HexFucNeu5Ac_d	RA3	0.58	0.77	nonsulfated	fucosylated	sialylated	No	Sialylated, Fucosylated
Mouse	220100_1	HexNAc₂Hex₂Neu5Ac_a	RA1	3	3.22667	nonsulfated	nonfucosylated	sialylated	No	Sialylated only
Mouse	220100_1	HexNAc₂Hex₂Neu5Ac_a	RA2	3.36	3.22667	nonsulfated	nonfucosylated	sialylated	No	Sialylated only
Mouse	220100_1	HexNAc₂Hex₂Neu5Ac_a	RA3	3.32	3.22667	nonsulfated	nonfucosylated	sialylated	No	Sialylated only
Mouse	220100_2	HexNAc₂Hex₂Neu5Ac_b	RA1			nonsulfated	nonfucosylated	sialylated	No	Sialylated only
Mouse	220100_2	HexNAc₂Hex₂Neu5Ac_b	RA2			nonsulfated	nonfucosylated	sialylated	No	Sialylated only
Mouse	220100_2	HexNAc₂Hex₂Neu5Ac_b	RA3			nonsulfated	nonfucosylated	sialylated	No	Sialylated only
Mouse	220100_3	HexNAc₂Hex₂Neu5Ac_c	RA1			nonsulfated	nonfucosylated	sialylated	No	Sialylated only
Mouse	220100_3	HexNAc₂Hex₂Neu5Ac_c	RA2			nonsulfated	nonfucosylated	sialylated	No	Sialylated only
Mouse	220100_3	HexNAc₂Hex₂Neu5Ac_c	RA3			nonsulfated	nonfucosylated	sialylated	No	Sialylated only
Mouse	220101_1	HexNAc₂Hex₂Neu5AcS_a	RA1			sulfated	nonfucosylated	sialylated	No	Sulfated, Sialylated
Mouse	220101_1	HexNAc₂Hex₂Neu5AcS_a	RA2			sulfated	nonfucosylated	sialylated	No	Sulfated, Sialylated
Mouse	220101_1	HexNAc₂Hex₂Neu5AcS_a	RA3			sulfated	nonfucosylated	sialylated	No	Sulfated, Sialylated
Mouse	220101_2	HexNAc₂Hex₂Neu5AcS_b	RA1			sulfated	nonfucosylated	sialylated	No	Sulfated, Sialylated
Mouse	220101_2	HexNAc₂Hex₂Neu5AcS_b	RA2			sulfated	nonfucosylated	sialylated	No	Sulfated, Sialylated
Mouse	220101_2	HexNAc₂Hex₂Neu5AcS_b	RA3			sulfated	nonfucosylated	sialylated	No	Sulfated, Sialylated
Mouse	220101_3	HexNAc₂Hex₂Neu5AcS_c	RA1			sulfated	nonfucosylated	sialylated	No	Sulfated, Sialylated
Mouse	220101_3	HexNAc₂Hex₂Neu5AcS_c	RA2			sulfated	nonfucosylated	sialylated	No	Sulfated, Sialylated
Mouse	220101_3	HexNAc₂Hex₂Neu5AcS_c	RA3			sulfated	nonfucosylated	sialylated	No	Sulfated, Sialylated
Mouse	220101_4	HexNAc₂Hex₂Neu5AcS_d	RA1			sulfated	nonfucosylated	sialylated	No	Sulfated, Sialylated
Mouse	220101_4	HexNAc₂Hex₂Neu5AcS_d	RA2			sulfated	nonfucosylated	sialylated	No	Sulfated, Sialylated
Mouse	220101_4	HexNAc₂Hex₂Neu5AcS_d	RA3			sulfated	nonfucosylated	sialylated	No	Sulfated, Sialylated
Mouse	222000_1	HexNAc₂Hex₂Fuc₂_a	RA1	0.78	1.28667	nonsulfated	fucosylated	nonsialylated	No	Neutral (fucosylated)
Mouse	222000_1	HexNAc₂Hex₂Fuc₂_a	RA2	1.38	1.28667	nonsulfated	fucosylated	nonsialylated	No	Neutral (fucosylated)
Mouse	222000_1	HexNAc₂Hex₂Fuc₂_a	RA3	1.7	1.28667	nonsulfated	fucosylated	nonsialylated	No	Neutral (fucosylated)
Mouse	222000_2	HexNAc₂Hex₂Fuc₂_b	RA1	1.52	2.02667	nonsulfated	fucosylated	nonsialylated	No	Neutral (fucosylated)
Mouse	222000_2	HexNAc₂Hex₂Fuc₂_b	RA2	2.86	2.02667	nonsulfated	fucosylated	nonsialylated	No	Neutral (fucosylated)
Mouse	222000_2	HexNAc₂Hex₂Fuc₂_b	RA3	1.7	2.02667	nonsulfated	fucosylated	nonsialylated	No	Neutral (fucosylated)
Mouse	310100_1	HexNAc₃HexNeu5Ac_a	RA1			nonsulfated	nonfucosylated	sialylated	No	Sialylated only
Mouse	310100_1	HexNAc₃HexNeu5Ac_a	RA2			nonsulfated	nonfucosylated	sialylated	No	Sialylated only
Mouse	310100_1	HexNAc₃HexNeu5Ac_a	RA3			nonsulfated	nonfucosylated	sialylated	No	Sialylated only
Mouse	310100_2	HexNAc₃HexNeu5Ac_b	RA1			nonsulfated	nonfucosylated	sialylated	No	Sialylated only
Mouse	310100_2	HexNAc₃HexNeu5Ac_b	RA2			nonsulfated	nonfucosylated	sialylated	No	Sialylated only
Mouse	310100_2	HexNAc₃HexNeu5Ac_b	RA3			nonsulfated	nonfucosylated	sialylated	No	Sialylated only
Mouse	310100_3	HexNAc₃HexNeu5Ac_c	RA1			nonsulfated	nonfucosylated	sialylated	No	Sialylated only
Mouse	310100_3	HexNAc₃HexNeu5Ac_c	RA2			nonsulfated	nonfucosylated	sialylated	No	Sialylated only
Mouse	310100_3	HexNAc₃HexNeu5Ac_c	RA3			nonsulfated	nonfucosylated	sialylated	No	Sialylated only
Mouse	310100_4	HexNAc₃HexNeu5Ac_d	RA1			nonsulfated	nonfucosylated	sialylated	No	Sialylated only
Mouse	310100_4	HexNAc₃HexNeu5Ac_d	RA2			nonsulfated	nonfucosylated	sialylated	No	Sialylated only
Mouse	310100_4	HexNAc₃HexNeu5Ac_d	RA3			nonsulfated	nonfucosylated	sialylated	No	Sialylated only
Mouse	310100_5	HexNAc₃HexNeu5Ac_e	RA1			nonsulfated	nonfucosylated	sialylated	No	Sialylated only
Mouse	310100_5	HexNAc₃HexNeu5Ac_e	RA2			nonsulfated	nonfucosylated	sialylated	No	Sialylated only
Mouse	310100_5	HexNAc₃HexNeu5Ac_e	RA3			nonsulfated	nonfucosylated	sialylated	No	Sialylated only
Mouse	310100_6	HexNAc₃HexNeu5Ac_f	RA1	0.61	0.67	nonsulfated	nonfucosylated	sialylated	No	Sialylated only
Mouse	310100_6	HexNAc₃HexNeu5Ac_f	RA2	0.73	0.67	nonsulfated	nonfucosylated	sialylated	No	Sialylated only
Mouse	310100_6	HexNAc₃HexNeu5Ac_f	RA3		0.67	nonsulfated	nonfucosylated	sialylated	No	Sialylated only
Mouse	310100_7	HexNAc₃HexNeu5Ac_g	RA1	0.49	0.586667	nonsulfated	nonfucosylated	sialylated	No	Sialylated only
Mouse	310100_7	HexNAc₃HexNeu5Ac_g	RA2	0.65	0.586667	nonsulfated	nonfucosylated	sialylated	No	Sialylated only
Mouse	310100_7	HexNAc₃HexNeu5Ac_g	RA3	0.62	0.586667	nonsulfated	nonfucosylated	sialylated	No	Sialylated only
Mouse	321000_1	HexNAc₃Hex₂Fuc_a	RA1			nonsulfated	fucosylated	nonsialylated	No	Neutral (fucosylated)
Mouse	321000_1	HexNAc₃Hex₂Fuc_a	RA2			nonsulfated	fucosylated	nonsialylated	No	Neutral (fucosylated)
Mouse	321000_1	HexNAc₃Hex₂Fuc_a	RA3			nonsulfated	fucosylated	nonsialylated	No	Neutral (fucosylated)
Mouse	321000_2	HexNAc₃Hex₂Fuc_b	RA1			nonsulfated	fucosylated	nonsialylated	No	Neutral (fucosylated)
Mouse	321000_2	HexNAc₃Hex₂Fuc_b	RA2			nonsulfated	fucosylated	nonsialylated	No	Neutral (fucosylated)
Mouse	321000_2	HexNAc₃Hex₂Fuc_b	RA3			nonsulfated	fucosylated	nonsialylated	No	Neutral (fucosylated)
Mouse	321000_3	HexNAc₃Hex₂Fuc_c	RA1			nonsulfated	fucosylated	nonsialylated	No	Neutral (fucosylated)
Mouse	321000_3	HexNAc₃Hex₂Fuc_c	RA2			nonsulfated	fucosylated	nonsialylated	No	Neutral (fucosylated)
Mouse	321000_3	HexNAc₃Hex₂Fuc_c	RA3			nonsulfated	fucosylated	nonsialylated	No	Neutral (fucosylated)
Mouse	321000_4	HexNAc₃Hex₂Fuc_d	RA1			nonsulfated	fucosylated	nonsialylated	No	Neutral (fucosylated)
Mouse	321000_4	HexNAc₃Hex₂Fuc_d	RA2			nonsulfated	fucosylated	nonsialylated	No	Neutral (fucosylated)
Mouse	321000_4	HexNAc₃Hex₂Fuc_d	RA3			nonsulfated	fucosylated	nonsialylated	No	Neutral (fucosylated)
Mouse	321000_5	HexNAc₃Hex₂Fuc_e	RA1	1.43	1.305	nonsulfated	fucosylated	nonsialylated	No	Neutral (fucosylated)
Mouse	321000_5	HexNAc₃Hex₂Fuc_e	RA2		1.305	nonsulfated	fucosylated	nonsialylated	No	Neutral (fucosylated)
Mouse	321000_5	HexNAc₃Hex₂Fuc_e	RA3	1.18	1.305	nonsulfated	fucosylated	nonsialylated	No	Neutral (fucosylated)
Mouse	321000_6	HexNAc₃Hex₂Fuc_f	RA1	1.27	1.33333	nonsulfated	fucosylated	nonsialylated	No	Neutral (fucosylated)
Mouse	321000_6	HexNAc₃Hex₂Fuc_f	RA2	0.78	1.33333	nonsulfated	fucosylated	nonsialylated	No	Neutral (fucosylated)
Mouse	321000_6	HexNAc₃Hex₂Fuc_f	RA3	1.95	1.33333	nonsulfated	fucosylated	nonsialylated	No	Neutral (fucosylated)
Mouse	321001_1	HexNAc₃Hex₂FucS_a	RA1			sulfated	fucosylated	nonsialylated	No	Sulfated, Fucosylated
Mouse	321001_1	HexNAc₃Hex₂FucS_a	RA2			sulfated	fucosylated	nonsialylated	No	Sulfated, Fucosylated
Mouse	321001_1	HexNAc₃Hex₂FucS_a	RA3			sulfated	fucosylated	nonsialylated	No	Sulfated, Fucosylated
Mouse	321001_2	HexNAc₃Hex₂FucS_b	RA1			sulfated	fucosylated	nonsialylated	No	Sulfated, Fucosylated
Mouse	321001_2	HexNAc₃Hex₂FucS_b	RA2			sulfated	fucosylated	nonsialylated	No	Sulfated, Fucosylated
Mouse	321001_2	HexNAc₃Hex₂FucS_b	RA3			sulfated	fucosylated	nonsialylated	No	Sulfated, Fucosylated
Mouse	321001_3	HexNAc₃Hex₂FucS_c	RA1			sulfated	fucosylated	nonsialylated	No	Sulfated, Fucosylated
Mouse	321001_3	HexNAc₃Hex₂FucS_c	RA2			sulfated	fucosylated	nonsialylated	No	Sulfated, Fucosylated
Mouse	321001_3	HexNAc₃Hex₂FucS_c	RA3			sulfated	fucosylated	nonsialylated	No	Sulfated, Fucosylated
Mouse	321001_4	HexNAc₃Hex₂FucS_d	RA1			sulfated	fucosylated	nonsialylated	No	Sulfated, Fucosylated
Mouse	321001_4	HexNAc₃Hex₂FucS_d	RA2			sulfated	fucosylated	nonsialylated	No	Sulfated, Fucosylated
Mouse	321001_4	HexNAc₃Hex₂FucS_d	RA3			sulfated	fucosylated	nonsialylated	No	Sulfated, Fucosylated
Mouse	321001_5	HexNAc₃Hex₂FucS_e	RA1			sulfated	fucosylated	nonsialylated	No	Sulfated, Fucosylated
Mouse	321001_5	HexNAc₃Hex₂FucS_e	RA2			sulfated	fucosylated	nonsialylated	No	Sulfated, Fucosylated
Mouse	321001_5	HexNAc₃Hex₂FucS_e	RA3			sulfated	fucosylated	nonsialylated	No	Sulfated, Fucosylated
Mouse	321001_6	HexNAc₃Hex₂FucS_f	RA1			sulfated	fucosylated	nonsialylated	No	Sulfated, Fucosylated
Mouse	321001_6	HexNAc₃Hex₂FucS_f	RA2			sulfated	fucosylated	nonsialylated	No	Sulfated, Fucosylated
Mouse	321001_6	HexNAc₃Hex₂FucS_f	RA3			sulfated	fucosylated	nonsialylated	No	Sulfated, Fucosylated
Mouse	321001_7	HexNAc₃Hex₂FucS_g	RA1			sulfated	fucosylated	nonsialylated	No	Sulfated, Fucosylated
Mouse	321001_7	HexNAc₃Hex₂FucS_g	RA2			sulfated	fucosylated	nonsialylated	No	Sulfated, Fucosylated
Mouse	321001_7	HexNAc₃Hex₂FucS_g	RA3			sulfated	fucosylated	nonsialylated	No	Sulfated, Fucosylated
Mouse	321001_8	HexNAc₃Hex₂FucS_h	RA1			sulfated	fucosylated	nonsialylated	No	Sulfated, Fucosylated
Mouse	321001_8	HexNAc₃Hex₂FucS_h	RA2			sulfated	fucosylated	nonsialylated	No	Sulfated, Fucosylated
Mouse	321001_8	HexNAc₃Hex₂FucS_h	RA3			sulfated	fucosylated	nonsialylated	No	Sulfated, Fucosylated
Mouse	330001	HexNAc₃Hex₃S	RA1			sulfated	nonfucosylated	nonsialylated	No	Sulfated only
Mouse	330001	HexNAc₃Hex₃S	RA2			sulfated	nonfucosylated	nonsialylated	No	Sulfated only
Mouse	330001	HexNAc₃Hex₃S	RA3			sulfated	nonfucosylated	nonsialylated	No	Sulfated only
Mouse	420000_1	HexNAc₄Hex₂_a	RA1	0.65	0.56	nonsulfated	nonfucosylated	nonsialylated	No	Neutral (nonfucosylated)
Mouse	420000_1	HexNAc₄Hex₂_a	RA2	0.7	0.56	nonsulfated	nonfucosylated	nonsialylated	No	Neutral (nonfucosylated)
Mouse	420000_1	HexNAc₄Hex₂_a	RA3	0.33	0.56	nonsulfated	nonfucosylated	nonsialylated	No	Neutral (nonfucosylated)
Mouse	420000_2	HexNAc₄Hex₂_b	RA1			nonsulfated	nonfucosylated	nonsialylated	No	Neutral (nonfucosylated)
Mouse	420000_2	HexNAc₄Hex₂_b	RA2			nonsulfated	nonfucosylated	nonsialylated	No	Neutral (nonfucosylated)
Mouse	420000_2	HexNAc₄Hex₂_b	RA3			nonsulfated	nonfucosylated	nonsialylated	No	Neutral (nonfucosylated)
Mouse	210200_1	HexNAc₂HexNeu5Ac₂_a	RA1			nonsulfated	nonfucosylated	sialylated	No	Sialylated only
Mouse	210200_1	HexNAc₂HexNeu5Ac₂_a	RA2			nonsulfated	nonfucosylated	sialylated	No	Sialylated only
Mouse	210200_1	HexNAc₂HexNeu5Ac₂_a	RA3			nonsulfated	nonfucosylated	sialylated	No	Sialylated only
Mouse	210200_2	HexNAc₂HexNeu5Ac₂_b	RA1			nonsulfated	nonfucosylated	sialylated	No	Sialylated only
Mouse	210200_2	HexNAc₂HexNeu5Ac₂_b	RA2			nonsulfated	nonfucosylated	sialylated	No	Sialylated only
Mouse	210200_2	HexNAc₂HexNeu5Ac₂_b	RA3			nonsulfated	nonfucosylated	sialylated	No	Sialylated only
Mouse	210200_3	HexNAc₂HexNeu5Ac₂_c	RA1			nonsulfated	nonfucosylated	sialylated	No	Sialylated only
Mouse	210200_3	HexNAc₂HexNeu5Ac₂_c	RA2			nonsulfated	nonfucosylated	sialylated	No	Sialylated only
Mouse	210200_3	HexNAc₂HexNeu5Ac₂_c	RA3			nonsulfated	nonfucosylated	sialylated	No	Sialylated only
Mouse	210200_4	HexNAc₂HexNeu5Ac₂_d	RA1			nonsulfated	nonfucosylated	sialylated	No	Sialylated only
Mouse	210200_4	HexNAc₂HexNeu5Ac₂_d	RA2			nonsulfated	nonfucosylated	sialylated	No	Sialylated only
Mouse	210200_4	HexNAc₂HexNeu5Ac₂_d	RA3			nonsulfated	nonfucosylated	sialylated	No	Sialylated only
Mouse	210200_5	HexNAc₂HexNeu5Ac₂_e	RA1			nonsulfated	nonfucosylated	sialylated	No	Sialylated only
Mouse	210200_5	HexNAc₂HexNeu5Ac₂_e	RA2			nonsulfated	nonfucosylated	sialylated	No	Sialylated only
Mouse	210200_5	HexNAc₂HexNeu5Ac₂_e	RA3			nonsulfated	nonfucosylated	sialylated	No	Sialylated only
Mouse	221100_1	HexNAc₂Hex₂FucNeu5Ac_a	RA1			nonsulfated	fucosylated	sialylated	No	Sialylated, Fucosylated
Mouse	221100_1	HexNAc₂Hex₂FucNeu5Ac_a	RA2			nonsulfated	fucosylated	sialylated	No	Sialylated, Fucosylated
Mouse	221100_1	HexNAc₂Hex₂FucNeu5Ac_a	RA3			nonsulfated	fucosylated	sialylated	No	Sialylated, Fucosylated
Mouse	221100_2	HexNAc₂Hex₂FucNeu5Ac_b	RA1	1.39	1.35667	nonsulfated	fucosylated	sialylated	No	Sialylated, Fucosylated
Mouse	221100_2	HexNAc₂Hex₂FucNeu5Ac_b	RA2	1.31	1.35667	nonsulfated	fucosylated	sialylated	No	Sialylated, Fucosylated
Mouse	221100_2	HexNAc₂Hex₂FucNeu5Ac_b	RA3	1.37	1.35667	nonsulfated	fucosylated	sialylated	No	Sialylated, Fucosylated
Mouse	221100_3	HexNAc₂Hex₂FucNeu5Ac_c	RA1	2.8	2.42333	nonsulfated	fucosylated	sialylated	No	Sialylated, Fucosylated
Mouse	221100_3	HexNAc₂Hex₂FucNeu5Ac_c	RA2	2.25	2.42333	nonsulfated	fucosylated	sialylated	No	Sialylated, Fucosylated
Mouse	221100_3	HexNAc₂Hex₂FucNeu5Ac_c	RA3	2.22	2.42333	nonsulfated	fucosylated	sialylated	No	Sialylated, Fucosylated
Mouse	221101_1	HexNAc₂Hex₂FucNeu5AcS_a	RA1			sulfated	fucosylated	sialylated	No	Sialyled, Sulfated, Fucosylated
Mouse	221101_1	HexNAc₂Hex₂FucNeu5AcS_a	RA2			sulfated	fucosylated	sialylated	No	Sialyled, Sulfated, Fucosylated
Mouse	221101_1	HexNAc₂Hex₂FucNeu5AcS_a	RA3			sulfated	fucosylated	sialylated	No	Sialyled, Sulfated, Fucosylated
Mouse	221101_2	HexNAc₂Hex₂FucNeu5AcS_b	RA1			sulfated	fucosylated	sialylated	No	Sialyled, Sulfated, Fucosylated
Mouse	221101_2	HexNAc₂Hex₂FucNeu5AcS_b	RA2			sulfated	fucosylated	sialylated	No	Sialyled, Sulfated, Fucosylated
Mouse	221101_2	HexNAc₂Hex₂FucNeu5AcS_b	RA3			sulfated	fucosylated	sialylated	No	Sialyled, Sulfated, Fucosylated
Mouse	221101_3	HexNAc₂Hex₂FucNeu5AcS_c	RA1			sulfated	fucosylated	sialylated	No	Sialyled, Sulfated, Fucosylated
Mouse	221101_3	HexNAc₂Hex₂FucNeu5AcS_c	RA2			sulfated	fucosylated	sialylated	No	Sialyled, Sulfated, Fucosylated
Mouse	221101_3	HexNAc₂Hex₂FucNeu5AcS_c	RA3			sulfated	fucosylated	sialylated	No	Sialyled, Sulfated, Fucosylated
Mouse	221101_4	HexNAc₂Hex₂FucNeu5AcS_d	RA1			sulfated	fucosylated	sialylated	No	Sialyled, Sulfated, Fucosylated
Mouse	221101_4	HexNAc₂Hex₂FucNeu5AcS_d	RA2			sulfated	fucosylated	sialylated	No	Sialyled, Sulfated, Fucosylated
Mouse	221101_4	HexNAc₂Hex₂FucNeu5AcS_d	RA3			sulfated	fucosylated	sialylated	No	Sialyled, Sulfated, Fucosylated
Mouse	221101_5	HexNAc₂Hex₂FucNeu5AcS_e	RA1			sulfated	fucosylated	sialylated	No	Sialyled, Sulfated, Fucosylated
Mouse	221101_5	HexNAc₂Hex₂FucNeu5AcS_e	RA2			sulfated	fucosylated	sialylated	No	Sialyled, Sulfated, Fucosylated
Mouse	221101_5	HexNAc₂Hex₂FucNeu5AcS_e	RA3			sulfated	fucosylated	sialylated	No	Sialyled, Sulfated, Fucosylated
Mouse	221101_6	HexNAc₂Hex₂FucNeu5AcS_f	RA1		0.66	sulfated	fucosylated	sialylated	No	Sialyled, Sulfated, Fucosylated
Mouse	221101_6	HexNAc₂Hex₂FucNeu5AcS_f	RA2	0.81	0.66	sulfated	fucosylated	sialylated	No	Sialyled, Sulfated, Fucosylated
Mouse	221101_6	HexNAc₂Hex₂FucNeu5AcS_f	RA3	0.51	0.66	sulfated	fucosylated	sialylated	No	Sialyled, Sulfated, Fucosylated
Mouse	311100_1	HexNAc₃HexFucNeu5Ac_a	RA1			nonsulfated	fucosylated	sialylated	No	Sialylated, Fucosylated
Mouse	311100_1	HexNAc₃HexFucNeu5Ac_a	RA2			nonsulfated	fucosylated	sialylated	No	Sialylated, Fucosylated
Mouse	311100_1	HexNAc₃HexFucNeu5Ac_a	RA3			nonsulfated	fucosylated	sialylated	No	Sialylated, Fucosylated
Mouse	311100_2	HexNAc₃HexFucNeu5Ac_b	RA1			nonsulfated	fucosylated	sialylated	No	Sialylated, Fucosylated
Mouse	311100_2	HexNAc₃HexFucNeu5Ac_b	RA2			nonsulfated	fucosylated	sialylated	No	Sialylated, Fucosylated
Mouse	311100_2	HexNAc₃HexFucNeu5Ac_b	RA3			nonsulfated	fucosylated	sialylated	No	Sialylated, Fucosylated
Mouse	311100_3	HexNAc₃HexFucNeu5Ac_c	RA1			nonsulfated	fucosylated	sialylated	No	Sialylated, Fucosylated
Mouse	311100_3	HexNAc₃HexFucNeu5Ac_c	RA2			nonsulfated	fucosylated	sialylated	No	Sialylated, Fucosylated
Mouse	311100_3	HexNAc₃HexFucNeu5Ac_c	RA3			nonsulfated	fucosylated	sialylated	No	Sialylated, Fucosylated
Mouse	311100_4	HexNAc₃HexFucNeu5Ac_d	RA1			nonsulfated	fucosylated	sialylated	No	Sialylated, Fucosylated
Mouse	311100_4	HexNAc₃HexFucNeu5Ac_d	RA2			nonsulfated	fucosylated	sialylated	No	Sialylated, Fucosylated
Mouse	311100_4	HexNAc₃HexFucNeu5Ac_d	RA3			nonsulfated	fucosylated	sialylated	No	Sialylated, Fucosylated
Mouse	320100_1	HexNAc₃Hex₂Neu5Ac_a	RA1			nonsulfated	nonfucosylated	sialylated	No	Sialylated only
Mouse	320100_1	HexNAc₃Hex₂Neu5Ac_a	RA2			nonsulfated	nonfucosylated	sialylated	No	Sialylated only
Mouse	320100_1	HexNAc₃Hex₂Neu5Ac_a	RA3			nonsulfated	nonfucosylated	sialylated	No	Sialylated only
Mouse	320100_2	HexNAc₃Hex₂Neu5Ac_b	RA1			nonsulfated	nonfucosylated	sialylated	No	Sialylated only
Mouse	320100_2	HexNAc₃Hex₂Neu5Ac_b	RA2			nonsulfated	nonfucosylated	sialylated	No	Sialylated only
Mouse	320100_2	HexNAc₃Hex₂Neu5Ac_b	RA3			nonsulfated	nonfucosylated	sialylated	No	Sialylated only
Mouse	320100_3	HexNAc₃Hex₂Neu5Ac_c	RA1			nonsulfated	nonfucosylated	sialylated	No	Sialylated only
Mouse	320100_3	HexNAc₃Hex₂Neu5Ac_c	RA2			nonsulfated	nonfucosylated	sialylated	No	Sialylated only
Mouse	320100_3	HexNAc₃Hex₂Neu5Ac_c	RA3			nonsulfated	nonfucosylated	sialylated	No	Sialylated only
Mouse	320100_4	HexNAc₃Hex₂Neu5Ac_d	RA1	0.99	0.946667	nonsulfated	nonfucosylated	sialylated	No	Sialylated only
Mouse	320100_4	HexNAc₃Hex₂Neu5Ac_d	RA2	1.01	0.946667	nonsulfated	nonfucosylated	sialylated	No	Sialylated only
Mouse	320100_4	HexNAc₃Hex₂Neu5Ac_d	RA3	0.84	0.946667	nonsulfated	nonfucosylated	sialylated	No	Sialylated only
Mouse	320100_5	HexNAc₃Hex₂Neu5Ac_e	RA1	0.57	0.67	nonsulfated	nonfucosylated	sialylated	No	Sialylated only
Mouse	320100_5	HexNAc₃Hex₂Neu5Ac_e	RA2	0.76	0.67	nonsulfated	nonfucosylated	sialylated	No	Sialylated only
Mouse	320100_5	HexNAc₃Hex₂Neu5Ac_e	RA3	0.68	0.67	nonsulfated	nonfucosylated	sialylated	No	Sialylated only
Mouse	320101_1	HexNAc₃Hex₂Neu5AcS_a	RA1			sulfated	nonfucosylated	sialylated	No	Sulfated, Sialylated
Mouse	320101_1	HexNAc₃Hex₂Neu5AcS_a	RA2			sulfated	nonfucosylated	sialylated	No	Sulfated, Sialylated
Mouse	320101_1	HexNAc₃Hex₂Neu5AcS_a	RA3			sulfated	nonfucosylated	sialylated	No	Sulfated, Sialylated
Mouse	320102_1	HexNAc₃Hex₂Neu5AcS₂_a	RA1			sulfated	nonfucosylated	sialylated	No	Sulfated, Sialylated
Mouse	320102_1	HexNAc₃Hex₂Neu5AcS₂_a	RA2			sulfated	nonfucosylated	sialylated	No	Sulfated, Sialylated
Mouse	320102_1	HexNAc₃Hex₂Neu5AcS₂_a	RA3			sulfated	nonfucosylated	sialylated	No	Sulfated, Sialylated
Mouse	320101_2	HexNAc₃Hex₂Neu5AcS_b	RA1			sulfated	nonfucosylated	sialylated	No	Sulfated, Sialylated
Mouse	320101_2	HexNAc₃Hex₂Neu5AcS_b	RA2			sulfated	nonfucosylated	sialylated	No	Sulfated, Sialylated
Mouse	320101_2	HexNAc₃Hex₂Neu5AcS_b	RA3			sulfated	nonfucosylated	sialylated	No	Sulfated, Sialylated
Mouse	320102_2	HexNAc₃Hex₂Neu5AcS₂_b	RA1			sulfated	nonfucosylated	sialylated	No	Sulfated, Sialylated
Mouse	320102_2	HexNAc₃Hex₂Neu5AcS₂_b	RA2			sulfated	nonfucosylated	sialylated	No	Sulfated, Sialylated
Mouse	320102_2	HexNAc₃Hex₂Neu5AcS₂_b	RA3			sulfated	nonfucosylated	sialylated	No	Sulfated, Sialylated
Mouse	322000_1	HexNAc₃Hex₂Fuc₂_a	RA1			nonsulfated	fucosylated	nonsialylated	No	Neutral (fucosylated)
Mouse	322000_1	HexNAc₃Hex₂Fuc₂_a	RA2			nonsulfated	fucosylated	nonsialylated	No	Neutral (fucosylated)
Mouse	322000_1	HexNAc₃Hex₂Fuc₂_a	RA3			nonsulfated	fucosylated	nonsialylated	No	Neutral (fucosylated)
Mouse	322000_2	HexNAc₃Hex₂Fuc₂_b	RA1			nonsulfated	fucosylated	nonsialylated	No	Neutral (fucosylated)
Mouse	322000_2	HexNAc₃Hex₂Fuc₂_b	RA2			nonsulfated	fucosylated	nonsialylated	No	Neutral (fucosylated)
Mouse	322000_2	HexNAc₃Hex₂Fuc₂_b	RA3			nonsulfated	fucosylated	nonsialylated	No	Neutral (fucosylated)
Mouse	322000_3	HexNAc₃Hex₂Fuc₂_c	RA1	0.5	0.455	nonsulfated	fucosylated	nonsialylated	No	Neutral (fucosylated)
Mouse	322000_3	HexNAc₃Hex₂Fuc₂_c	RA2		0.455	nonsulfated	fucosylated	nonsialylated	No	Neutral (fucosylated)
Mouse	322000_3	HexNAc₃Hex₂Fuc₂_c	RA3	0.41	0.455	nonsulfated	fucosylated	nonsialylated	No	Neutral (fucosylated)
Mouse	322000_4	HexNAc₃Hex₂Fuc₂_d	RA1		0.825	nonsulfated	fucosylated	nonsialylated	No	Neutral (fucosylated)
Mouse	322000_4	HexNAc₃Hex₂Fuc₂_d	RA2	0.8	0.825	nonsulfated	fucosylated	nonsialylated	No	Neutral (fucosylated)
Mouse	322000_4	HexNAc₃Hex₂Fuc₂_d	RA3	0.85	0.825	nonsulfated	fucosylated	nonsialylated	No	Neutral (fucosylated)
Mouse	331000_1	HexNAc₃Hex₃Fuc_a	RA1			nonsulfated	fucosylated	nonsialylated	No	Neutral (fucosylated)
Mouse	331000_1	HexNAc₃Hex₃Fuc_a	RA2			nonsulfated	fucosylated	nonsialylated	No	Neutral (fucosylated)
Mouse	331000_1	HexNAc₃Hex₃Fuc_a	RA3			nonsulfated	fucosylated	nonsialylated	No	Neutral (fucosylated)
Mouse	331000_2	HexNAc₃Hex₃Fuc_b	RA1			nonsulfated	fucosylated	nonsialylated	No	Neutral (fucosylated)
Mouse	331000_2	HexNAc₃Hex₃Fuc_b	RA2			nonsulfated	fucosylated	nonsialylated	No	Neutral (fucosylated)
Mouse	331000_2	HexNAc₃Hex₃Fuc_b	RA3			nonsulfated	fucosylated	nonsialylated	No	Neutral (fucosylated)
Mouse	322001_1	HexNAc₃Hex₂Fuc₂S_a	RA1	0.55	0.503333	sulfated	fucosylated	nonsialylated	No	Sulfated, Fucosylated
Mouse	322001_1	HexNAc₃Hex₂Fuc₂S_a	RA2	0.43	0.503333	sulfated	fucosylated	nonsialylated	No	Sulfated, Fucosylated
Mouse	322001_1	HexNAc₃Hex₂Fuc₂S_a	RA3	0.53	0.503333	sulfated	fucosylated	nonsialylated	No	Sulfated, Fucosylated
Mouse	322001_2	HexNAc₃Hex₂Fuc₂S_b	RA1			sulfated	fucosylated	nonsialylated	No	Sulfated, Fucosylated
Mouse	322001_2	HexNAc₃Hex₂Fuc₂S_b	RA2			sulfated	fucosylated	nonsialylated	No	Sulfated, Fucosylated
Mouse	322001_2	HexNAc₃Hex₂Fuc₂S_b	RA3			sulfated	fucosylated	nonsialylated	No	Sulfated, Fucosylated
Mouse	421000_1	HexNAc₄Hex₂Fuc_a	RA1			nonsulfated	fucosylated	nonsialylated	No	Neutral (fucosylated)
Mouse	421000_1	HexNAc₄Hex₂Fuc_a	RA2			nonsulfated	fucosylated	nonsialylated	No	Neutral (fucosylated)
Mouse	421000_1	HexNAc₄Hex₂Fuc_a	RA3			nonsulfated	fucosylated	nonsialylated	No	Neutral (fucosylated)
Mouse	211200_1	HexNAc₂HexFucNeu5Ac₂_a	RA1			nonsulfated	fucosylated	sialylated	No	Sialylated, Fucosylated
Mouse	211200_1	HexNAc₂HexFucNeu5Ac₂_a	RA2			nonsulfated	fucosylated	sialylated	No	Sialylated, Fucosylated
Mouse	211200_1	HexNAc₂HexFucNeu5Ac₂_a	RA3			nonsulfated	fucosylated	sialylated	No	Sialylated, Fucosylated
Mouse	211200_2	HexNAc₂HexFucNeu5Ac₂_b	RA1			nonsulfated	fucosylated	sialylated	No	Sialylated, Fucosylated
Mouse	211200_2	HexNAc₂HexFucNeu5Ac₂_b	RA2			nonsulfated	fucosylated	sialylated	No	Sialylated, Fucosylated
Mouse	211200_2	HexNAc₂HexFucNeu5Ac₂_b	RA3			nonsulfated	fucosylated	sialylated	No	Sialylated, Fucosylated
Mouse	220201_1	HexNAc₂Hex₂Neu5Ac₂S_a	RA1			sulfated	nonfucosylated	sialylated	No	Sulfated, Sialylated
Mouse	220201_1	HexNAc₂Hex₂Neu5Ac₂S_a	RA2			sulfated	nonfucosylated	sialylated	No	Sulfated, Sialylated
Mouse	220201_1	HexNAc₂Hex₂Neu5Ac₂S_a	RA3			sulfated	nonfucosylated	sialylated	No	Sulfated, Sialylated
Mouse	220201_2	HexNAc₂Hex₂Neu5Ac₂S_b	RA1			sulfated	nonfucosylated	sialylated	No	Sulfated, Sialylated
Mouse	220201_2	HexNAc₂Hex₂Neu5Ac₂S_b	RA2			sulfated	nonfucosylated	sialylated	No	Sulfated, Sialylated
Mouse	220201_2	HexNAc₂Hex₂Neu5Ac₂S_b	RA3			sulfated	nonfucosylated	sialylated	No	Sulfated, Sialylated
Mouse	421000_1	HexNAc₄Hex₂Fuc_a	RA1			nonsulfated	fucosylated	nonsialylated	No	Neutral (fucosylated)
Mouse	421000_1	HexNAc₄Hex₂Fuc_a	RA2			nonsulfated	fucosylated	nonsialylated	No	Neutral (fucosylated)
Mouse	421000_1	HexNAc₄Hex₂Fuc_a	RA3			nonsulfated	fucosylated	nonsialylated	No	Neutral (fucosylated)
Mouse	421000_2	HexNAc₄Hex₂Fuc_b	RA1			nonsulfated	fucosylated	nonsialylated	No	Neutral (fucosylated)
Mouse	421000_2	HexNAc₄Hex₂Fuc_b	RA2			nonsulfated	fucosylated	nonsialylated	No	Neutral (fucosylated)
Mouse	421000_2	HexNAc₄Hex₂Fuc_b	RA3			nonsulfated	fucosylated	nonsialylated	No	Neutral (fucosylated)
Mouse	421000_3	HexNAc₄Hex₂Fuc_c	RA1			nonsulfated	fucosylated	nonsialylated	No	Neutral (fucosylated)
Mouse	421000_3	HexNAc₄Hex₂Fuc_c	RA2			nonsulfated	fucosylated	nonsialylated	No	Neutral (fucosylated)
Mouse	421000_3	HexNAc₄Hex₂Fuc_c	RA3			nonsulfated	fucosylated	nonsialylated	No	Neutral (fucosylated)
Mouse	430002	HexNAc₄Hex₃S₂	RA1			sulfated	nonfucosylated	nonsialylated	No	Sulfated only
Mouse	430002	HexNAc₄Hex₃S₂	RA2			sulfated	nonfucosylated	nonsialylated	No	Sulfated only
Mouse	430002	HexNAc₄Hex₃S₂	RA3			sulfated	nonfucosylated	nonsialylated	No	Sulfated only
Mouse	321100_1	HexNAc₃Hex₂FucNeu5Ac_a	RA1			nonsulfated	fucosylated	sialylated	No	Sialylated, Fucosylated
Mouse	321100_1	HexNAc₃Hex₂FucNeu5Ac_a	RA2			nonsulfated	fucosylated	sialylated	No	Sialylated, Fucosylated
Mouse	321100_1	HexNAc₃Hex₂FucNeu5Ac_a	RA3			nonsulfated	fucosylated	sialylated	No	Sialylated, Fucosylated
Mouse	321100_2	HexNAc₃Hex₂FucNeu5Ac_b	RA1			nonsulfated	fucosylated	sialylated	No	Sialylated, Fucosylated
Mouse	321100_2	HexNAc₃Hex₂FucNeu5Ac_b	RA2			nonsulfated	fucosylated	sialylated	No	Sialylated, Fucosylated
Mouse	321100_2	HexNAc₃Hex₂FucNeu5Ac_b	RA3			nonsulfated	fucosylated	sialylated	No	Sialylated, Fucosylated
Mouse	321100_3	HexNAc₃Hex₂FucNeu5Ac_c	RA1	0.9	0.99	nonsulfated	fucosylated	sialylated	No	Sialylated, Fucosylated
Mouse	321100_3	HexNAc₃Hex₂FucNeu5Ac_c	RA2	1.06	0.99	nonsulfated	fucosylated	sialylated	No	Sialylated, Fucosylated
Mouse	321100_3	HexNAc₃Hex₂FucNeu5Ac_c	RA3	1.01	0.99	nonsulfated	fucosylated	sialylated	No	Sialylated, Fucosylated
Mouse	321100_4	HexNAc₃Hex₂FucNeu5Ac_d	RA1			nonsulfated	fucosylated	sialylated	No	Sialylated, Fucosylated
Mouse	321100_4	HexNAc₃Hex₂FucNeu5Ac_d	RA2			nonsulfated	fucosylated	sialylated	No	Sialylated, Fucosylated
Mouse	321100_4	HexNAc₃Hex₂FucNeu5Ac_d	RA3			nonsulfated	fucosylated	sialylated	No	Sialylated, Fucosylated
Mouse	321100_5	HexNAc₃Hex₂FucNeu5Ac_e	RA1			nonsulfated	fucosylated	sialylated	No	Sialylated, Fucosylated
Mouse	321100_5	HexNAc₃Hex₂FucNeu5Ac_e	RA2			nonsulfated	fucosylated	sialylated	No	Sialylated, Fucosylated
Mouse	321100_5	HexNAc₃Hex₂FucNeu5Ac_e	RA3			nonsulfated	fucosylated	sialylated	No	Sialylated, Fucosylated
Mouse	321100_6	HexNAc₃Hex₂FucNeu5Ac_f	RA1			nonsulfated	fucosylated	sialylated	No	Sialylated, Fucosylated
Mouse	321100_6	HexNAc₃Hex₂FucNeu5Ac_f	RA2			nonsulfated	fucosylated	sialylated	No	Sialylated, Fucosylated
Mouse	321100_6	HexNAc₃Hex₂FucNeu5Ac_f	RA3			nonsulfated	fucosylated	sialylated	No	Sialylated, Fucosylated
Mouse	330101_1	HexNAc₃Hex₃Neu5AcS_a	RA1			sulfated	nonfucosylated	sialylated	No	Sulfated, Sialylated
Mouse	330101_1	HexNAc₃Hex₃Neu5AcS_a	RA2			sulfated	nonfucosylated	sialylated	No	Sulfated, Sialylated
Mouse	330101_1	HexNAc₃Hex₃Neu5AcS_a	RA3			sulfated	nonfucosylated	sialylated	No	Sulfated, Sialylated
Mouse	330101_2	HexNAc₃Hex₃Neu5AcS_b	RA1			sulfated	nonfucosylated	sialylated	No	Sulfated, Sialylated
Mouse	330101_2	HexNAc₃Hex₃Neu5AcS_b	RA2			sulfated	nonfucosylated	sialylated	No	Sulfated, Sialylated
Mouse	330101_2	HexNAc₃Hex₃Neu5AcS_b	RA3			sulfated	nonfucosylated	sialylated	No	Sulfated, Sialylated
Mouse	330101_3	HexNAc₃Hex₃Neu5AcS_c	RA1			sulfated	nonfucosylated	sialylated	No	Sulfated, Sialylated
Mouse	330101_3	HexNAc₃Hex₃Neu5AcS_c	RA2			sulfated	nonfucosylated	sialylated	No	Sulfated, Sialylated
Mouse	330101_3	HexNAc₃Hex₃Neu5AcS_c	RA3			sulfated	nonfucosylated	sialylated	No	Sulfated, Sialylated
Mouse	330102_1	HexNAc₃Hex₃Neu5AcS₂_a	RA1			sulfated	nonfucosylated	sialylated	No	Sulfated, Sialylated
Mouse	330102_1	HexNAc₃Hex₃Neu5AcS₂_a	RA2			sulfated	nonfucosylated	sialylated	No	Sulfated, Sialylated
Mouse	330102_1	HexNAc₃Hex₃Neu5AcS₂_a	RA3			sulfated	nonfucosylated	sialylated	No	Sulfated, Sialylated
Mouse	330102_2	HexNAc₃Hex₃Neu5AcS₂_b	RA1			sulfated	nonfucosylated	sialylated	No	Sulfated, Sialylated
Mouse	330102_2	HexNAc₃Hex₃Neu5AcS₂_b	RA2			sulfated	nonfucosylated	sialylated	No	Sulfated, Sialylated
Mouse	330102_2	HexNAc₃Hex₃Neu5AcS₂_b	RA3			sulfated	nonfucosylated	sialylated	No	Sulfated, Sialylated
Mouse	332000_1	HexNAc₃Hex₃Fuc₂_a	RA1			nonsulfated	fucosylated	nonsialylated	No	Neutral (fucosylated)
Mouse	332000_1	HexNAc₃Hex₃Fuc₂_a	RA2			nonsulfated	fucosylated	nonsialylated	No	Neutral (fucosylated)
Mouse	332000_1	HexNAc₃Hex₃Fuc₂_a	RA3			nonsulfated	fucosylated	nonsialylated	No	Neutral (fucosylated)
Mouse	332000_2	HexNAc₃Hex₃Fuc₂_b	RA1			nonsulfated	fucosylated	nonsialylated	No	Neutral (fucosylated)
Mouse	332000_2	HexNAc₃Hex₃Fuc₂_b	RA2			nonsulfated	fucosylated	nonsialylated	No	Neutral (fucosylated)
Mouse	332000_2	HexNAc₃Hex₃Fuc₂_b	RA3			nonsulfated	fucosylated	nonsialylated	No	Neutral (fucosylated)
Mouse	431000_1	HexNAc₄Hex₃Fuc_a	RA1			nonsulfated	fucosylated	nonsialylated	No	Neutral (fucosylated)
Mouse	431000_1	HexNAc₄Hex₃Fuc_a	RA2			nonsulfated	fucosylated	nonsialylated	No	Neutral (fucosylated)
Mouse	431000_1	HexNAc₄Hex₃Fuc_a	RA3			nonsulfated	fucosylated	nonsialylated	No	Neutral (fucosylated)
Mouse	431000_2	HexNAc₄Hex₃Fuc_b	RA1			nonsulfated	fucosylated	nonsialylated	No	Neutral (fucosylated)
Mouse	431000_2	HexNAc₄Hex₃Fuc_b	RA2			nonsulfated	fucosylated	nonsialylated	No	Neutral (fucosylated)
Mouse	431000_2	HexNAc₄Hex₃Fuc_b	RA3			nonsulfated	fucosylated	nonsialylated	No	Neutral (fucosylated)
Mouse	331100	HexNAc₃Hex₃FucNeu5Ac	RA1			nonsulfated	fucosylated	sialylated	No	Sialylated, Fucosylated
Mouse	331100	HexNAc₃Hex₃FucNeu5Ac	RA2			nonsulfated	fucosylated	sialylated	No	Sialylated, Fucosylated
Mouse	331100	HexNAc₃Hex₃FucNeu5Ac	RA3			nonsulfated	fucosylated	sialylated	No	Sialylated, Fucosylated
Mouse	530000	HexNAc₅Hex₃	RA1			nonsulfated	nonfucosylated	nonsialylated	No	Neutral (nonfucosylated)
Mouse	530000	HexNAc₅Hex₃	RA2			nonsulfated	nonfucosylated	nonsialylated	No	Neutral (nonfucosylated)
Mouse	530000	HexNAc₅Hex₃	RA3			nonsulfated	nonfucosylated	nonsialylated	No	Neutral (nonfucosylated)
Mouse	322100_1	HexNAc₃Hex₂Fuc₂Neu5Ac_a	RA1	0.93	1.095	nonsulfated	fucosylated	sialylated	No	Sialylated, Fucosylated
Mouse	322100_1	HexNAc₃Hex₂Fuc₂Neu5Ac_a	RA2		1.095	nonsulfated	fucosylated	sialylated	No	Sialylated, Fucosylated
Mouse	322100_1	HexNAc₃Hex₂Fuc₂Neu5Ac_a	RA3	1.26	1.095	nonsulfated	fucosylated	sialylated	No	Sialylated, Fucosylated
Mouse	322100_2	HexNAc₃Hex₂Fuc₂Neu5Ac_b	RA1			nonsulfated	fucosylated	sialylated	No	Sialylated, Fucosylated
Mouse	322100_2	HexNAc₃Hex₂Fuc₂Neu5Ac_b	RA2			nonsulfated	fucosylated	sialylated	No	Sialylated, Fucosylated
Mouse	322100_2	HexNAc₃Hex₂Fuc₂Neu5Ac_b	RA3			nonsulfated	fucosylated	sialylated	No	Sialylated, Fucosylated
Mouse	322100_3	HexNAc₃Hex₂Fuc₂Neu5Ac_c	RA1			nonsulfated	fucosylated	sialylated	No	Sialylated, Fucosylated
Mouse	322100_3	HexNAc₃Hex₂Fuc₂Neu5Ac_c	RA2			nonsulfated	fucosylated	sialylated	No	Sialylated, Fucosylated
Mouse	322100_3	HexNAc₃Hex₂Fuc₂Neu5Ac_c	RA3			nonsulfated	fucosylated	sialylated	No	Sialylated, Fucosylated
Mouse	331100_1	HexNAc₃Hex₃FucNeu5Ac_a	RA1			nonsulfated	fucosylated	sialylated	No	Sialylated, Fucosylated
Mouse	331100_1	HexNAc₃Hex₃FucNeu5Ac_a	RA2			nonsulfated	fucosylated	sialylated	No	Sialylated, Fucosylated
Mouse	331100_1	HexNAc₃Hex₃FucNeu5Ac_a	RA3			nonsulfated	fucosylated	sialylated	No	Sialylated, Fucosylated
Mouse	331100_2	HexNAc₃Hex₃FucNeu5Ac_b	RA1			nonsulfated	fucosylated	sialylated	No	Sialylated, Fucosylated
Mouse	331100_2	HexNAc₃Hex₃FucNeu5Ac_b	RA2			nonsulfated	fucosylated	sialylated	No	Sialylated, Fucosylated
Mouse	331100_2	HexNAc₃Hex₃FucNeu5Ac_b	RA3			nonsulfated	fucosylated	sialylated	No	Sialylated, Fucosylated
Mouse	331100_3	HexNAc₃Hex₃FucNeu5Ac_c	RA1			nonsulfated	fucosylated	sialylated	No	Sialylated, Fucosylated
Mouse	331100_3	HexNAc₃Hex₃FucNeu5Ac_c	RA2			nonsulfated	fucosylated	sialylated	No	Sialylated, Fucosylated
Mouse	331100_3	HexNAc₃Hex₃FucNeu5Ac_c	RA3			nonsulfated	fucosylated	sialylated	No	Sialylated, Fucosylated
Mouse	340100_1	HexNAc₃Hex₄Neu5Ac_a	RA1			nonsulfated	nonfucosylated	sialylated	No	Sialylated only
Mouse	340100_1	HexNAc₃Hex₄Neu5Ac_a	RA2			nonsulfated	nonfucosylated	sialylated	No	Sialylated only
Mouse	340100_1	HexNAc₃Hex₄Neu5Ac_a	RA3			nonsulfated	nonfucosylated	sialylated	No	Sialylated only
Mouse	340100_2	HexNAc₃Hex₄Neu5Ac_b	RA1			nonsulfated	nonfucosylated	sialylated	No	Sialylated only
Mouse	340100_2	HexNAc₃Hex₄Neu5Ac_b	RA2			nonsulfated	nonfucosylated	sialylated	No	Sialylated only
Mouse	340100_2	HexNAc₃Hex₄Neu5Ac_b	RA3			nonsulfated	nonfucosylated	sialylated	No	Sialylated only
Mouse	322101_1	HexNAc₃Hex₂Fuc₂Neu5AcS_a	RA1			sulfated	fucosylated	sialylated	No	Sialyled, Sulfated, Fucosylated
Mouse	322101_1	HexNAc₃Hex₂Fuc₂Neu5AcS_a	RA2			sulfated	fucosylated	sialylated	No	Sialyled, Sulfated, Fucosylated
Mouse	322101_1	HexNAc₃Hex₂Fuc₂Neu5AcS_a	RA3			sulfated	fucosylated	sialylated	No	Sialyled, Sulfated, Fucosylated
Mouse	322101_2	HexNAc₃Hex₂Fuc₂Neu5AcS_b	RA1			sulfated	fucosylated	sialylated	No	Sialyled, Sulfated, Fucosylated
Mouse	322101_2	HexNAc₃Hex₂Fuc₂Neu5AcS_b	RA2			sulfated	fucosylated	sialylated	No	Sialyled, Sulfated, Fucosylated
Mouse	322101_2	HexNAc₃Hex₂Fuc₂Neu5AcS_b	RA3			sulfated	fucosylated	sialylated	No	Sialyled, Sulfated, Fucosylated
Mouse	322101_1	HexNAc₃Hex₂Fuc₂Neu5AcS_a	RA1			sulfated	fucosylated	sialylated	No	Sialyled, Sulfated, Fucosylated
Mouse	322101_1	HexNAc₃Hex₂Fuc₂Neu5AcS_a	RA2			sulfated	fucosylated	sialylated	No	Sialyled, Sulfated, Fucosylated
Mouse	322101_1	HexNAc₃Hex₂Fuc₂Neu5AcS_a	RA3			sulfated	fucosylated	sialylated	No	Sialyled, Sulfated, Fucosylated
Mouse	322101_2	HexNAc₃Hex₂Fuc₂Neu5AcS_b	RA1			sulfated	fucosylated	sialylated	No	Sialyled, Sulfated, Fucosylated
Mouse	322101_2	HexNAc₃Hex₂Fuc₂Neu5AcS_b	RA2			sulfated	fucosylated	sialylated	No	Sialyled, Sulfated, Fucosylated
Mouse	322101_2	HexNAc₃Hex₂Fuc₂Neu5AcS_b	RA3			sulfated	fucosylated	sialylated	No	Sialyled, Sulfated, Fucosylated
Mouse	322101_3	HexNAc₃Hex₂Fuc₂Neu5AcS_c	RA1			sulfated	fucosylated	sialylated	No	Sialyled, Sulfated, Fucosylated
Mouse	322101_3	HexNAc₃Hex₂Fuc₂Neu5AcS_c	RA2			sulfated	fucosylated	sialylated	No	Sialyled, Sulfated, Fucosylated
Mouse	322101_3	HexNAc₃Hex₂Fuc₂Neu5AcS_c	RA3			sulfated	fucosylated	sialylated	No	Sialyled, Sulfated, Fucosylated
Mouse	331102_1	HexNAc₃Hex₃FucNeu5AcS₂_a	RA1			sulfated	fucosylated	sialylated	No	Sialyled, Sulfated, Fucosylated
Mouse	331102_1	HexNAc₃Hex₃FucNeu5AcS₂_a	RA2			sulfated	fucosylated	sialylated	No	Sialyled, Sulfated, Fucosylated
Mouse	331102_1	HexNAc₃Hex₃FucNeu5AcS₂_a	RA3			sulfated	fucosylated	sialylated	No	Sialyled, Sulfated, Fucosylated
Mouse	331102_2	HexNAc₃Hex₃FucNeu5AcS₂_b	RA1			sulfated	fucosylated	sialylated	No	Sialyled, Sulfated, Fucosylated
Mouse	331102_2	HexNAc₃Hex₃FucNeu5AcS₂_b	RA2			sulfated	fucosylated	sialylated	No	Sialyled, Sulfated, Fucosylated
Mouse	331102_2	HexNAc₃Hex₃FucNeu5AcS₂_b	RA3			sulfated	fucosylated	sialylated	No	Sialyled, Sulfated, Fucosylated
Mouse	321200_1	HexNAc₃Hex₂FucNeu5Ac₂_a	RA1			nonsulfated	fucosylated	sialylated	No	Sialylated, Fucosylated
Mouse	321200_1	HexNAc₃Hex₂FucNeu5Ac₂_a	RA2			nonsulfated	fucosylated	sialylated	No	Sialylated, Fucosylated
Mouse	321200_1	HexNAc₃Hex₂FucNeu5Ac₂_a	RA3			nonsulfated	fucosylated	sialylated	No	Sialylated, Fucosylated
Mouse	321200_2	HexNAc₃Hex₂FucNeu5Ac₂_b	RA1	2.31	1.91	nonsulfated	fucosylated	sialylated	No	Sialylated, Fucosylated
Mouse	321200_2	HexNAc₃Hex₂FucNeu5Ac₂_b	RA2	1.71	1.91	nonsulfated	fucosylated	sialylated	No	Sialylated, Fucosylated
Mouse	321200_2	HexNAc₃Hex₂FucNeu5Ac₂_b	RA3	1.71	1.91	nonsulfated	fucosylated	sialylated	No	Sialylated, Fucosylated
Mouse	321200_3	HexNAc₃Hex₂FucNeu5Ac₂_c	RA1			nonsulfated	fucosylated	sialylated	No	Sialylated, Fucosylated
Mouse	321200_3	HexNAc₃Hex₂FucNeu5Ac₂_c	RA2			nonsulfated	fucosylated	sialylated	No	Sialylated, Fucosylated
Mouse	321200_3	HexNAc₃Hex₂FucNeu5Ac₂_c	RA3			nonsulfated	fucosylated	sialylated	No	Sialylated, Fucosylated
Mouse	321200_4	HexNAc₃Hex₂FucNeu5Ac₂_d	RA1			nonsulfated	fucosylated	sialylated	No	Sialylated, Fucosylated
Mouse	321200_4	HexNAc₃Hex₂FucNeu5Ac₂_d	RA2			nonsulfated	fucosylated	sialylated	No	Sialylated, Fucosylated
Mouse	321200_4	HexNAc₃Hex₂FucNeu5Ac₂_d	RA3			nonsulfated	fucosylated	sialylated	No	Sialylated, Fucosylated
Mouse	431102	HexNAc₄Hex₃FucNeu5AcS₂	RA1			sulfated	fucosylated	sialylated	No	Sialyled, Sulfated, Fucosylated
Mouse	431102	HexNAc₄Hex₃FucNeu5AcS₂	RA2			sulfated	fucosylated	sialylated	No	Sialyled, Sulfated, Fucosylated
Mouse	431102	HexNAc₄Hex₃FucNeu5AcS₂	RA3			sulfated	fucosylated	sialylated	No	Sialyled, Sulfated, Fucosylated
Mouse	440102_1	HexNAc₄Hex₄Neu5AcS₂_a	RA1			sulfated	nonfucosylated	sialylated	No	Sulfated, Sialylated
Mouse	440102_1	HexNAc₄Hex₄Neu5AcS₂_a	RA2			sulfated	nonfucosylated	sialylated	No	Sulfated, Sialylated
Mouse	440102_1	HexNAc₄Hex₄Neu5AcS₂_a	RA3			sulfated	nonfucosylated	sialylated	No	Sulfated, Sialylated
Mouse	440102_2	HexNAc₄Hex₄Neu5AcS₂_b	RA1			sulfated	nonfucosylated	sialylated	No	Sulfated, Sialylated
Mouse	440102_2	HexNAc₄Hex₄Neu5AcS₂_b	RA2			sulfated	nonfucosylated	sialylated	No	Sulfated, Sialylated
Mouse	440102_2	HexNAc₄Hex₄Neu5AcS₂_b	RA3			sulfated	nonfucosylated	sialylated	No	Sulfated, Sialylated
Mouse	750102	HexNAc₇Hex₅Neu5AcS₂	RA1			sulfated	nonfucosylated	sialylated	No	Sulfated, Sialylated
Mouse	750102	HexNAc₇Hex₅Neu5AcS₂	RA2			sulfated	nonfucosylated	sialylated	No	Sulfated, Sialylated
Mouse	750102	HexNAc₇Hex₅Neu5AcS₂	RA3			sulfated	nonfucosylated	sialylated	No	Sulfated, Sialylated
Pig	110000_a	HexNAcHex_a	RA1	1.02	0.946667	nonsulfated	nonfucosylated	nonsialylated	No	Neutral (nonfucosylated)
Pig	110000_a	HexNAcHex_a	RA2	1	0.946667	nonsulfated	nonfucosylated	nonsialylated	No	Neutral (nonfucosylated)
Pig	110000_a	HexNAcHex_a	RA3	0.82	0.946667	nonsulfated	nonfucosylated	nonsialylated	No	Neutral (nonfucosylated)
Pig	110000_b	HexNAcHex_b	RA1	0.11	0.126667	nonsulfated	nonfucosylated	nonsialylated	No	Neutral (nonfucosylated)
Pig	110000_b	HexNAcHex_b	RA2	0.16	0.126667	nonsulfated	nonfucosylated	nonsialylated	No	Neutral (nonfucosylated)
Pig	110000_b	HexNAcHex_b	RA3	0.11	0.126667	nonsulfated	nonfucosylated	nonsialylated	No	Neutral (nonfucosylated)
Pig	110000_c	HexNAcHex_c	RA1			nonsulfated	nonfucosylated	nonsialylated	No	Neutral (nonfucosylated)
Pig	110000_c	HexNAcHex_c	RA2			nonsulfated	nonfucosylated	nonsialylated	No	Neutral (nonfucosylated)
Pig	110000_c	HexNAcHex_c	RA3			nonsulfated	nonfucosylated	nonsialylated	No	Neutral (nonfucosylated)
Pig	110000_d	HexNAcHex_d	RA1			nonsulfated	nonfucosylated	nonsialylated	No	Neutral (nonfucosylated)
Pig	110000_d	HexNAcHex_d	RA2			nonsulfated	nonfucosylated	nonsialylated	No	Neutral (nonfucosylated)
Pig	110000_d	HexNAcHex_d	RA3			nonsulfated	nonfucosylated	nonsialylated	No	Neutral (nonfucosylated)
Pig	110000_e	HexNAcHex_e	RA1			nonsulfated	nonfucosylated	nonsialylated	No	Neutral (nonfucosylated)
Pig	110000_e	HexNAcHex_e	RA2			nonsulfated	nonfucosylated	nonsialylated	No	Neutral (nonfucosylated)
Pig	110000_e	HexNAcHex_e	RA3			nonsulfated	nonfucosylated	nonsialylated	No	Neutral (nonfucosylated)
Pig	200000_a	HexNAc₂_a	RA1	1.45	1.65	nonsulfated	nonfucosylated	nonsialylated	No	Neutral (nonfucosylated)
Pig	200000_a	HexNAc₂_a	RA2	1.65	1.65	nonsulfated	nonfucosylated	nonsialylated	No	Neutral (nonfucosylated)
Pig	200000_a	HexNAc₂_a	RA3	1.85	1.65	nonsulfated	nonfucosylated	nonsialylated	No	Neutral (nonfucosylated)
Pig	200000_b	HexNAc₂_b	RA1	25.08	22.8333	nonsulfated	nonfucosylated	nonsialylated	No	Neutral (nonfucosylated)
Pig	200000_b	HexNAc₂_b	RA2	23.67	22.8333	nonsulfated	nonfucosylated	nonsialylated	No	Neutral (nonfucosylated)
Pig	200000_b	HexNAc₂_b	RA3	19.75	22.8333	nonsulfated	nonfucosylated	nonsialylated	No	Neutral (nonfucosylated)
Pig	100100_a	HexNAcNeu5Ac_a	RA1	0.06	0.04	nonsulfated	nonfucosylated	sialylated	No	Sialylated only
Pig	100100_a	HexNAcNeu5Ac_a	RA2	0.03	0.04	nonsulfated	nonfucosylated	sialylated	No	Sialylated only
Pig	100100_a	HexNAcNeu5Ac_a	RA3	0.03	0.04	nonsulfated	nonfucosylated	sialylated	No	Sialylated only
Pig	100100_b	HexNAcNeu5Ac_b	RA1			nonsulfated	nonfucosylated	sialylated	No	Sialylated only
Pig	100100_b	HexNAcNeu5Ac_b	RA2			nonsulfated	nonfucosylated	sialylated	No	Sialylated only
Pig	100100_b	HexNAcNeu5Ac_b	RA3			nonsulfated	nonfucosylated	sialylated	No	Sialylated only
Pig	100010_a	HexNAcNeu5Gc_a	RA1	0.03	0.03	nonsulfated	nonfucosylated	nonsialylated	Yes	Neutral (nonfucosylated)
Pig	100010_a	HexNAcNeu5Gc_a	RA2	0.03	0.03	nonsulfated	nonfucosylated	nonsialylated	Yes	Neutral (nonfucosylated)
Pig	100010_a	HexNAcNeu5Gc_a	RA3	0.03	0.03	nonsulfated	nonfucosylated	nonsialylated	Yes	Neutral (nonfucosylated)
Pig	100010_b	HexNAcNeu5Gc_b	RA1		0.03	nonsulfated	nonfucosylated	nonsialylated	Yes	Neutral (nonfucosylated)
Pig	100010_b	HexNAcNeu5Gc_b	RA2	0.02	0.03	nonsulfated	nonfucosylated	nonsialylated	Yes	Neutral (nonfucosylated)
Pig	100010_b	HexNAcNeu5Gc_b	RA3	0.04	0.03	nonsulfated	nonfucosylated	nonsialylated	Yes	Neutral (nonfucosylated)
Pig	111000_a	HexNAcHexFuc_a	RA1	0.08	0.09	nonsulfated	fucosylated	nonsialylated	No	Neutral (fucosylated)
Pig	111000_a	HexNAcHexFuc_a	RA2	0.1	0.09	nonsulfated	fucosylated	nonsialylated	No	Neutral (fucosylated)
Pig	111000_a	HexNAcHexFuc_a	RA3	0.09	0.09	nonsulfated	fucosylated	nonsialylated	No	Neutral (fucosylated)
Pig	111000_b	HexNAcHexFuc_b	RA1	0.84	0.88	nonsulfated	fucosylated	nonsialylated	No	Neutral (fucosylated)
Pig	111000_b	HexNAcHexFuc_b	RA2	0.89	0.88	nonsulfated	fucosylated	nonsialylated	No	Neutral (fucosylated)
Pig	111000_b	HexNAcHexFuc_b	RA3	0.91	0.88	nonsulfated	fucosylated	nonsialylated	No	Neutral (fucosylated)
Pig	111000_c	HexNAcHexFuc_c	RA1			nonsulfated	fucosylated	nonsialylated	No	Neutral (fucosylated)
Pig	111000_c	HexNAcHexFuc_c	RA2			nonsulfated	fucosylated	nonsialylated	No	Neutral (fucosylated)
Pig	111000_c	HexNAcHexFuc_c	RA3			nonsulfated	fucosylated	nonsialylated	No	Neutral (fucosylated)
Pig	120000_a	HexNAcHex₂_a	RA1			nonsulfated	nonfucosylated	nonsialylated	No	Neutral (nonfucosylated)
Pig	120000_a	HexNAcHex₂_a	RA2			nonsulfated	nonfucosylated	nonsialylated	No	Neutral (nonfucosylated)
Pig	120000_a	HexNAcHex₂_a	RA3			nonsulfated	nonfucosylated	nonsialylated	No	Neutral (nonfucosylated)
Pig	120000_b	HexNAcHex₂_b	RA1	0.17	0.13	nonsulfated	nonfucosylated	nonsialylated	No	Neutral (nonfucosylated)
Pig	120000_b	HexNAcHex₂_b	RA2	0.13	0.13	nonsulfated	nonfucosylated	nonsialylated	No	Neutral (nonfucosylated)
Pig	120000_b	HexNAcHex₂_b	RA3	0.09	0.13	nonsulfated	nonfucosylated	nonsialylated	No	Neutral (nonfucosylated)
Pig	210000_a	HexNAc₂Hex_a	RA1	0.18	0.205	nonsulfated	nonfucosylated	nonsialylated	No	Neutral (nonfucosylated)
Pig	210000_a	HexNAc₂Hex_a	RA2	0.23	0.205	nonsulfated	nonfucosylated	nonsialylated	No	Neutral (nonfucosylated)
Pig	210000_a	HexNAc₂Hex_a	RA3		0.205	nonsulfated	nonfucosylated	nonsialylated	No	Neutral (nonfucosylated)
Pig	210000_b	HexNAc₂Hex_b	RA1	0.54	0.63	nonsulfated	nonfucosylated	nonsialylated	No	Neutral (nonfucosylated)
Pig	210000_b	HexNAc₂Hex_b	RA2	0.67	0.63	nonsulfated	nonfucosylated	nonsialylated	No	Neutral (nonfucosylated)
Pig	210000_b	HexNAc₂Hex_b	RA3	0.68	0.63	nonsulfated	nonfucosylated	nonsialylated	No	Neutral (nonfucosylated)
Pig	210000_c	HexNAc₂Hex_c	RA1	1.55	1.42667	nonsulfated	nonfucosylated	nonsialylated	No	Neutral (nonfucosylated)
Pig	210000_c	HexNAc₂Hex_c	RA2	1.54	1.42667	nonsulfated	nonfucosylated	nonsialylated	No	Neutral (nonfucosylated)
Pig	210000_c	HexNAc₂Hex_c	RA3	1.19	1.42667	nonsulfated	nonfucosylated	nonsialylated	No	Neutral (nonfucosylated)
Pig	210000_d	HexNAc₂Hex_d	RA1	0.09	0.04	nonsulfated	nonfucosylated	nonsialylated	No	Neutral (nonfucosylated)
Pig	210000_d	HexNAc₂Hex_d	RA2	0.02	0.04	nonsulfated	nonfucosylated	nonsialylated	No	Neutral (nonfucosylated)
Pig	210000_d	HexNAc₂Hex_d	RA3	0.01	0.04	nonsulfated	nonfucosylated	nonsialylated	No	Neutral (nonfucosylated)
Pig	210001_a	HexNAc₂HexS_a	RA1	0.14	0.14	sulfated	nonfucosylated	nonsialylated	No	Sulfated only
Pig	210001_a	HexNAc₂HexS_a	RA2	0.13	0.14	sulfated	nonfucosylated	nonsialylated	No	Sulfated only
Pig	210001_a	HexNAc₂HexS_a	RA3	0.15	0.14	sulfated	nonfucosylated	nonsialylated	No	Sulfated only
Pig	210001_b	HexNAc₂HexS_b	RA1			sulfated	nonfucosylated	nonsialylated	No	Sulfated only
Pig	210001_b	HexNAc₂HexS_b	RA2			sulfated	nonfucosylated	nonsialylated	No	Sulfated only
Pig	210001_b	HexNAc₂HexS_b	RA3			sulfated	nonfucosylated	nonsialylated	No	Sulfated only
Pig	210001_c	HexNAc₂HexS_c	RA1	2.26	2.55	sulfated	nonfucosylated	nonsialylated	No	Sulfated only
Pig	210001_c	HexNAc₂HexS_c	RA2	2.81	2.55	sulfated	nonfucosylated	nonsialylated	No	Sulfated only
Pig	210001_c	HexNAc₂HexS_c	RA3	2.58	2.55	sulfated	nonfucosylated	nonsialylated	No	Sulfated only
Pig	210001_d	HexNAc₂HexS_d	RA1			sulfated	nonfucosylated	nonsialylated	No	Sulfated only
Pig	210001_d	HexNAc₂HexS_d	RA2			sulfated	nonfucosylated	nonsialylated	No	Sulfated only
Pig	210001_d	HexNAc₂HexS_d	RA3			sulfated	nonfucosylated	nonsialylated	No	Sulfated only
Pig	110101	HexNAcHexNeu5AcS	RA1			sulfated	nonfucosylated	sialylated	No	Sulfated, Sialylated
Pig	110101	HexNAcHexNeu5AcS	RA2			sulfated	nonfucosylated	sialylated	No	Sulfated, Sialylated
Pig	110101	HexNAcHexNeu5AcS	RA3			sulfated	nonfucosylated	sialylated	No	Sulfated, Sialylated
Pig	300000_a	HexNAc₃_a	RA1	0.07	0.0966667	nonsulfated	nonfucosylated	nonsialylated	No	Neutral (nonfucosylated)
Pig	300000_a	HexNAc₃_a	RA2	0.1	0.0966667	nonsulfated	nonfucosylated	nonsialylated	No	Neutral (nonfucosylated)
Pig	300000_a	HexNAc₃_a	RA3	0.12	0.0966667	nonsulfated	nonfucosylated	nonsialylated	No	Neutral (nonfucosylated)
Pig	300000_b	HexNAc₃_b	RA1	2.82	3.12	nonsulfated	nonfucosylated	nonsialylated	No	Neutral (nonfucosylated)
Pig	300000_b	HexNAc₃_b	RA2	3.15	3.12	nonsulfated	nonfucosylated	nonsialylated	No	Neutral (nonfucosylated)
Pig	300000_b	HexNAc₃_b	RA3	3.39	3.12	nonsulfated	nonfucosylated	nonsialylated	No	Neutral (nonfucosylated)
Pig	110100_a	HexNAcHexNeu5Ac_a	RA1	0.23	0.25	nonsulfated	nonfucosylated	sialylated	No	Sialylated only
Pig	110100_a	HexNAcHexNeu5Ac_a	RA2	0.25	0.25	nonsulfated	nonfucosylated	sialylated	No	Sialylated only
Pig	110100_a	HexNAcHexNeu5Ac_a	RA3	0.27	0.25	nonsulfated	nonfucosylated	sialylated	No	Sialylated only
Pig	110100_b	HexNAcHexNeu5Ac_b	RA1	0.8	0.853333	nonsulfated	nonfucosylated	sialylated	No	Sialylated only
Pig	110100_b	HexNAcHexNeu5Ac_b	RA2	0.85	0.853333	nonsulfated	nonfucosylated	sialylated	No	Sialylated only
Pig	110100_b	HexNAcHexNeu5Ac_b	RA3	0.91	0.853333	nonsulfated	nonfucosylated	sialylated	No	Sialylated only
Pig	121000_a	HexNAcHex₂Fuc_a	RA1	0.12	0.09	nonsulfated	fucosylated	nonsialylated	No	Neutral (fucosylated)
Pig	121000_a	HexNAcHex₂Fuc_a	RA2	0.13	0.09	nonsulfated	fucosylated	nonsialylated	No	Neutral (fucosylated)
Pig	121000_a	HexNAcHex₂Fuc_a	RA3	0.02	0.09	nonsulfated	fucosylated	nonsialylated	No	Neutral (fucosylated)
Pig	121000_b	HexNAcHex₂Fuc_b	RA1	0.03	0.0366667	nonsulfated	fucosylated	nonsialylated	No	Neutral (fucosylated)
Pig	121000_b	HexNAcHex₂Fuc_b	RA2	0.03	0.0366667	nonsulfated	fucosylated	nonsialylated	No	Neutral (fucosylated)
Pig	121000_b	HexNAcHex₂Fuc_b	RA3	0.05	0.0366667	nonsulfated	fucosylated	nonsialylated	No	Neutral (fucosylated)
Pig	121000_c	HexNAcHex₂Fuc_c	RA1			nonsulfated	fucosylated	nonsialylated	No	Neutral (fucosylated)
Pig	121000_c	HexNAcHex₂Fuc_c	RA2			nonsulfated	fucosylated	nonsialylated	No	Neutral (fucosylated)
Pig	121000_c	HexNAcHex₂Fuc_c	RA3			nonsulfated	fucosylated	nonsialylated	No	Neutral (fucosylated)
Pig	121000_d	HexNAcHex₂Fuc_d	RA1			nonsulfated	fucosylated	nonsialylated	No	Neutral (fucosylated)
Pig	121000_d	HexNAcHex₂Fuc_d	RA2			nonsulfated	fucosylated	nonsialylated	No	Neutral (fucosylated)
Pig	121000_d	HexNAcHex₂Fuc_d	RA3			nonsulfated	fucosylated	nonsialylated	No	Neutral (fucosylated)
Pig	200010_a	HexNAc₂Neu5Gc_a	RA1	0.16	0.15	nonsulfated	nonfucosylated	nonsialylated	Yes	Neutral (nonfucosylated)
Pig	200010_a	HexNAc₂Neu5Gc_a	RA2	0.13	0.15	nonsulfated	nonfucosylated	nonsialylated	Yes	Neutral (nonfucosylated)
Pig	200010_a	HexNAc₂Neu5Gc_a	RA3	0.16	0.15	nonsulfated	nonfucosylated	nonsialylated	Yes	Neutral (nonfucosylated)
Pig	200010_b	HexNAc₂Neu5Gc_b	RA1	1.14	1.32333	nonsulfated	nonfucosylated	nonsialylated	Yes	Neutral (nonfucosylated)
Pig	200010_b	HexNAc₂Neu5Gc_b	RA2	1.35	1.32333	nonsulfated	nonfucosylated	nonsialylated	Yes	Neutral (nonfucosylated)
Pig	200010_b	HexNAc₂Neu5Gc_b	RA3	1.48	1.32333	nonsulfated	nonfucosylated	nonsialylated	Yes	Neutral (nonfucosylated)
Pig	211000_a	HexNAc₂HexFuc_a	RA1	2.33	2.56	nonsulfated	fucosylated	nonsialylated	No	Neutral (fucosylated)
Pig	211000_a	HexNAc₂HexFuc_a	RA2	2.59	2.56	nonsulfated	fucosylated	nonsialylated	No	Neutral (fucosylated)
Pig	211000_a	HexNAc₂HexFuc_a	RA3	2.76	2.56	nonsulfated	fucosylated	nonsialylated	No	Neutral (fucosylated)
Pig	211000_b	HexNAc₂HexFuc_b	RA1			nonsulfated	fucosylated	nonsialylated	No	Neutral (fucosylated)
Pig	211000_b	HexNAc₂HexFuc_b	RA2			nonsulfated	fucosylated	nonsialylated	No	Neutral (fucosylated)
Pig	211000_b	HexNAc₂HexFuc_b	RA3			nonsulfated	fucosylated	nonsialylated	No	Neutral (fucosylated)
Pig	211000_c	HexNAc₂HexFuc_c	RA1	0.22	0.29	nonsulfated	fucosylated	nonsialylated	No	Neutral (fucosylated)
Pig	211000_c	HexNAc₂HexFuc_c	RA2	0.28	0.29	nonsulfated	fucosylated	nonsialylated	No	Neutral (fucosylated)
Pig	211000_c	HexNAc₂HexFuc_c	RA3	0.37	0.29	nonsulfated	fucosylated	nonsialylated	No	Neutral (fucosylated)
Pig	211000_d	HexNAc₂HexFuc_d	RA1			nonsulfated	fucosylated	nonsialylated	No	Neutral (fucosylated)
Pig	211000_d	HexNAc₂HexFuc_d	RA2			nonsulfated	fucosylated	nonsialylated	No	Neutral (fucosylated)
Pig	211000_d	HexNAc₂HexFuc_d	RA3			nonsulfated	fucosylated	nonsialylated	No	Neutral (fucosylated)
Pig	211000_e	HexNAc₂HexFuc_e	RA1			nonsulfated	fucosylated	nonsialylated	No	Neutral (fucosylated)
Pig	211000_e	HexNAc₂HexFuc_e	RA2			nonsulfated	fucosylated	nonsialylated	No	Neutral (fucosylated)
Pig	211000_e	HexNAc₂HexFuc_e	RA3			nonsulfated	fucosylated	nonsialylated	No	Neutral (fucosylated)
Pig	220000_a	HexNAc₂Hex₂_a	RA1	0.4	0.446667	nonsulfated	nonfucosylated	nonsialylated	No	Neutral (nonfucosylated)
Pig	220000_a	HexNAc₂Hex₂_a	RA2	0.53	0.446667	nonsulfated	nonfucosylated	nonsialylated	No	Neutral (nonfucosylated)
Pig	220000_a	HexNAc₂Hex₂_a	RA3	0.41	0.446667	nonsulfated	nonfucosylated	nonsialylated	No	Neutral (nonfucosylated)
Pig	220000_b	HexNAc₂Hex₂_b	RA1	0.06	0.07	nonsulfated	nonfucosylated	nonsialylated	No	Neutral (nonfucosylated)
Pig	220000_b	HexNAc₂Hex₂_b	RA2	0.07	0.07	nonsulfated	nonfucosylated	nonsialylated	No	Neutral (nonfucosylated)
Pig	220000_b	HexNAc₂Hex₂_b	RA3	0.08	0.07	nonsulfated	nonfucosylated	nonsialylated	No	Neutral (nonfucosylated)
Pig	220000_c	HexNAc₂Hex₂_c	RA1			nonsulfated	nonfucosylated	nonsialylated	No	Neutral (nonfucosylated)
Pig	220000_c	HexNAc₂Hex₂_c	RA2			nonsulfated	nonfucosylated	nonsialylated	No	Neutral (nonfucosylated)
Pig	220000_c	HexNAc₂Hex₂_c	RA3			nonsulfated	nonfucosylated	nonsialylated	No	Neutral (nonfucosylated)
Pig	220000_d	HexNAc₂Hex₂_d	RA1			nonsulfated	nonfucosylated	nonsialylated	No	Neutral (nonfucosylated)
Pig	220000_d	HexNAc₂Hex₂_d	RA2			nonsulfated	nonfucosylated	nonsialylated	No	Neutral (nonfucosylated)
Pig	220000_d	HexNAc₂Hex₂_d	RA3			nonsulfated	nonfucosylated	nonsialylated	No	Neutral (nonfucosylated)
Pig	211001_a	HexNAc₂HexFucS_a	RA1	0.14	0.15	sulfated	fucosylated	nonsialylated	No	Sulfated, Fucosylated
Pig	211001_a	HexNAc₂HexFucS_a	RA2	0.14	0.15	sulfated	fucosylated	nonsialylated	No	Sulfated, Fucosylated
Pig	211001_a	HexNAc₂HexFucS_a	RA3	0.17	0.15	sulfated	fucosylated	nonsialylated	No	Sulfated, Fucosylated
Pig	211001_b	HexNAc₂HexFucS_b	RA1			sulfated	fucosylated	nonsialylated	No	Sulfated, Fucosylated
Pig	211001_b	HexNAc₂HexFucS_b	RA2			sulfated	fucosylated	nonsialylated	No	Sulfated, Fucosylated
Pig	211001_b	HexNAc₂HexFucS_b	RA3			sulfated	fucosylated	nonsialylated	No	Sulfated, Fucosylated
Pig	220001_a	HexNAc₂Hex₂S_a	RA1	0.63	0.546667	sulfated	nonfucosylated	nonsialylated	No	Sulfated only
Pig	220001_a	HexNAc₂Hex₂S_a	RA2	0.53	0.546667	sulfated	nonfucosylated	nonsialylated	No	Sulfated only
Pig	220001_a	HexNAc₂Hex₂S_a	RA3	0.48	0.546667	sulfated	nonfucosylated	nonsialylated	No	Sulfated only
Pig	220001_b	HexNAc₂Hex₂S_b	RA1	0.57	0.526667	sulfated	nonfucosylated	nonsialylated	No	Sulfated only
Pig	220001_b	HexNAc₂Hex₂S_b	RA2	0.5	0.526667	sulfated	nonfucosylated	nonsialylated	No	Sulfated only
Pig	220001_b	HexNAc₂Hex₂S_b	RA3	0.51	0.526667	sulfated	nonfucosylated	nonsialylated	No	Sulfated only
Pig	220001_c	HexNAc₂Hex₂S_c	RA1			sulfated	nonfucosylated	nonsialylated	No	Sulfated only
Pig	220001_c	HexNAc₂Hex₂S_c	RA2			sulfated	nonfucosylated	nonsialylated	No	Sulfated only
Pig	220001_c	HexNAc₂Hex₂S_c	RA3			sulfated	nonfucosylated	nonsialylated	No	Sulfated only
Pig	310000_a	HexNAc₃Hex_a	RA1	0.15	0.236667	nonsulfated	nonfucosylated	nonsialylated	No	Neutral (nonfucosylated)
Pig	310000_a	HexNAc₃Hex_a	RA2	0.25	0.236667	nonsulfated	nonfucosylated	nonsialylated	No	Neutral (nonfucosylated)
Pig	310000_a	HexNAc₃Hex_a	RA3	0.31	0.236667	nonsulfated	nonfucosylated	nonsialylated	No	Neutral (nonfucosylated)
Pig	310000_b	HexNAc₃Hex_b	RA1			nonsulfated	nonfucosylated	nonsialylated	No	Neutral (nonfucosylated)
Pig	310000_b	HexNAc₃Hex_b	RA2			nonsulfated	nonfucosylated	nonsialylated	No	Neutral (nonfucosylated)
Pig	310000_b	HexNAc₃Hex_b	RA3			nonsulfated	nonfucosylated	nonsialylated	No	Neutral (nonfucosylated)
Pig	310000_c	HexNAc₃Hex_c	RA1	1.8	1.90667	nonsulfated	nonfucosylated	nonsialylated	No	Neutral (nonfucosylated)
Pig	310000_c	HexNAc₃Hex_c	RA2	1.89	1.90667	nonsulfated	nonfucosylated	nonsialylated	No	Neutral (nonfucosylated)
Pig	310000_c	HexNAc₃Hex_c	RA3	2.03	1.90667	nonsulfated	nonfucosylated	nonsialylated	No	Neutral (nonfucosylated)
Pig	310000_d	HexNAc₃Hex_d	RA1	0.19	0.19	nonsulfated	nonfucosylated	nonsialylated	No	Neutral (nonfucosylated)
Pig	310000_d	HexNAc₃Hex_d	RA2	0.19	0.19	nonsulfated	nonfucosylated	nonsialylated	No	Neutral (nonfucosylated)
Pig	310000_d	HexNAc₃Hex_d	RA3	0.19	0.19	nonsulfated	nonfucosylated	nonsialylated	No	Neutral (nonfucosylated)
Pig	310000_e	HexNAc₃Hex_e	RA1	0.07	0.113333	nonsulfated	nonfucosylated	nonsialylated	No	Neutral (nonfucosylated)
Pig	310000_e	HexNAc₃Hex_e	RA2	0.13	0.113333	nonsulfated	nonfucosylated	nonsialylated	No	Neutral (nonfucosylated)
Pig	310000_e	HexNAc₃Hex_e	RA3	0.14	0.113333	nonsulfated	nonfucosylated	nonsialylated	No	Neutral (nonfucosylated)
Pig	310001_a	HexNAc₃HexS_a	RA1	0.47	0.533333	sulfated	nonfucosylated	nonsialylated	No	Sulfated only
Pig	310001_a	HexNAc₃HexS_a	RA2	0.49	0.533333	sulfated	nonfucosylated	nonsialylated	No	Sulfated only
Pig	310001_a	HexNAc₃HexS_a	RA3	0.64	0.533333	sulfated	nonfucosylated	nonsialylated	No	Sulfated only
Pig	310001_b	HexNAc₃HexS_b	RA1	0.55	0.753333	sulfated	nonfucosylated	nonsialylated	No	Sulfated only
Pig	310001_b	HexNAc₃HexS_b	RA2	0.79	0.753333	sulfated	nonfucosylated	nonsialylated	No	Sulfated only
Pig	310001_b	HexNAc₃HexS_b	RA3	0.92	0.753333	sulfated	nonfucosylated	nonsialylated	No	Sulfated only
Pig	210100_a	HexNAc₂HexNeu5Ac_a	RA1	1.33	1.65333	nonsulfated	nonfucosylated	sialylated	No	Sialylated only
Pig	210100_a	HexNAc₂HexNeu5Ac_a	RA2	1.69	1.65333	nonsulfated	nonfucosylated	sialylated	No	Sialylated only
Pig	210100_a	HexNAc₂HexNeu5Ac_a	RA3	1.94	1.65333	nonsulfated	nonfucosylated	sialylated	No	Sialylated only
Pig	210100_b	HexNAc₂HexNeu5Ac_b	RA1			nonsulfated	nonfucosylated	sialylated	No	Sialylated only
Pig	210100_b	HexNAc₂HexNeu5Ac_b	RA2			nonsulfated	nonfucosylated	sialylated	No	Sialylated only
Pig	210100_b	HexNAc₂HexNeu5Ac_b	RA3			nonsulfated	nonfucosylated	sialylated	No	Sialylated only
Pig	210101_a	HexNAc₂HexNeu5AcS_a	RA1	2.4	2.5	sulfated	nonfucosylated	sialylated	No	Sulfated, Sialylated
Pig	210101_a	HexNAc₂HexNeu5AcS_a	RA2	2.37	2.5	sulfated	nonfucosylated	sialylated	No	Sulfated, Sialylated
Pig	210101_a	HexNAc₂HexNeu5AcS_a	RA3	2.73	2.5	sulfated	nonfucosylated	sialylated	No	Sulfated, Sialylated
Pig	210101_b	HexNAc₂HexNeu5AcS_b	RA1			sulfated	nonfucosylated	sialylated	No	Sulfated, Sialylated
Pig	210101_b	HexNAc₂HexNeu5AcS_b	RA2			sulfated	nonfucosylated	sialylated	No	Sulfated, Sialylated
Pig	210101_b	HexNAc₂HexNeu5AcS_b	RA3			sulfated	nonfucosylated	sialylated	No	Sulfated, Sialylated
Pig	221000_a	HexNAc₂Hex₂Fuc_a	RA1	1.11	0.846667	nonsulfated	fucosylated	nonsialylated	No	Neutral (fucosylated)
Pig	221000_a	HexNAc₂Hex₂Fuc_a	RA2	1.21	0.846667	nonsulfated	fucosylated	nonsialylated	No	Neutral (fucosylated)
Pig	221000_a	HexNAc₂Hex₂Fuc_a	RA3	0.22	0.846667	nonsulfated	fucosylated	nonsialylated	No	Neutral (fucosylated)
Pig	221000_b	HexNAc₂Hex₂Fuc_b	RA1		0.08	nonsulfated	fucosylated	nonsialylated	No	Neutral (fucosylated)
Pig	221000_b	HexNAc₂Hex₂Fuc_b	RA2	0.09	0.08	nonsulfated	fucosylated	nonsialylated	No	Neutral (fucosylated)
Pig	221000_b	HexNAc₂Hex₂Fuc_b	RA3	0.07	0.08	nonsulfated	fucosylated	nonsialylated	No	Neutral (fucosylated)
Pig	221000_a	HexNAc₂Hex₂Fuc_a	RA1			nonsulfated	fucosylated	nonsialylated	No	Neutral (fucosylated)
Pig	221000_a	HexNAc₂Hex₂Fuc_a	RA2			nonsulfated	fucosylated	nonsialylated	No	Neutral (fucosylated)
Pig	221000_a	HexNAc₂Hex₂Fuc_a	RA3			nonsulfated	fucosylated	nonsialylated	No	Neutral (fucosylated)
Pig	221000_b	HexNAc₂Hex₂Fuc_b	RA1			nonsulfated	fucosylated	nonsialylated	No	Neutral (fucosylated)
Pig	221000_b	HexNAc₂Hex₂Fuc_b	RA2			nonsulfated	fucosylated	nonsialylated	No	Neutral (fucosylated)
Pig	221000_b	HexNAc₂Hex₂Fuc_b	RA3			nonsulfated	fucosylated	nonsialylated	No	Neutral (fucosylated)
Pig	221000_c	HexNAc₂Hex₂Fuc_c	RA1			nonsulfated	fucosylated	nonsialylated	No	Neutral (fucosylated)
Pig	221000_c	HexNAc₂Hex₂Fuc_c	RA2			nonsulfated	fucosylated	nonsialylated	No	Neutral (fucosylated)
Pig	221000_c	HexNAc₂Hex₂Fuc_c	RA3			nonsulfated	fucosylated	nonsialylated	No	Neutral (fucosylated)
Pig	230000_a	HexNAc₂Hex₃_a	RA1	0.07	0.103333	nonsulfated	nonfucosylated	nonsialylated	No	Neutral (nonfucosylated)
Pig	230000_a	HexNAc₂Hex₃_a	RA2	0.1	0.103333	nonsulfated	nonfucosylated	nonsialylated	No	Neutral (nonfucosylated)
Pig	230000_a	HexNAc₂Hex₃_a	RA3	0.14	0.103333	nonsulfated	nonfucosylated	nonsialylated	No	Neutral (nonfucosylated)
Pig	230000_b	HexNAc₂Hex₃_b	RA1	0.08	0.116667	nonsulfated	nonfucosylated	nonsialylated	No	Neutral (nonfucosylated)
Pig	230000_b	HexNAc₂Hex₃_b	RA2	0.09	0.116667	nonsulfated	nonfucosylated	nonsialylated	No	Neutral (nonfucosylated)
Pig	230000_b	HexNAc₂Hex₃_b	RA3	0.18	0.116667	nonsulfated	nonfucosylated	nonsialylated	No	Neutral (nonfucosylated)
Pig	221001_a	HexNAc₂Hex₂FucS_a	RA1	1.55	1.69	sulfated	fucosylated	nonsialylated	No	Sulfated, Fucosylated
Pig	221001_a	HexNAc₂Hex₂FucS_a	RA2	1.67	1.69	sulfated	fucosylated	nonsialylated	No	Sulfated, Fucosylated
Pig	221001_a	HexNAc₂Hex₂FucS_a	RA3	1.85	1.69	sulfated	fucosylated	nonsialylated	No	Sulfated, Fucosylated
Pig	221001_b	HexNAc₂Hex₂FucS_b	RA1	0.04	0.0533333	sulfated	fucosylated	nonsialylated	No	Sulfated, Fucosylated
Pig	221001_b	HexNAc₂Hex₂FucS_b	RA2	0.08	0.0533333	sulfated	fucosylated	nonsialylated	No	Sulfated, Fucosylated
Pig	221001_b	HexNAc₂Hex₂FucS_b	RA3	0.04	0.0533333	sulfated	fucosylated	nonsialylated	No	Sulfated, Fucosylated
Pig	221001_c	HexNAc₂Hex₂FucS_c	RA1	0.62	0.675	sulfated	fucosylated	nonsialylated	No	Sulfated, Fucosylated
Pig	221001_c	HexNAc₂Hex₂FucS_c	RA2	0.73	0.675	sulfated	fucosylated	nonsialylated	No	Sulfated, Fucosylated
Pig	221001_c	HexNAc₂Hex₂FucS_c	RA3		0.675	sulfated	fucosylated	nonsialylated	No	Sulfated, Fucosylated
Pig	221001_d	HexNAc₂Hex₂FucS_d	RA1			sulfated	fucosylated	nonsialylated	No	Sulfated, Fucosylated
Pig	221001_d	HexNAc₂Hex₂FucS_d	RA2			sulfated	fucosylated	nonsialylated	No	Sulfated, Fucosylated
Pig	221001_d	HexNAc₂Hex₂FucS_d	RA3			sulfated	fucosylated	nonsialylated	No	Sulfated, Fucosylated
Pig	311000_a	HexNAc₃HexFuc_a	RA1	0.16	0.17	nonsulfated	fucosylated	nonsialylated	No	Neutral (fucosylated)
Pig	311000_a	HexNAc₃HexFuc_a	RA2	0.22	0.17	nonsulfated	fucosylated	nonsialylated	No	Neutral (fucosylated)
Pig	311000_a	HexNAc₃HexFuc_a	RA3	0.13	0.17	nonsulfated	fucosylated	nonsialylated	No	Neutral (fucosylated)
Pig	311000_b	HexNAc₃HexFuc_b	RA1	8.96	7.03333	nonsulfated	fucosylated	nonsialylated	No	Neutral (fucosylated)
Pig	311000_b	HexNAc₃HexFuc_b	RA2	5.77	7.03333	nonsulfated	fucosylated	nonsialylated	No	Neutral (fucosylated)
Pig	311000_b	HexNAc₃HexFuc_b	RA3	6.37	7.03333	nonsulfated	fucosylated	nonsialylated	No	Neutral (fucosylated)
Pig	311000_c	HexNAc₃HexFuc_c	RA1			nonsulfated	fucosylated	nonsialylated	No	Neutral (fucosylated)
Pig	311000_c	HexNAc₃HexFuc_c	RA2			nonsulfated	fucosylated	nonsialylated	No	Neutral (fucosylated)
Pig	311000_c	HexNAc₃HexFuc_c	RA3			nonsulfated	fucosylated	nonsialylated	No	Neutral (fucosylated)
Pig	311000_d	HexNAc₃HexFuc_d	RA1			nonsulfated	fucosylated	nonsialylated	No	Neutral (fucosylated)
Pig	311000_d	HexNAc₃HexFuc_d	RA2			nonsulfated	fucosylated	nonsialylated	No	Neutral (fucosylated)
Pig	311000_d	HexNAc₃HexFuc_d	RA3			nonsulfated	fucosylated	nonsialylated	No	Neutral (fucosylated)
Pig	311000_e	HexNAc₃HexFuc_e	RA1			nonsulfated	fucosylated	nonsialylated	No	Neutral (fucosylated)
Pig	311000_e	HexNAc₃HexFuc_e	RA2			nonsulfated	fucosylated	nonsialylated	No	Neutral (fucosylated)
Pig	311000_e	HexNAc₃HexFuc_e	RA3			nonsulfated	fucosylated	nonsialylated	No	Neutral (fucosylated)
Pig	311000_f	HexNAc₃HexFuc_f	RA1			nonsulfated	fucosylated	nonsialylated	No	Neutral (fucosylated)
Pig	311000_f	HexNAc₃HexFuc_f	RA2			nonsulfated	fucosylated	nonsialylated	No	Neutral (fucosylated)
Pig	311000_f	HexNAc₃HexFuc_f	RA3			nonsulfated	fucosylated	nonsialylated	No	Neutral (fucosylated)
Pig	320000_a	HexNAc₃Hex₂_a	RA1	0.26	0.176667	nonsulfated	nonfucosylated	nonsialylated	No	Neutral (nonfucosylated)
Pig	320000_a	HexNAc₃Hex₂_a	RA2	0.11	0.176667	nonsulfated	nonfucosylated	nonsialylated	No	Neutral (nonfucosylated)
Pig	320000_a	HexNAc₃Hex₂_a	RA3	0.16	0.176667	nonsulfated	nonfucosylated	nonsialylated	No	Neutral (nonfucosylated)
Pig	320000_b	HexNAc₃Hex₂_b	RA1	0.96	1.03333	nonsulfated	nonfucosylated	nonsialylated	No	Neutral (nonfucosylated)
Pig	320000_b	HexNAc₃Hex₂_b	RA2	1.04	1.03333	nonsulfated	nonfucosylated	nonsialylated	No	Neutral (nonfucosylated)
Pig	320000_b	HexNAc₃Hex₂_b	RA3	1.1	1.03333	nonsulfated	nonfucosylated	nonsialylated	No	Neutral (nonfucosylated)
Pig	320000_c	HexNAc₃Hex₂_c	RA1			nonsulfated	nonfucosylated	nonsialylated	No	Neutral (nonfucosylated)
Pig	320000_c	HexNAc₃Hex₂_c	RA2			nonsulfated	nonfucosylated	nonsialylated	No	Neutral (nonfucosylated)
Pig	320000_c	HexNAc₃Hex₂_c	RA3			nonsulfated	nonfucosylated	nonsialylated	No	Neutral (nonfucosylated)
Pig	320000_d	HexNAc₃Hex₂_d	RA1			nonsulfated	nonfucosylated	nonsialylated	No	Neutral (nonfucosylated)
Pig	320000_d	HexNAc₃Hex₂_d	RA2			nonsulfated	nonfucosylated	nonsialylated	No	Neutral (nonfucosylated)
Pig	320000_d	HexNAc₃Hex₂_d	RA3			nonsulfated	nonfucosylated	nonsialylated	No	Neutral (nonfucosylated)
Pig	311001_a	HexNAc₃HexFucS_a	RA1	0.06	0.0633333	sulfated	fucosylated	nonsialylated	No	Sulfated, Fucosylated
Pig	311001_a	HexNAc₃HexFucS_a	RA2	0.06	0.0633333	sulfated	fucosylated	nonsialylated	No	Sulfated, Fucosylated
Pig	311001_a	HexNAc₃HexFucS_a	RA3	0.07	0.0633333	sulfated	fucosylated	nonsialylated	No	Sulfated, Fucosylated
Pig	311001_b	HexNAc₃HexFucS_b	RA1	3.73	4.01667	sulfated	fucosylated	nonsialylated	No	Sulfated, Fucosylated
Pig	311001_b	HexNAc₃HexFucS_b	RA2	4	4.01667	sulfated	fucosylated	nonsialylated	No	Sulfated, Fucosylated
Pig	311001_b	HexNAc₃HexFucS_b	RA3	4.32	4.01667	sulfated	fucosylated	nonsialylated	No	Sulfated, Fucosylated
Pig	311001_c	HexNAc₃HexFucS_c	RA1	0.02	0.03	sulfated	fucosylated	nonsialylated	No	Sulfated, Fucosylated
Pig	311001_c	HexNAc₃HexFucS_c	RA2	0.04	0.03	sulfated	fucosylated	nonsialylated	No	Sulfated, Fucosylated
Pig	311001_c	HexNAc₃HexFucS_c	RA3		0.03	sulfated	fucosylated	nonsialylated	No	Sulfated, Fucosylated
Pig	311001_d	HexNAc₃HexFucS_d	RA1	5.38	5.08	sulfated	fucosylated	nonsialylated	No	Sulfated, Fucosylated
Pig	311001_d	HexNAc₃HexFucS_d	RA2	4.61	5.08	sulfated	fucosylated	nonsialylated	No	Sulfated, Fucosylated
Pig	311001_d	HexNAc₃HexFucS_d	RA3	5.25	5.08	sulfated	fucosylated	nonsialylated	No	Sulfated, Fucosylated
Pig	320001_a	HexNAc₃Hex₂S_a	RA1	0.18	0.19	sulfated	nonfucosylated	nonsialylated	No	Sulfated only
Pig	320001_a	HexNAc₃Hex₂S_a	RA2	0.19	0.19	sulfated	nonfucosylated	nonsialylated	No	Sulfated only
Pig	320001_a	HexNAc₃Hex₂S_a	RA3	0.2	0.19	sulfated	nonfucosylated	nonsialylated	No	Sulfated only
Pig	320001_b	HexNAc₃Hex₂S_b	RA1	0.38	0.616667	sulfated	nonfucosylated	nonsialylated	No	Sulfated only
Pig	320001_b	HexNAc₃Hex₂S_b	RA2	0.55	0.616667	sulfated	nonfucosylated	nonsialylated	No	Sulfated only
Pig	320001_b	HexNAc₃Hex₂S_b	RA3	0.92	0.616667	sulfated	nonfucosylated	nonsialylated	No	Sulfated only
Pig	410000_a	HexNAc₄Hex_a	RA1	0.22	0.276667	nonsulfated	nonfucosylated	nonsialylated	No	Neutral (nonfucosylated)
Pig	410000_a	HexNAc₄Hex_a	RA2	0.28	0.276667	nonsulfated	nonfucosylated	nonsialylated	No	Neutral (nonfucosylated)
Pig	410000_a	HexNAc₄Hex_a	RA3	0.33	0.276667	nonsulfated	nonfucosylated	nonsialylated	No	Neutral (nonfucosylated)
Pig	410000_b	HexNAc₄Hex_b	RA1			nonsulfated	nonfucosylated	nonsialylated	No	Neutral (nonfucosylated)
Pig	410000_b	HexNAc₄Hex_b	RA2			nonsulfated	nonfucosylated	nonsialylated	No	Neutral (nonfucosylated)
Pig	410000_b	HexNAc₄Hex_b	RA3			nonsulfated	nonfucosylated	nonsialylated	No	Neutral (nonfucosylated)
Pig	211100_a	HexNAc₂HexFucNeu5Ac_a	RA1	0.06	0.0566667	nonsulfated	fucosylated	sialylated	No	Sialylated, Fucosylated
Pig	211100_a	HexNAc₂HexFucNeu5Ac_a	RA2	0.05	0.0566667	nonsulfated	fucosylated	sialylated	No	Sialylated, Fucosylated
Pig	211100_a	HexNAc₂HexFucNeu5Ac_a	RA3	0.06	0.0566667	nonsulfated	fucosylated	sialylated	No	Sialylated, Fucosylated
Pig	211100_b	HexNAc₂HexFucNeu5Ac_b	RA1	0.02	0.02	nonsulfated	fucosylated	sialylated	No	Sialylated, Fucosylated
Pig	211100_b	HexNAc₂HexFucNeu5Ac_b	RA2		0.02	nonsulfated	fucosylated	sialylated	No	Sialylated, Fucosylated
Pig	211100_b	HexNAc₂HexFucNeu5Ac_b	RA3	0.02	0.02	nonsulfated	fucosylated	sialylated	No	Sialylated, Fucosylated
Pig	211100_c	HexNAc₂HexFucNeu5Ac_c	RA1			nonsulfated	fucosylated	sialylated	No	Sialylated, Fucosylated
Pig	211100_c	HexNAc₂HexFucNeu5Ac_c	RA2			nonsulfated	fucosylated	sialylated	No	Sialylated, Fucosylated
Pig	211100_c	HexNAc₂HexFucNeu5Ac_c	RA3			nonsulfated	fucosylated	sialylated	No	Sialylated, Fucosylated
Pig	211100_d	HexNAc₂HexFucNeu5Ac_d	RA1			nonsulfated	fucosylated	sialylated	No	Sialylated, Fucosylated
Pig	211100_d	HexNAc₂HexFucNeu5Ac_d	RA2			nonsulfated	fucosylated	sialylated	No	Sialylated, Fucosylated
Pig	211100_d	HexNAc₂HexFucNeu5Ac_d	RA3			nonsulfated	fucosylated	sialylated	No	Sialylated, Fucosylated
Pig	220100_a	HexNAc₂Hex₂Neu5Ac_a	RA1			nonsulfated	nonfucosylated	sialylated	No	Sialylated only
Pig	220100_a	HexNAc₂Hex₂Neu5Ac_a	RA2			nonsulfated	nonfucosylated	sialylated	No	Sialylated only
Pig	220100_a	HexNAc₂Hex₂Neu5Ac_a	RA3			nonsulfated	nonfucosylated	sialylated	No	Sialylated only
Pig	220100_b	HexNAc₂Hex₂Neu5Ac_b	RA1	0.22	0.256667	nonsulfated	nonfucosylated	sialylated	No	Sialylated only
Pig	220100_b	HexNAc₂Hex₂Neu5Ac_b	RA2	0.24	0.256667	nonsulfated	nonfucosylated	sialylated	No	Sialylated only
Pig	220100_b	HexNAc₂Hex₂Neu5Ac_b	RA3	0.31	0.256667	nonsulfated	nonfucosylated	sialylated	No	Sialylated only
Pig	220100_c	HexNAc₂Hex₂Neu5Ac_c	RA1			nonsulfated	nonfucosylated	sialylated	No	Sialylated only
Pig	220100_c	HexNAc₂Hex₂Neu5Ac_c	RA2			nonsulfated	nonfucosylated	sialylated	No	Sialylated only
Pig	220100_c	HexNAc₂Hex₂Neu5Ac_c	RA3			nonsulfated	nonfucosylated	sialylated	No	Sialylated only
Pig	220101_a	HexNAc₂Hex₂Neu5AcS_a	RA1			sulfated	nonfucosylated	sialylated	No	Sulfated, Sialylated
Pig	220101_a	HexNAc₂Hex₂Neu5AcS_a	RA2			sulfated	nonfucosylated	sialylated	No	Sulfated, Sialylated
Pig	220101_a	HexNAc₂Hex₂Neu5AcS_a	RA3			sulfated	nonfucosylated	sialylated	No	Sulfated, Sialylated
Pig	220101_b	HexNAc₂Hex₂Neu5AcS_b	RA1	0.08	0.106667	sulfated	nonfucosylated	sialylated	No	Sulfated, Sialylated
Pig	220101_b	HexNAc₂Hex₂Neu5AcS_b	RA2	0.07	0.106667	sulfated	nonfucosylated	sialylated	No	Sulfated, Sialylated
Pig	220101_b	HexNAc₂Hex₂Neu5AcS_b	RA3	0.17	0.106667	sulfated	nonfucosylated	sialylated	No	Sulfated, Sialylated
Pig	220101_c	HexNAc₂Hex₂Neu5AcS_c	RA1	0.53	0.563333	sulfated	nonfucosylated	sialylated	No	Sulfated, Sialylated
Pig	220101_c	HexNAc₂Hex₂Neu5AcS_c	RA2	0.56	0.563333	sulfated	nonfucosylated	sialylated	No	Sulfated, Sialylated
Pig	220101_c	HexNAc₂Hex₂Neu5AcS_c	RA3	0.6	0.563333	sulfated	nonfucosylated	sialylated	No	Sulfated, Sialylated
Pig	220101_d	HexNAc₂Hex₂Neu5AcS_d	RA1	0.25	0.216667	sulfated	nonfucosylated	sialylated	No	Sulfated, Sialylated
Pig	220101_d	HexNAc₂Hex₂Neu5AcS_d	RA2	0.22	0.216667	sulfated	nonfucosylated	sialylated	No	Sulfated, Sialylated
Pig	220101_d	HexNAc₂Hex₂Neu5AcS_d	RA3	0.18	0.216667	sulfated	nonfucosylated	sialylated	No	Sulfated, Sialylated
Pig	222000_a	HexNAc₂Hex₂Fuc₂_a	RA1			nonsulfated	fucosylated	nonsialylated	No	Neutral (fucosylated)
Pig	222000_a	HexNAc₂Hex₂Fuc₂_a	RA2			nonsulfated	fucosylated	nonsialylated	No	Neutral (fucosylated)
Pig	222000_a	HexNAc₂Hex₂Fuc₂_a	RA3			nonsulfated	fucosylated	nonsialylated	No	Neutral (fucosylated)
Pig	222000_b	HexNAc₂Hex₂Fuc₂_b	RA1			nonsulfated	fucosylated	nonsialylated	No	Neutral (fucosylated)
Pig	222000_b	HexNAc₂Hex₂Fuc₂_b	RA2			nonsulfated	fucosylated	nonsialylated	No	Neutral (fucosylated)
Pig	222000_b	HexNAc₂Hex₂Fuc₂_b	RA3			nonsulfated	fucosylated	nonsialylated	No	Neutral (fucosylated)
Pig	310100_a	HexNAc₃HexNeu5Ac_a	RA1	0.04	0.0366667	nonsulfated	nonfucosylated	sialylated	No	Sialylated only
Pig	310100_a	HexNAc₃HexNeu5Ac_a	RA2	0.04	0.0366667	nonsulfated	nonfucosylated	sialylated	No	Sialylated only
Pig	310100_a	HexNAc₃HexNeu5Ac_a	RA3	0.03	0.0366667	nonsulfated	nonfucosylated	sialylated	No	Sialylated only
Pig	310100_b	HexNAc₃HexNeu5Ac_b	RA1			nonsulfated	nonfucosylated	sialylated	No	Sialylated only
Pig	310100_b	HexNAc₃HexNeu5Ac_b	RA2			nonsulfated	nonfucosylated	sialylated	No	Sialylated only
Pig	310100_b	HexNAc₃HexNeu5Ac_b	RA3			nonsulfated	nonfucosylated	sialylated	No	Sialylated only
Pig	310100_c	HexNAc₃HexNeu5Ac_c	RA1			nonsulfated	nonfucosylated	sialylated	No	Sialylated only
Pig	310100_c	HexNAc₃HexNeu5Ac_c	RA2			nonsulfated	nonfucosylated	sialylated	No	Sialylated only
Pig	310100_c	HexNAc₃HexNeu5Ac_c	RA3			nonsulfated	nonfucosylated	sialylated	No	Sialylated only
Pig	310100_d	HexNAc₃HexNeu5Ac_d	RA1			nonsulfated	nonfucosylated	sialylated	No	Sialylated only
Pig	310100_d	HexNAc₃HexNeu5Ac_d	RA2			nonsulfated	nonfucosylated	sialylated	No	Sialylated only
Pig	310100_d	HexNAc₃HexNeu5Ac_d	RA3			nonsulfated	nonfucosylated	sialylated	No	Sialylated only
Pig	310100_e	HexNAc₃HexNeu5Ac_e	RA1			nonsulfated	nonfucosylated	sialylated	No	Sialylated only
Pig	310100_e	HexNAc₃HexNeu5Ac_e	RA2			nonsulfated	nonfucosylated	sialylated	No	Sialylated only
Pig	310100_e	HexNAc₃HexNeu5Ac_e	RA3			nonsulfated	nonfucosylated	sialylated	No	Sialylated only
Pig	310100_f	HexNAc₃HexNeu5Ac_f	RA1			nonsulfated	nonfucosylated	sialylated	No	Sialylated only
Pig	310100_f	HexNAc₃HexNeu5Ac_f	RA2			nonsulfated	nonfucosylated	sialylated	No	Sialylated only
Pig	310100_f	HexNAc₃HexNeu5Ac_f	RA3			nonsulfated	nonfucosylated	sialylated	No	Sialylated only
Pig	310100_g	HexNAc₃HexNeu5Ac_g	RA1			nonsulfated	nonfucosylated	sialylated	No	Sialylated only
Pig	310100_g	HexNAc₃HexNeu5Ac_g	RA2			nonsulfated	nonfucosylated	sialylated	No	Sialylated only
Pig	310100_g	HexNAc₃HexNeu5Ac_g	RA3			nonsulfated	nonfucosylated	sialylated	No	Sialylated only
Pig	321000_a	HexNAc₃Hex₂Fuc_a	RA1	0.41	0.47	nonsulfated	fucosylated	nonsialylated	No	Neutral (fucosylated)
Pig	321000_a	HexNAc₃Hex₂Fuc_a	RA2	0.53	0.47	nonsulfated	fucosylated	nonsialylated	No	Neutral (fucosylated)
Pig	321000_a	HexNAc₃Hex₂Fuc_a	RA3		0.47	nonsulfated	fucosylated	nonsialylated	No	Neutral (fucosylated)
Pig	321000_b	HexNAc₃Hex₂Fuc_b	RA1	1.96	1.64333	nonsulfated	fucosylated	nonsialylated	No	Neutral (fucosylated)
Pig	321000_b	HexNAc₃Hex₂Fuc_b	RA2	1.36	1.64333	nonsulfated	fucosylated	nonsialylated	No	Neutral (fucosylated)
Pig	321000_b	HexNAc₃Hex₂Fuc_b	RA3	1.61	1.64333	nonsulfated	fucosylated	nonsialylated	No	Neutral (fucosylated)
Pig	321000_c	HexNAc₃Hex₂Fuc_c	RA1	0.2	0.22	nonsulfated	fucosylated	nonsialylated	No	Neutral (fucosylated)
Pig	321000_c	HexNAc₃Hex₂Fuc_c	RA2	0.33	0.22	nonsulfated	fucosylated	nonsialylated	No	Neutral (fucosylated)
Pig	321000_c	HexNAc₃Hex₂Fuc_c	RA3	0.13	0.22	nonsulfated	fucosylated	nonsialylated	No	Neutral (fucosylated)
Pig	321000_d	HexNAc₃Hex₂Fuc_d	RA1			nonsulfated	fucosylated	nonsialylated	No	Neutral (fucosylated)
Pig	321000_d	HexNAc₃Hex₂Fuc_d	RA2			nonsulfated	fucosylated	nonsialylated	No	Neutral (fucosylated)
Pig	321000_d	HexNAc₃Hex₂Fuc_d	RA3			nonsulfated	fucosylated	nonsialylated	No	Neutral (fucosylated)
Pig	321000_e	HexNAc₃Hex₂Fuc_e	RA1			nonsulfated	fucosylated	nonsialylated	No	Neutral (fucosylated)
Pig	321000_e	HexNAc₃Hex₂Fuc_e	RA2			nonsulfated	fucosylated	nonsialylated	No	Neutral (fucosylated)
Pig	321000_e	HexNAc₃Hex₂Fuc_e	RA3			nonsulfated	fucosylated	nonsialylated	No	Neutral (fucosylated)
Pig	321000_f	HexNAc₃Hex₂Fuc_f	RA1			nonsulfated	fucosylated	nonsialylated	No	Neutral (fucosylated)
Pig	321000_f	HexNAc₃Hex₂Fuc_f	RA2			nonsulfated	fucosylated	nonsialylated	No	Neutral (fucosylated)
Pig	321000_f	HexNAc₃Hex₂Fuc_f	RA3			nonsulfated	fucosylated	nonsialylated	No	Neutral (fucosylated)
Pig	321001_a	HexNAc₃Hex₂FucS_a	RA1	0.2	0.176667	sulfated	fucosylated	nonsialylated	No	Sulfated, Fucosylated
Pig	321001_a	HexNAc₃Hex₂FucS_a	RA2	0.17	0.176667	sulfated	fucosylated	nonsialylated	No	Sulfated, Fucosylated
Pig	321001_a	HexNAc₃Hex₂FucS_a	RA3	0.16	0.176667	sulfated	fucosylated	nonsialylated	No	Sulfated, Fucosylated
Pig	321001_b	HexNAc₃Hex₂FucS_b	RA1	0.08	0.0766667	sulfated	fucosylated	nonsialylated	No	Sulfated, Fucosylated
Pig	321001_b	HexNAc₃Hex₂FucS_b	RA2	0.07	0.0766667	sulfated	fucosylated	nonsialylated	No	Sulfated, Fucosylated
Pig	321001_b	HexNAc₃Hex₂FucS_b	RA3	0.08	0.0766667	sulfated	fucosylated	nonsialylated	No	Sulfated, Fucosylated
Pig	321001_c	HexNAc₃Hex₂FucS_c	RA1	0.09	0.106667	sulfated	fucosylated	nonsialylated	No	Sulfated, Fucosylated
Pig	321001_c	HexNAc₃Hex₂FucS_c	RA2	0.1	0.106667	sulfated	fucosylated	nonsialylated	No	Sulfated, Fucosylated
Pig	321001_c	HexNAc₃Hex₂FucS_c	RA3	0.13	0.106667	sulfated	fucosylated	nonsialylated	No	Sulfated, Fucosylated
Pig	321001_d	HexNAc₃Hex₂FucS_d	RA1	3.09	3.08667	sulfated	fucosylated	nonsialylated	No	Sulfated, Fucosylated
Pig	321001_d	HexNAc₃Hex₂FucS_d	RA2	3.15	3.08667	sulfated	fucosylated	nonsialylated	No	Sulfated, Fucosylated
Pig	321001_d	HexNAc₃Hex₂FucS_d	RA3	3.02	3.08667	sulfated	fucosylated	nonsialylated	No	Sulfated, Fucosylated
Pig	321001_e	HexNAc₃Hex₂FucS_e	RA1	0.31	0.293333	sulfated	fucosylated	nonsialylated	No	Sulfated, Fucosylated
Pig	321001_e	HexNAc₃Hex₂FucS_e	RA2	0.37	0.293333	sulfated	fucosylated	nonsialylated	No	Sulfated, Fucosylated
Pig	321001_e	HexNAc₃Hex₂FucS_e	RA3	0.2	0.293333	sulfated	fucosylated	nonsialylated	No	Sulfated, Fucosylated
Pig	321001_f	HexNAc₃Hex₂FucS_f	RA1	1.64	2.32	sulfated	fucosylated	nonsialylated	No	Sulfated, Fucosylated
Pig	321001_f	HexNAc₃Hex₂FucS_f	RA2	2.39	2.32	sulfated	fucosylated	nonsialylated	No	Sulfated, Fucosylated
Pig	321001_f	HexNAc₃Hex₂FucS_f	RA3	2.93	2.32	sulfated	fucosylated	nonsialylated	No	Sulfated, Fucosylated
Pig	321001_g	HexNAc₃Hex₂FucS_g	RA1	0.05	0.0833333	sulfated	fucosylated	nonsialylated	No	Sulfated, Fucosylated
Pig	321001_g	HexNAc₃Hex₂FucS_g	RA2	0.09	0.0833333	sulfated	fucosylated	nonsialylated	No	Sulfated, Fucosylated
Pig	321001_g	HexNAc₃Hex₂FucS_g	RA3	0.11	0.0833333	sulfated	fucosylated	nonsialylated	No	Sulfated, Fucosylated
Pig	321001_h	HexNAc₃Hex₂FucS_h	RA1			sulfated	fucosylated	nonsialylated	No	Sulfated, Fucosylated
Pig	321001_h	HexNAc₃Hex₂FucS_h	RA2			sulfated	fucosylated	nonsialylated	No	Sulfated, Fucosylated
Pig	321001_h	HexNAc₃Hex₂FucS_h	RA3			sulfated	fucosylated	nonsialylated	No	Sulfated, Fucosylated
Pig	330001	HexNAc₃Hex₃S	RA1	0.01	0.03	sulfated	nonfucosylated	nonsialylated	No	Sulfated only
Pig	330001	HexNAc₃Hex₃S	RA2	0.03	0.03	sulfated	nonfucosylated	nonsialylated	No	Sulfated only
Pig	330001	HexNAc₃Hex₃S	RA3	0.05	0.03	sulfated	nonfucosylated	nonsialylated	No	Sulfated only
Pig	420000_a	HexNAc₄Hex₂_a	RA1			nonsulfated	nonfucosylated	nonsialylated	No	Neutral (nonfucosylated)
Pig	420000_a	HexNAc₄Hex₂_a	RA2			nonsulfated	nonfucosylated	nonsialylated	No	Neutral (nonfucosylated)
Pig	420000_a	HexNAc₄Hex₂_a	RA3			nonsulfated	nonfucosylated	nonsialylated	No	Neutral (nonfucosylated)
Pig	420000_b	HexNAc₄Hex₂_b	RA1			nonsulfated	nonfucosylated	nonsialylated	No	Neutral (nonfucosylated)
Pig	420000_b	HexNAc₄Hex₂_b	RA2			nonsulfated	nonfucosylated	nonsialylated	No	Neutral (nonfucosylated)
Pig	420000_b	HexNAc₄Hex₂_b	RA3			nonsulfated	nonfucosylated	nonsialylated	No	Neutral (nonfucosylated)
Pig	210200_a	HexNAc₂HexNeu5Ac₂_a	RA1	0.11	0.133333	nonsulfated	nonfucosylated	sialylated	No	Sialylated only
Pig	210200_a	HexNAc₂HexNeu5Ac₂_a	RA2	0.14	0.133333	nonsulfated	nonfucosylated	sialylated	No	Sialylated only
Pig	210200_a	HexNAc₂HexNeu5Ac₂_a	RA3	0.15	0.133333	nonsulfated	nonfucosylated	sialylated	No	Sialylated only
Pig	210200_b	HexNAc₂HexNeu5Ac₂_b	RA1		0.055	nonsulfated	nonfucosylated	sialylated	No	Sialylated only
Pig	210200_b	HexNAc₂HexNeu5Ac₂_b	RA2	0.05	0.055	nonsulfated	nonfucosylated	sialylated	No	Sialylated only
Pig	210200_b	HexNAc₂HexNeu5Ac₂_b	RA3	0.06	0.055	nonsulfated	nonfucosylated	sialylated	No	Sialylated only
Pig	210200_c	HexNAc₂HexNeu5Ac₂_c	RA1			nonsulfated	nonfucosylated	sialylated	No	Sialylated only
Pig	210200_c	HexNAc₂HexNeu5Ac₂_c	RA2			nonsulfated	nonfucosylated	sialylated	No	Sialylated only
Pig	210200_c	HexNAc₂HexNeu5Ac₂_c	RA3			nonsulfated	nonfucosylated	sialylated	No	Sialylated only
Pig	210200_d	HexNAc₂HexNeu5Ac₂_d	RA1			nonsulfated	nonfucosylated	sialylated	No	Sialylated only
Pig	210200_d	HexNAc₂HexNeu5Ac₂_d	RA2			nonsulfated	nonfucosylated	sialylated	No	Sialylated only
Pig	210200_d	HexNAc₂HexNeu5Ac₂_d	RA3			nonsulfated	nonfucosylated	sialylated	No	Sialylated only
Pig	210200_e	HexNAc₂HexNeu5Ac₂_e	RA1			nonsulfated	nonfucosylated	sialylated	No	Sialylated only
Pig	210200_e	HexNAc₂HexNeu5Ac₂_e	RA2			nonsulfated	nonfucosylated	sialylated	No	Sialylated only
Pig	210200_e	HexNAc₂HexNeu5Ac₂_e	RA3			nonsulfated	nonfucosylated	sialylated	No	Sialylated only
Pig	221100_a	HexNAc₂Hex₂FucNeu5Ac_a	RA1	1.1	1.02667	nonsulfated	fucosylated	sialylated	No	Sialylated, Fucosylated
Pig	221100_a	HexNAc₂Hex₂FucNeu5Ac_a	RA2	0.94	1.02667	nonsulfated	fucosylated	sialylated	No	Sialylated, Fucosylated
Pig	221100_a	HexNAc₂Hex₂FucNeu5Ac_a	RA3	1.04	1.02667	nonsulfated	fucosylated	sialylated	No	Sialylated, Fucosylated
Pig	221100_b	HexNAc₂Hex₂FucNeu5Ac_b	RA1			nonsulfated	fucosylated	sialylated	No	Sialylated, Fucosylated
Pig	221100_b	HexNAc₂Hex₂FucNeu5Ac_b	RA2			nonsulfated	fucosylated	sialylated	No	Sialylated, Fucosylated
Pig	221100_b	HexNAc₂Hex₂FucNeu5Ac_b	RA3			nonsulfated	fucosylated	sialylated	No	Sialylated, Fucosylated
Pig	221100_c	HexNAc₂Hex₂FucNeu5Ac_c	RA1			nonsulfated	fucosylated	sialylated	No	Sialylated, Fucosylated
Pig	221100_c	HexNAc₂Hex₂FucNeu5Ac_c	RA2			nonsulfated	fucosylated	sialylated	No	Sialylated, Fucosylated
Pig	221100_c	HexNAc₂Hex₂FucNeu5Ac_c	RA3			nonsulfated	fucosylated	sialylated	No	Sialylated, Fucosylated
Pig	221101_a	HexNAc₂Hex₂FucNeu5AcS_a	RA1	0.28	0.33	sulfated	fucosylated	sialylated	No	Sialyled, Sulfated, Fucosylated
Pig	221101_a	HexNAc₂Hex₂FucNeu5AcS_a	RA2	0.33	0.33	sulfated	fucosylated	sialylated	No	Sialyled, Sulfated, Fucosylated
Pig	221101_a	HexNAc₂Hex₂FucNeu5AcS_a	RA3	0.38	0.33	sulfated	fucosylated	sialylated	No	Sialyled, Sulfated, Fucosylated
Pig	221101_b	HexNAc₂Hex₂FucNeu5AcS_b	RA1	0.67	0.593333	sulfated	fucosylated	sialylated	No	Sialyled, Sulfated, Fucosylated
Pig	221101_b	HexNAc₂Hex₂FucNeu5AcS_b	RA2	0.6	0.593333	sulfated	fucosylated	sialylated	No	Sialyled, Sulfated, Fucosylated
Pig	221101_b	HexNAc₂Hex₂FucNeu5AcS_b	RA3	0.51	0.593333	sulfated	fucosylated	sialylated	No	Sialyled, Sulfated, Fucosylated
Pig	221101_c	HexNAc₂Hex₂FucNeu5AcS_c	RA1	0.06	0.0533333	sulfated	fucosylated	sialylated	No	Sialyled, Sulfated, Fucosylated
Pig	221101_c	HexNAc₂Hex₂FucNeu5AcS_c	RA2	0.04	0.0533333	sulfated	fucosylated	sialylated	No	Sialyled, Sulfated, Fucosylated
Pig	221101_c	HexNAc₂Hex₂FucNeu5AcS_c	RA3	0.06	0.0533333	sulfated	fucosylated	sialylated	No	Sialyled, Sulfated, Fucosylated
Pig	221101_d	HexNAc₂Hex₂FucNeu5AcS_d	RA1	1.49	1.64	sulfated	fucosylated	sialylated	No	Sialyled, Sulfated, Fucosylated
Pig	221101_d	HexNAc₂Hex₂FucNeu5AcS_d	RA2	1.59	1.64	sulfated	fucosylated	sialylated	No	Sialyled, Sulfated, Fucosylated
Pig	221101_d	HexNAc₂Hex₂FucNeu5AcS_d	RA3	1.84	1.64	sulfated	fucosylated	sialylated	No	Sialyled, Sulfated, Fucosylated
Pig	221101_e	HexNAc₂Hex₂FucNeu5AcS_e	RA1			sulfated	fucosylated	sialylated	No	Sialyled, Sulfated, Fucosylated
Pig	221101_e	HexNAc₂Hex₂FucNeu5AcS_e	RA2			sulfated	fucosylated	sialylated	No	Sialyled, Sulfated, Fucosylated
Pig	221101_e	HexNAc₂Hex₂FucNeu5AcS_e	RA3			sulfated	fucosylated	sialylated	No	Sialyled, Sulfated, Fucosylated
Pig	221101_f	HexNAc₂Hex₂FucNeu5AcS_f	RA1			sulfated	fucosylated	sialylated	No	Sialyled, Sulfated, Fucosylated
Pig	221101_f	HexNAc₂Hex₂FucNeu5AcS_f	RA2			sulfated	fucosylated	sialylated	No	Sialyled, Sulfated, Fucosylated
Pig	221101_f	HexNAc₂Hex₂FucNeu5AcS_f	RA3			sulfated	fucosylated	sialylated	No	Sialyled, Sulfated, Fucosylated
Pig	311100_a	HexNAc₃HexFucNeu5Ac_a	RA1	0.41	0.46	nonsulfated	fucosylated	sialylated	No	Sialylated, Fucosylated
Pig	311100_a	HexNAc₃HexFucNeu5Ac_a	RA2	0.43	0.46	nonsulfated	fucosylated	sialylated	No	Sialylated, Fucosylated
Pig	311100_a	HexNAc₃HexFucNeu5Ac_a	RA3	0.54	0.46	nonsulfated	fucosylated	sialylated	No	Sialylated, Fucosylated
Pig	311100_b	HexNAc₃HexFucNeu5Ac_b	RA1	0.04	0.04	nonsulfated	fucosylated	sialylated	No	Sialylated, Fucosylated
Pig	311100_b	HexNAc₃HexFucNeu5Ac_b	RA2	0.03	0.04	nonsulfated	fucosylated	sialylated	No	Sialylated, Fucosylated
Pig	311100_b	HexNAc₃HexFucNeu5Ac_b	RA3	0.05	0.04	nonsulfated	fucosylated	sialylated	No	Sialylated, Fucosylated
Pig	311100_c	HexNAc₃HexFucNeu5Ac_c	RA1			nonsulfated	fucosylated	sialylated	No	Sialylated, Fucosylated
Pig	311100_c	HexNAc₃HexFucNeu5Ac_c	RA2			nonsulfated	fucosylated	sialylated	No	Sialylated, Fucosylated
Pig	311100_c	HexNAc₃HexFucNeu5Ac_c	RA3			nonsulfated	fucosylated	sialylated	No	Sialylated, Fucosylated
Pig	311100_d	HexNAc₃HexFucNeu5Ac_d	RA1			nonsulfated	fucosylated	sialylated	No	Sialylated, Fucosylated
Pig	311100_d	HexNAc₃HexFucNeu5Ac_d	RA2			nonsulfated	fucosylated	sialylated	No	Sialylated, Fucosylated
Pig	311100_d	HexNAc₃HexFucNeu5Ac_d	RA3			nonsulfated	fucosylated	sialylated	No	Sialylated, Fucosylated
Pig	320100_a	HexNAc₃Hex₂Neu5Ac_a	RA1	0.74	0.77	nonsulfated	nonfucosylated	sialylated	No	Sialylated only
Pig	320100_a	HexNAc₃Hex₂Neu5Ac_a	RA2	0.75	0.77	nonsulfated	nonfucosylated	sialylated	No	Sialylated only
Pig	320100_a	HexNAc₃Hex₂Neu5Ac_a	RA3	0.82	0.77	nonsulfated	nonfucosylated	sialylated	No	Sialylated only
Pig	320100_b	HexNAc₃Hex₂Neu5Ac_b	RA1			nonsulfated	nonfucosylated	sialylated	No	Sialylated only
Pig	320100_b	HexNAc₃Hex₂Neu5Ac_b	RA2			nonsulfated	nonfucosylated	sialylated	No	Sialylated only
Pig	320100_b	HexNAc₃Hex₂Neu5Ac_b	RA3			nonsulfated	nonfucosylated	sialylated	No	Sialylated only
Pig	320100_c	HexNAc₃Hex₂Neu5Ac_c	RA1			nonsulfated	nonfucosylated	sialylated	No	Sialylated only
Pig	320100_c	HexNAc₃Hex₂Neu5Ac_c	RA2			nonsulfated	nonfucosylated	sialylated	No	Sialylated only
Pig	320100_c	HexNAc₃Hex₂Neu5Ac_c	RA3			nonsulfated	nonfucosylated	sialylated	No	Sialylated only
Pig	320100_d	HexNAc₃Hex₂Neu5Ac_d	RA1			nonsulfated	nonfucosylated	sialylated	No	Sialylated only
Pig	320100_d	HexNAc₃Hex₂Neu5Ac_d	RA2			nonsulfated	nonfucosylated	sialylated	No	Sialylated only
Pig	320100_d	HexNAc₃Hex₂Neu5Ac_d	RA3			nonsulfated	nonfucosylated	sialylated	No	Sialylated only
Pig	320100_e	HexNAc₃Hex₂Neu5Ac_e	RA1			nonsulfated	nonfucosylated	sialylated	No	Sialylated only
Pig	320100_e	HexNAc₃Hex₂Neu5Ac_e	RA2			nonsulfated	nonfucosylated	sialylated	No	Sialylated only
Pig	320100_e	HexNAc₃Hex₂Neu5Ac_e	RA3			nonsulfated	nonfucosylated	sialylated	No	Sialylated only
Pig	320101_a	HexNAc₃Hex₂Neu5AcS_a	RA1	0.59	0.61	sulfated	nonfucosylated	sialylated	No	Sulfated, Sialylated
Pig	320101_a	HexNAc₃Hex₂Neu5AcS_a	RA2	0.62	0.61	sulfated	nonfucosylated	sialylated	No	Sulfated, Sialylated
Pig	320101_a	HexNAc₃Hex₂Neu5AcS_a	RA3	0.62	0.61	sulfated	nonfucosylated	sialylated	No	Sulfated, Sialylated
Pig	320102_a	HexNAc₃Hex₂Neu5AcS₂_a	RA1	0.26	0.28	sulfated	nonfucosylated	sialylated	No	Sulfated, Sialylated
Pig	320102_a	HexNAc₃Hex₂Neu5AcS₂_a	RA2	0.28	0.28	sulfated	nonfucosylated	sialylated	No	Sulfated, Sialylated
Pig	320102_a	HexNAc₃Hex₂Neu5AcS₂_a	RA3	0.3	0.28	sulfated	nonfucosylated	sialylated	No	Sulfated, Sialylated
Pig	320101_b	HexNAc₃Hex₂Neu5AcS_b	RA1			sulfated	nonfucosylated	sialylated	No	Sulfated, Sialylated
Pig	320101_b	HexNAc₃Hex₂Neu5AcS_b	RA2			sulfated	nonfucosylated	sialylated	No	Sulfated, Sialylated
Pig	320101_b	HexNAc₃Hex₂Neu5AcS_b	RA3			sulfated	nonfucosylated	sialylated	No	Sulfated, Sialylated
Pig	320102_b	HexNAc₃Hex₂Neu5AcS₂_b	RA1			sulfated	nonfucosylated	sialylated	No	Sulfated, Sialylated
Pig	320102_b	HexNAc₃Hex₂Neu5AcS₂_b	RA2			sulfated	nonfucosylated	sialylated	No	Sulfated, Sialylated
Pig	320102_b	HexNAc₃Hex₂Neu5AcS₂_b	RA3			sulfated	nonfucosylated	sialylated	No	Sulfated, Sialylated
Pig	322000_a	HexNAc₃Hex₂Fuc₂_a	RA1	1.6	1.79333	nonsulfated	fucosylated	nonsialylated	No	Neutral (fucosylated)
Pig	322000_a	HexNAc₃Hex₂Fuc₂_a	RA2	2.01	1.79333	nonsulfated	fucosylated	nonsialylated	No	Neutral (fucosylated)
Pig	322000_a	HexNAc₃Hex₂Fuc₂_a	RA3	1.77	1.79333	nonsulfated	fucosylated	nonsialylated	No	Neutral (fucosylated)
Pig	322000_b	HexNAc₃Hex₂Fuc₂_b	RA1			nonsulfated	fucosylated	nonsialylated	No	Neutral (fucosylated)
Pig	322000_b	HexNAc₃Hex₂Fuc₂_b	RA2			nonsulfated	fucosylated	nonsialylated	No	Neutral (fucosylated)
Pig	322000_b	HexNAc₃Hex₂Fuc₂_b	RA3			nonsulfated	fucosylated	nonsialylated	No	Neutral (fucosylated)
Pig	322000_c	HexNAc₃Hex₂Fuc₂_c	RA1			nonsulfated	fucosylated	nonsialylated	No	Neutral (fucosylated)
Pig	322000_c	HexNAc₃Hex₂Fuc₂_c	RA2			nonsulfated	fucosylated	nonsialylated	No	Neutral (fucosylated)
Pig	322000_c	HexNAc₃Hex₂Fuc₂_c	RA3			nonsulfated	fucosylated	nonsialylated	No	Neutral (fucosylated)
Pig	322000_d	HexNAc₃Hex₂Fuc₂_d	RA1			nonsulfated	fucosylated	nonsialylated	No	Neutral (fucosylated)
Pig	322000_d	HexNAc₃Hex₂Fuc₂_d	RA2			nonsulfated	fucosylated	nonsialylated	No	Neutral (fucosylated)
Pig	322000_d	HexNAc₃Hex₂Fuc₂_d	RA3			nonsulfated	fucosylated	nonsialylated	No	Neutral (fucosylated)
Pig	331000_a	HexNAc₃Hex₃Fuc_a	RA1			nonsulfated	fucosylated	nonsialylated	No	Neutral (fucosylated)
Pig	331000_a	HexNAc₃Hex₃Fuc_a	RA2			nonsulfated	fucosylated	nonsialylated	No	Neutral (fucosylated)
Pig	331000_a	HexNAc₃Hex₃Fuc_a	RA3			nonsulfated	fucosylated	nonsialylated	No	Neutral (fucosylated)
Pig	331000_b	HexNAc₃Hex₃Fuc_b	RA1			nonsulfated	fucosylated	nonsialylated	No	Neutral (fucosylated)
Pig	331000_b	HexNAc₃Hex₃Fuc_b	RA2			nonsulfated	fucosylated	nonsialylated	No	Neutral (fucosylated)
Pig	331000_b	HexNAc₃Hex₃Fuc_b	RA3			nonsulfated	fucosylated	nonsialylated	No	Neutral (fucosylated)
Pig	322001_a	HexNAc₃Hex₂Fuc₂S_a	RA1	1.47	1.62667	sulfated	fucosylated	nonsialylated	No	Sulfated, Fucosylated
Pig	322001_a	HexNAc₃Hex₂Fuc₂S_a	RA2	1.51	1.62667	sulfated	fucosylated	nonsialylated	No	Sulfated, Fucosylated
Pig	322001_a	HexNAc₃Hex₂Fuc₂S_a	RA3	1.9	1.62667	sulfated	fucosylated	nonsialylated	No	Sulfated, Fucosylated
Pig	322001_b	HexNAc₃Hex₂Fuc₂S_b	RA1	2.12	3.07333	sulfated	fucosylated	nonsialylated	No	Sulfated, Fucosylated
Pig	322001_b	HexNAc₃Hex₂Fuc₂S_b	RA2	2.87	3.07333	sulfated	fucosylated	nonsialylated	No	Sulfated, Fucosylated
Pig	322001_b	HexNAc₃Hex₂Fuc₂S_b	RA3	4.23	3.07333	sulfated	fucosylated	nonsialylated	No	Sulfated, Fucosylated
Pig	421000_a	HexNAc₄Hex₂Fuc_a	RA1			nonsulfated	fucosylated	nonsialylated	No	Neutral (fucosylated)
Pig	421000_a	HexNAc₄Hex₂Fuc_a	RA2			nonsulfated	fucosylated	nonsialylated	No	Neutral (fucosylated)
Pig	421000_a	HexNAc₄Hex₂Fuc_a	RA3			nonsulfated	fucosylated	nonsialylated	No	Neutral (fucosylated)
Pig	211200_a	HexNAc₂HexFucNeu5Ac₂_a	RA1	0.01	0.015	nonsulfated	fucosylated	sialylated	No	Sialylated, Fucosylated
Pig	211200_a	HexNAc₂HexFucNeu5Ac₂_a	RA2	0.02	0.015	nonsulfated	fucosylated	sialylated	No	Sialylated, Fucosylated
Pig	211200_a	HexNAc₂HexFucNeu5Ac₂_a	RA3		0.015	nonsulfated	fucosylated	sialylated	No	Sialylated, Fucosylated
Pig	211200_b	HexNAc₂HexFucNeu5Ac₂_b	RA1			nonsulfated	fucosylated	sialylated	No	Sialylated, Fucosylated
Pig	211200_b	HexNAc₂HexFucNeu5Ac₂_b	RA2			nonsulfated	fucosylated	sialylated	No	Sialylated, Fucosylated
Pig	211200_b	HexNAc₂HexFucNeu5Ac₂_b	RA3			nonsulfated	fucosylated	sialylated	No	Sialylated, Fucosylated
Pig	220201_a	HexNAc₂Hex₂Neu5Ac₂S_a	RA1	0.03	0.025	sulfated	nonfucosylated	sialylated	No	Sulfated, Sialylated
Pig	220201_a	HexNAc₂Hex₂Neu5Ac₂S_a	RA2	0.02	0.025	sulfated	nonfucosylated	sialylated	No	Sulfated, Sialylated
Pig	220201_a	HexNAc₂Hex₂Neu5Ac₂S_a	RA3		0.025	sulfated	nonfucosylated	sialylated	No	Sulfated, Sialylated
Pig	220201_b	HexNAc₂Hex₂Neu5Ac₂S_b	RA1			sulfated	nonfucosylated	sialylated	No	Sulfated, Sialylated
Pig	220201_b	HexNAc₂Hex₂Neu5Ac₂S_b	RA2			sulfated	nonfucosylated	sialylated	No	Sulfated, Sialylated
Pig	220201_b	HexNAc₂Hex₂Neu5Ac₂S_b	RA3			sulfated	nonfucosylated	sialylated	No	Sulfated, Sialylated
Pig	421000_a	HexNAc₄Hex₂Fuc_a	RA1	0.14	0.125	nonsulfated	fucosylated	nonsialylated	No	Neutral (fucosylated)
Pig	421000_a	HexNAc₄Hex₂Fuc_a	RA2	0.11	0.125	nonsulfated	fucosylated	nonsialylated	No	Neutral (fucosylated)
Pig	421000_a	HexNAc₄Hex₂Fuc_a	RA3		0.125	nonsulfated	fucosylated	nonsialylated	No	Neutral (fucosylated)
Pig	421000_b	HexNAc₄Hex₂Fuc_b	RA1	0.36	0.353333	nonsulfated	fucosylated	nonsialylated	No	Neutral (fucosylated)
Pig	421000_b	HexNAc₄Hex₂Fuc_b	RA2	0.34	0.353333	nonsulfated	fucosylated	nonsialylated	No	Neutral (fucosylated)
Pig	421000_b	HexNAc₄Hex₂Fuc_b	RA3	0.36	0.353333	nonsulfated	fucosylated	nonsialylated	No	Neutral (fucosylated)
Pig	421000_c	HexNAc₄Hex₂Fuc_c	RA1		0.065	nonsulfated	fucosylated	nonsialylated	No	Neutral (fucosylated)
Pig	421000_c	HexNAc₄Hex₂Fuc_c	RA2	0.04	0.065	nonsulfated	fucosylated	nonsialylated	No	Neutral (fucosylated)
Pig	421000_c	HexNAc₄Hex₂Fuc_c	RA3	0.09	0.065	nonsulfated	fucosylated	nonsialylated	No	Neutral (fucosylated)
Pig	430002	HexNAc₄Hex₃S₂	RA1	0.06	0.0433333	sulfated	nonfucosylated	nonsialylated	No	Sulfated only
Pig	430002	HexNAc₄Hex₃S₂	RA2	0.04	0.0433333	sulfated	nonfucosylated	nonsialylated	No	Sulfated only
Pig	430002	HexNAc₄Hex₃S₂	RA3	0.03	0.0433333	sulfated	nonfucosylated	nonsialylated	No	Sulfated only
Pig	321100_a	HexNAc₃Hex₂FucNeu5Ac_a	RA1	0.03	0.03	nonsulfated	fucosylated	sialylated	No	Sialylated, Fucosylated
Pig	321100_a	HexNAc₃Hex₂FucNeu5Ac_a	RA2	0.03	0.03	nonsulfated	fucosylated	sialylated	No	Sialylated, Fucosylated
Pig	321100_a	HexNAc₃Hex₂FucNeu5Ac_a	RA3		0.03	nonsulfated	fucosylated	sialylated	No	Sialylated, Fucosylated
Pig	321100_b	HexNAc₃Hex₂FucNeu5Ac_b	RA1	0.09	0.1	nonsulfated	fucosylated	sialylated	No	Sialylated, Fucosylated
Pig	321100_b	HexNAc₃Hex₂FucNeu5Ac_b	RA2	0.11	0.1	nonsulfated	fucosylated	sialylated	No	Sialylated, Fucosylated
Pig	321100_b	HexNAc₃Hex₂FucNeu5Ac_b	RA3	0.1	0.1	nonsulfated	fucosylated	sialylated	No	Sialylated, Fucosylated
Pig	321100_c	HexNAc₃Hex₂FucNeu5Ac_c	RA1	0.75	0.776667	nonsulfated	fucosylated	sialylated	No	Sialylated, Fucosylated
Pig	321100_c	HexNAc₃Hex₂FucNeu5Ac_c	RA2	0.78	0.776667	nonsulfated	fucosylated	sialylated	No	Sialylated, Fucosylated
Pig	321100_c	HexNAc₃Hex₂FucNeu5Ac_c	RA3	0.8	0.776667	nonsulfated	fucosylated	sialylated	No	Sialylated, Fucosylated
Pig	321100_d	HexNAc₃Hex₂FucNeu5Ac_d	RA1			nonsulfated	fucosylated	sialylated	No	Sialylated, Fucosylated
Pig	321100_d	HexNAc₃Hex₂FucNeu5Ac_d	RA2			nonsulfated	fucosylated	sialylated	No	Sialylated, Fucosylated
Pig	321100_d	HexNAc₃Hex₂FucNeu5Ac_d	RA3			nonsulfated	fucosylated	sialylated	No	Sialylated, Fucosylated
Pig	321100_e	HexNAc₃Hex₂FucNeu5Ac_e	RA1			nonsulfated	fucosylated	sialylated	No	Sialylated, Fucosylated
Pig	321100_e	HexNAc₃Hex₂FucNeu5Ac_e	RA2			nonsulfated	fucosylated	sialylated	No	Sialylated, Fucosylated
Pig	321100_e	HexNAc₃Hex₂FucNeu5Ac_e	RA3			nonsulfated	fucosylated	sialylated	No	Sialylated, Fucosylated
Pig	321100_f	HexNAc₃Hex₂FucNeu5Ac_f	RA1			nonsulfated	fucosylated	sialylated	No	Sialylated, Fucosylated
Pig	321100_f	HexNAc₃Hex₂FucNeu5Ac_f	RA2			nonsulfated	fucosylated	sialylated	No	Sialylated, Fucosylated
Pig	321100_f	HexNAc₃Hex₂FucNeu5Ac_f	RA3			nonsulfated	fucosylated	sialylated	No	Sialylated, Fucosylated
Pig	330101_a	HexNAc₃Hex₃Neu5AcS_a	RA1	0.92	0.983333	sulfated	nonfucosylated	sialylated	No	Sulfated, Sialylated
Pig	330101_a	HexNAc₃Hex₃Neu5AcS_a	RA2	0.95	0.983333	sulfated	nonfucosylated	sialylated	No	Sulfated, Sialylated
Pig	330101_a	HexNAc₃Hex₃Neu5AcS_a	RA3	1.08	0.983333	sulfated	nonfucosylated	sialylated	No	Sulfated, Sialylated
Pig	330101_b	HexNAc₃Hex₃Neu5AcS_b	RA1	0.15	0.146667	sulfated	nonfucosylated	sialylated	No	Sulfated, Sialylated
Pig	330101_b	HexNAc₃Hex₃Neu5AcS_b	RA2	0.16	0.146667	sulfated	nonfucosylated	sialylated	No	Sulfated, Sialylated
Pig	330101_b	HexNAc₃Hex₃Neu5AcS_b	RA3	0.13	0.146667	sulfated	nonfucosylated	sialylated	No	Sulfated, Sialylated
Pig	330101_c	HexNAc₃Hex₃Neu5AcS_c	RA1	0.19	0.216667	sulfated	nonfucosylated	sialylated	No	Sulfated, Sialylated
Pig	330101_c	HexNAc₃Hex₃Neu5AcS_c	RA2	0.25	0.216667	sulfated	nonfucosylated	sialylated	No	Sulfated, Sialylated
Pig	330101_c	HexNAc₃Hex₃Neu5AcS_c	RA3	0.21	0.216667	sulfated	nonfucosylated	sialylated	No	Sulfated, Sialylated
Pig	330102_a	HexNAc₃Hex₃Neu5AcS₂_a	RA1	0.27	0.406667	sulfated	nonfucosylated	sialylated	No	Sulfated, Sialylated
Pig	330102_a	HexNAc₃Hex₃Neu5AcS₂_a	RA2	0.31	0.406667	sulfated	nonfucosylated	sialylated	No	Sulfated, Sialylated
Pig	330102_a	HexNAc₃Hex₃Neu5AcS₂_a	RA3	0.64	0.406667	sulfated	nonfucosylated	sialylated	No	Sulfated, Sialylated
Pig	330102_b	HexNAc₃Hex₃Neu5AcS₂_b	RA1			sulfated	nonfucosylated	sialylated	No	Sulfated, Sialylated
Pig	330102_b	HexNAc₃Hex₃Neu5AcS₂_b	RA2			sulfated	nonfucosylated	sialylated	No	Sulfated, Sialylated
Pig	330102_b	HexNAc₃Hex₃Neu5AcS₂_b	RA3			sulfated	nonfucosylated	sialylated	No	Sulfated, Sialylated
Pig	332000_a	HexNAc₃Hex₃Fuc₂_a	RA1	0.07	0.075	nonsulfated	fucosylated	nonsialylated	No	Neutral (fucosylated)
Pig	332000_a	HexNAc₃Hex₃Fuc₂_a	RA2	0.08	0.075	nonsulfated	fucosylated	nonsialylated	No	Neutral (fucosylated)
Pig	332000_a	HexNAc₃Hex₃Fuc₂_a	RA3		0.075	nonsulfated	fucosylated	nonsialylated	No	Neutral (fucosylated)
Pig	332000_b	HexNAc₃Hex₃Fuc₂_b	RA1			nonsulfated	fucosylated	nonsialylated	No	Neutral (fucosylated)
Pig	332000_b	HexNAc₃Hex₃Fuc₂_b	RA2			nonsulfated	fucosylated	nonsialylated	No	Neutral (fucosylated)
Pig	332000_b	HexNAc₃Hex₃Fuc₂_b	RA3			nonsulfated	fucosylated	nonsialylated	No	Neutral (fucosylated)
Pig	431000_a	HexNAc₄Hex₃Fuc_a	RA1	0.15	0.155	nonsulfated	fucosylated	nonsialylated	No	Neutral (fucosylated)
Pig	431000_a	HexNAc₄Hex₃Fuc_a	RA2		0.155	nonsulfated	fucosylated	nonsialylated	No	Neutral (fucosylated)
Pig	431000_a	HexNAc₄Hex₃Fuc_a	RA3	0.16	0.155	nonsulfated	fucosylated	nonsialylated	No	Neutral (fucosylated)
Pig	431000_b	HexNAc₄Hex₃Fuc_b	RA1			nonsulfated	fucosylated	nonsialylated	No	Neutral (fucosylated)
Pig	431000_b	HexNAc₄Hex₃Fuc_b	RA2			nonsulfated	fucosylated	nonsialylated	No	Neutral (fucosylated)
Pig	431000_b	HexNAc₄Hex₃Fuc_b	RA3			nonsulfated	fucosylated	nonsialylated	No	Neutral (fucosylated)
Pig	331100	HexNAc₃Hex₃FucNeu5Ac	RA1	0.1	0.07	nonsulfated	fucosylated	sialylated	No	Sialylated, Fucosylated
Pig	331100	HexNAc₃Hex₃FucNeu5Ac	RA2	0.03	0.07	nonsulfated	fucosylated	sialylated	No	Sialylated, Fucosylated
Pig	331100	HexNAc₃Hex₃FucNeu5Ac	RA3	0.08	0.07	nonsulfated	fucosylated	sialylated	No	Sialylated, Fucosylated
Pig	530000	HexNAc₅Hex₃	RA1		0.02	nonsulfated	nonfucosylated	nonsialylated	No	Neutral (nonfucosylated)
Pig	530000	HexNAc₅Hex₃	RA2	0.03	0.02	nonsulfated	nonfucosylated	nonsialylated	No	Neutral (nonfucosylated)
Pig	530000	HexNAc₅Hex₃	RA3	0.01	0.02	nonsulfated	nonfucosylated	nonsialylated	No	Neutral (nonfucosylated)
Pig	322100_a	HexNAc₃Hex₂Fuc₂Neu5Ac_a	RA1			nonsulfated	fucosylated	sialylated	No	Sialylated, Fucosylated
Pig	322100_a	HexNAc₃Hex₂Fuc₂Neu5Ac_a	RA2			nonsulfated	fucosylated	sialylated	No	Sialylated, Fucosylated
Pig	322100_a	HexNAc₃Hex₂Fuc₂Neu5Ac_a	RA3			nonsulfated	fucosylated	sialylated	No	Sialylated, Fucosylated
Pig	322100_b	HexNAc₃Hex₂Fuc₂Neu5Ac_b	RA1			nonsulfated	fucosylated	sialylated	No	Sialylated, Fucosylated
Pig	322100_b	HexNAc₃Hex₂Fuc₂Neu5Ac_b	RA2			nonsulfated	fucosylated	sialylated	No	Sialylated, Fucosylated
Pig	322100_b	HexNAc₃Hex₂Fuc₂Neu5Ac_b	RA3			nonsulfated	fucosylated	sialylated	No	Sialylated, Fucosylated
Pig	322100_c	HexNAc₃Hex₂Fuc₂Neu5Ac_c	RA1			nonsulfated	fucosylated	sialylated	No	Sialylated, Fucosylated
Pig	322100_c	HexNAc₃Hex₂Fuc₂Neu5Ac_c	RA2			nonsulfated	fucosylated	sialylated	No	Sialylated, Fucosylated
Pig	322100_c	HexNAc₃Hex₂Fuc₂Neu5Ac_c	RA3			nonsulfated	fucosylated	sialylated	No	Sialylated, Fucosylated
Pig	331100_a	HexNAc₃Hex₃FucNeu5Ac_a	RA1	0.2	0.273333	nonsulfated	fucosylated	sialylated	No	Sialylated, Fucosylated
Pig	331100_a	HexNAc₃Hex₃FucNeu5Ac_a	RA2	0.31	0.273333	nonsulfated	fucosylated	sialylated	No	Sialylated, Fucosylated
Pig	331100_a	HexNAc₃Hex₃FucNeu5Ac_a	RA3	0.31	0.273333	nonsulfated	fucosylated	sialylated	No	Sialylated, Fucosylated
Pig	331100_b	HexNAc₃Hex₃FucNeu5Ac_b	RA1			nonsulfated	fucosylated	sialylated	No	Sialylated, Fucosylated
Pig	331100_b	HexNAc₃Hex₃FucNeu5Ac_b	RA2			nonsulfated	fucosylated	sialylated	No	Sialylated, Fucosylated
Pig	331100_b	HexNAc₃Hex₃FucNeu5Ac_b	RA3			nonsulfated	fucosylated	sialylated	No	Sialylated, Fucosylated
Pig	331100_c	HexNAc₃Hex₃FucNeu5Ac_c	RA1			nonsulfated	fucosylated	sialylated	No	Sialylated, Fucosylated
Pig	331100_c	HexNAc₃Hex₃FucNeu5Ac_c	RA2			nonsulfated	fucosylated	sialylated	No	Sialylated, Fucosylated
Pig	331100_c	HexNAc₃Hex₃FucNeu5Ac_c	RA3			nonsulfated	fucosylated	sialylated	No	Sialylated, Fucosylated
Pig	340100_a	HexNAc₃Hex₄Neu5Ac_a	RA1		0.03	nonsulfated	nonfucosylated	sialylated	No	Sialylated only
Pig	340100_a	HexNAc₃Hex₄Neu5Ac_a	RA2	0.03	0.03	nonsulfated	nonfucosylated	sialylated	No	Sialylated only
Pig	340100_a	HexNAc₃Hex₄Neu5Ac_a	RA3	0.03	0.03	nonsulfated	nonfucosylated	sialylated	No	Sialylated only
Pig	340100_b	HexNAc₃Hex₄Neu5Ac_b	RA1			nonsulfated	nonfucosylated	sialylated	No	Sialylated only
Pig	340100_b	HexNAc₃Hex₄Neu5Ac_b	RA2			nonsulfated	nonfucosylated	sialylated	No	Sialylated only
Pig	340100_b	HexNAc₃Hex₄Neu5Ac_b	RA3			nonsulfated	nonfucosylated	sialylated	No	Sialylated only
Pig	322101_a	HexNAc₃Hex₂Fuc₂Neu5AcS_a	RA1	0.19	0.156667	sulfated	fucosylated	sialylated	No	Sialyled, Sulfated, Fucosylated
Pig	322101_a	HexNAc₃Hex₂Fuc₂Neu5AcS_a	RA2	0.14	0.156667	sulfated	fucosylated	sialylated	No	Sialyled, Sulfated, Fucosylated
Pig	322101_a	HexNAc₃Hex₂Fuc₂Neu5AcS_a	RA3	0.14	0.156667	sulfated	fucosylated	sialylated	No	Sialyled, Sulfated, Fucosylated
Pig	322101_b	HexNAc₃Hex₂Fuc₂Neu5AcS_b	RA1	0.02	0.05	sulfated	fucosylated	sialylated	No	Sialyled, Sulfated, Fucosylated
Pig	322101_b	HexNAc₃Hex₂Fuc₂Neu5AcS_b	RA2	0.05	0.05	sulfated	fucosylated	sialylated	No	Sialyled, Sulfated, Fucosylated
Pig	322101_b	HexNAc₃Hex₂Fuc₂Neu5AcS_b	RA3	0.08	0.05	sulfated	fucosylated	sialylated	No	Sialyled, Sulfated, Fucosylated
Pig	322101_a	HexNAc₃Hex₂Fuc₂Neu5AcS_a	RA1	0.01	0.015	sulfated	fucosylated	sialylated	No	Sialyled, Sulfated, Fucosylated
Pig	322101_a	HexNAc₃Hex₂Fuc₂Neu5AcS_a	RA2	0.02	0.015	sulfated	fucosylated	sialylated	No	Sialyled, Sulfated, Fucosylated
Pig	322101_a	HexNAc₃Hex₂Fuc₂Neu5AcS_a	RA3		0.015	sulfated	fucosylated	sialylated	No	Sialyled, Sulfated, Fucosylated
Pig	322101_b	HexNAc₃Hex₂Fuc₂Neu5AcS_b	RA1		0.035	sulfated	fucosylated	sialylated	No	Sialyled, Sulfated, Fucosylated
Pig	322101_b	HexNAc₃Hex₂Fuc₂Neu5AcS_b	RA2	0.03	0.035	sulfated	fucosylated	sialylated	No	Sialyled, Sulfated, Fucosylated
Pig	322101_b	HexNAc₃Hex₂Fuc₂Neu5AcS_b	RA3	0.04	0.035	sulfated	fucosylated	sialylated	No	Sialyled, Sulfated, Fucosylated
Pig	322101_c	HexNAc₃Hex₂Fuc₂Neu5AcS_c	RA1			sulfated	fucosylated	sialylated	No	Sialyled, Sulfated, Fucosylated
Pig	322101_c	HexNAc₃Hex₂Fuc₂Neu5AcS_c	RA2			sulfated	fucosylated	sialylated	No	Sialyled, Sulfated, Fucosylated
Pig	322101_c	HexNAc₃Hex₂Fuc₂Neu5AcS_c	RA3			sulfated	fucosylated	sialylated	No	Sialyled, Sulfated, Fucosylated
Pig	331102_a	HexNAc₃Hex₃FucNeu5AcS₂_a	RA1	0.24	0.2	sulfated	fucosylated	sialylated	No	Sialyled, Sulfated, Fucosylated
Pig	331102_a	HexNAc₃Hex₃FucNeu5AcS₂_a	RA2	0.2	0.2	sulfated	fucosylated	sialylated	No	Sialyled, Sulfated, Fucosylated
Pig	331102_a	HexNAc₃Hex₃FucNeu5AcS₂_a	RA3	0.16	0.2	sulfated	fucosylated	sialylated	No	Sialyled, Sulfated, Fucosylated
Pig	331102_b	HexNAc₃Hex₃FucNeu5AcS₂_b	RA1	0.37	0.45	sulfated	fucosylated	sialylated	No	Sialyled, Sulfated, Fucosylated
Pig	331102_b	HexNAc₃Hex₃FucNeu5AcS₂_b	RA2	0.41	0.45	sulfated	fucosylated	sialylated	No	Sialyled, Sulfated, Fucosylated
Pig	331102_b	HexNAc₃Hex₃FucNeu5AcS₂_b	RA3	0.57	0.45	sulfated	fucosylated	sialylated	No	Sialyled, Sulfated, Fucosylated
Pig	321200_a	HexNAc₃Hex₂FucNeu5Ac₂_a	RA1			nonsulfated	fucosylated	sialylated	No	Sialylated, Fucosylated
Pig	321200_a	HexNAc₃Hex₂FucNeu5Ac₂_a	RA2			nonsulfated	fucosylated	sialylated	No	Sialylated, Fucosylated
Pig	321200_a	HexNAc₃Hex₂FucNeu5Ac₂_a	RA3			nonsulfated	fucosylated	sialylated	No	Sialylated, Fucosylated
Pig	321200_b	HexNAc₃Hex₂FucNeu5Ac₂_b	RA1			nonsulfated	fucosylated	sialylated	No	Sialylated, Fucosylated
Pig	321200_b	HexNAc₃Hex₂FucNeu5Ac₂_b	RA2			nonsulfated	fucosylated	sialylated	No	Sialylated, Fucosylated
Pig	321200_b	HexNAc₃Hex₂FucNeu5Ac₂_b	RA3			nonsulfated	fucosylated	sialylated	No	Sialylated, Fucosylated
Pig	321200_c	HexNAc₃Hex₂FucNeu5Ac₂_c	RA1			nonsulfated	fucosylated	sialylated	No	Sialylated, Fucosylated
Pig	321200_c	HexNAc₃Hex₂FucNeu5Ac₂_c	RA2			nonsulfated	fucosylated	sialylated	No	Sialylated, Fucosylated
Pig	321200_c	HexNAc₃Hex₂FucNeu5Ac₂_c	RA3			nonsulfated	fucosylated	sialylated	No	Sialylated, Fucosylated
Pig	321200_d	HexNAc₃Hex₂FucNeu5Ac₂_d	RA1		0.465	nonsulfated	fucosylated	sialylated	No	Sialylated, Fucosylated
Pig	321200_d	HexNAc₃Hex₂FucNeu5Ac₂_d	RA2	0.46	0.465	nonsulfated	fucosylated	sialylated	No	Sialylated, Fucosylated
Pig	321200_d	HexNAc₃Hex₂FucNeu5Ac₂_d	RA3	0.47	0.465	nonsulfated	fucosylated	sialylated	No	Sialylated, Fucosylated
Pig	431102	HexNAc₄Hex₃FucNeu5AcS₂	RA1	0.62	0.46	sulfated	fucosylated	sialylated	No	Sialyled, Sulfated, Fucosylated
Pig	431102	HexNAc₄Hex₃FucNeu5AcS₂	RA2	0.4	0.46	sulfated	fucosylated	sialylated	No	Sialyled, Sulfated, Fucosylated
Pig	431102	HexNAc₄Hex₃FucNeu5AcS₂	RA3	0.36	0.46	sulfated	fucosylated	sialylated	No	Sialyled, Sulfated, Fucosylated
Pig	440102_a	HexNAc₄Hex₄Neu5AcS₂_a	RA1	0.45	0.346667	sulfated	nonfucosylated	sialylated	No	Sulfated, Sialylated
Pig	440102_a	HexNAc₄Hex₄Neu5AcS₂_a	RA2	0.33	0.346667	sulfated	nonfucosylated	sialylated	No	Sulfated, Sialylated
Pig	440102_a	HexNAc₄Hex₄Neu5AcS₂_a	RA3	0.26	0.346667	sulfated	nonfucosylated	sialylated	No	Sulfated, Sialylated
Pig	440102_b	HexNAc₄Hex₄Neu5AcS₂_b	RA1	0.32	0.126667	sulfated	nonfucosylated	sialylated	No	Sulfated, Sialylated
Pig	440102_b	HexNAc₄Hex₄Neu5AcS₂_b	RA2	0.03	0.126667	sulfated	nonfucosylated	sialylated	No	Sulfated, Sialylated
Pig	440102_b	HexNAc₄Hex₄Neu5AcS₂_b	RA3	0.03	0.126667	sulfated	nonfucosylated	sialylated	No	Sulfated, Sialylated
Pig	750102	HexNAc₇Hex₅Neu5AcS₂	RA1	0.04	0.04	sulfated	nonfucosylated	sialylated	No	Sulfated, Sialylated
Pig	750102	HexNAc₇Hex₅Neu5AcS₂	RA2		0.04	sulfated	nonfucosylated	sialylated	No	Sulfated, Sialylated
Pig	750102	HexNAc₇Hex₅Neu5AcS₂	RA3		0.04	sulfated	nonfucosylated	sialylated	No	Sulfated, Sialylated

## Sheet: Fig4e_heatmap_121823
Species	Name_c	Formula	Avg_Rel_abund	Avg_Rel_abund_log
Human	110000_1	C14 H27 N O11	0.15	-1.89712
Human	200000_1	C16 H30 N2 O11	0.966667	-0.0339016
Human	200000_2	C16 H30 N2 O11	0.553333	-0.591795
Human	100100_1	C19 H34 N2 O14	0.31	-1.17118
Human	210000_3	C22 H40 N2 O16	3.46667	1.24319
Human	110100_1	C25 H44 N2 O19	0.723333	-0.323885
Human	110100_2	C25 H44 N2 O19	0.22	-1.51413
Human	211000_1	C28 H50 N2 O20	0.486667	-0.720176
Human	211001_1	C28 H50 N2 O23 S	0.31	-1.17118
Human	210101_1	C33 H57 N3 O27 S	0.483333	-0.727049
Human	221000_1	C34 H60 N2 O25	0.215	-1.53712
Human	221000_2	C34 H60 N2 O25	0.275	-1.29098
Human	320000_2	C36 H63 N3 O26	0.2	-1.60944
Human	211100_1	C39 H67 N3 O28	3.5	1.25276
Human	211100_2	C39 H67 N3 O28	0.163333	-1.81196
Human	220101_4	C39 H67 N3 O32 S	0.163333	-1.81196
Human	311100_1	C47 H80 N4 O33	0.1	-2.30259
Human	311100_2	C45 H77 N3 O33	0.233333	-1.45529
Human	321100_2	C53 H90 N4 O38	0.82	-0.198451
Human	322101_2	C59 H100 N4 O45 S	0.14	-1.96611
Human	322101_2	C59 H100 N4 O45 S	0.14	-1.96611
Pig	110000_1	C14 H27 N O11	0.946667	-0.0548082
Pig	200000_1	C16 H30 N2 O11	1.65	0.500775
Pig	200000_2	C16 H30 N2 O11	22.8333	3.12822
Pig	100100_1	C19 H34 N2 O14	0.04	-3.21888
Pig	210000_3	C22 H40 N2 O16	1.42667	0.355341
Pig	110100_1	C25 H44 N2 O19	0.25	-1.38629
Pig	110100_2	C25 H44 N2 O19	0.853333	-0.158605
Pig	211000_1	C28 H50 N2 O20	2.56	0.940007
Pig	211001_1	C28 H50 N2 O23 S	0.15	-1.89712
Pig	210101_1	C33 H57 N3 O27 S	2.5	0.916291
Pig	221000_1	C34 H60 N2 O25	0.846667	-0.166448
Pig	221000_2	C34 H60 N2 O25	0.08	-2.52573
Pig	320000_2	C36 H63 N3 O26	1.03333	0.0327898
Pig	211100_1	C39 H67 N3 O28	0.0566667	-2.87057
Pig	211100_2	C39 H67 N3 O28	0.02	-3.91202
Pig	220101_4	C39 H67 N3 O32 S	0.216667	-1.5294
Pig	311100_1	C47 H80 N4 O33	0.46	-0.776529
Pig	311100_2	C47 H80 N4 O33	0.04	-3.21888
Pig	321100_2	C53 H90 N4 O38	0.1	-2.30259
Pig	322101_2	C59 H100 N4 O45 S	0.05	-2.99573
Pig	322101_2	C59 H100 N4 O45 S	0.035	-3.35241

## Sheet: FigS5a_GlycanLength
Species	Name	Formula	Sugar	RA1	RA2	RA3	Avg_Rel_abund	SUM
HF-MUC2	110000_1	C14 H27 N O11	HexNAcHex_a		0.13	0.17	0.15	2
HF-MUC2	110000_3	C14 H27 N O11	HexNAcHex_c	0.09	0.07	0.04	0.0666667	2
HF-MUC2	110000_4	C14 H27 N O11	HexNAcHex_d	0.15	0.16	0.12	0.143333	2
HF-MUC2	200000_1	C16 H30 N2 O11	HexNAc₂_a	1.32	0.78	0.8	0.966667	2
HF-MUC2	200000_2	C16 H30 N2 O11	HexNAc₂_b	0.57	0.51	0.58	0.553333	2
HF-MUC2	100100_1	C19 H34 N2 O14	HexNAcNeu5Ac_a	0.39	0.22	0.32	0.31	2
HF-MUC2	100100_2	C19 H34 N2 O14	HexNAcNeu5Ac_b	0.13	0.08	0.17	0.126667	2
HF-MUC2	120000_1	C20 H37 N O16	HexNAcHex₂_a	0.73	0.71		0.72	3
HF-MUC2	210000_2	C22 H40 N2 O16	HexNAc₂Hex_b	0.53	0.05		0.29	3
HF-MUC2	210000_3	C22 H40 N2 O16	HexNAc₂Hex_c	3.51	3.31	3.58	3.46667	3
HF-MUC2	210001_2	C22 H40 N2 O19 S	HexNAc₂HexS_b	0.14	0.26	0.3	0.233333	3
HF-MUC2	110100_1	C25 H44 N2 O19	HexNAcHexNeu5Ac_a	0.75	0.69	0.73	0.723333	3
HF-MUC2	110100_2	C25 H44 N2 O19	HexNAcHexNeu5Ac_b	0.15	0.22	0.29	0.22	3
HF-MUC2	121000_3	C26 H47 N O20	HexNAcHex₂Fuc_c	45.04	50.94	57.34	51.1067	4
HF-MUC2	121000_4	C26 H47 N O20	HexNAcHex₂Fuc_d		0.25	0.52	0.385	4
HF-MUC2	211000_1	C28 H50 N2 O20	HexNAc₂HexFuc_a	0.52	0.48	0.46	0.486667	4
HF-MUC2	211000_2	C28 H50 N2 O20	HexNAc₂HexFuc_b	0.2	0.18	0.19	0.19	4
HF-MUC2	211000_4	C28 H50 N2 O20	HexNAc₂HexFuc_d		0.05	0.44	0.245	4
HF-MUC2	220000_3	C28 H50 N2 O21	HexNAc₂Hex₂_c	0.23	0.31	0.32	0.286667	4
HF-MUC2	220000_4	C28 H50 N2 O21	HexNAc₂Hex₂_d	0.27	0.07	0.05	0.13	4
HF-MUC2	211001_1	C28 H50 N2 O23 S	HexNAc₂HexFucS_a	0.31	0.29	0.33	0.31	4
HF-MUC2	310000_2	C30 H53 N3 O21	HexNAc₃Hex_b	0.28	0.23	0.16	0.223333	4
HF-MUC2	310000_4	C30 H53 N3 O21	HexNAc₃Hex_d	0.29	0.31		0.3	4
HF-MUC2	210100_2	C33 H57 N3 O24	HexNAc₂HexNeu5Ac_b	3.9	3.47	3.58	3.65	4
HF-MUC2	210101_1	C33 H57 N3 O27 S	HexNAc₂HexNeu5AcS_a	0.55	0.43	0.47	0.483333	4
HF-MUC2	210101_2	C33 H57 N3 O27 S	HexNAc₂HexNeu5AcS_b	0.29	0.23	0.21	0.243333	4
HF-MUC2	221000_1	C34 H60 N2 O25	HexNAc₂Hex₂Fuc_a		0.14	0.29	0.215	5
HF-MUC2	221000_2	C34 H60 N2 O25	HexNAc₂Hex₂Fuc_b	0.29		0.26	0.275	5
HF-MUC2	221001_3	C34 H60 N2 O28 S	HexNAc₂Hex₂FucS_c	0.06	0.09	0.07	0.0733333	5
HF-MUC2	311000_3	C36 H63 N3 O25	HexNAc₃HexFuc_c	0.44	0.51		0.475	5
HF-MUC2	311000_4	C36 H63 N3 O25	HexNAc₃HexFuc_d	0.74	0.25		0.495	5
HF-MUC2	320000_2	C36 H63 N3 O26	HexNAc₃Hex₂_b	0.2	0.19	0.21	0.2	5
HF-MUC2	320000_3	C36 H63 N3 O26	HexNAc₃Hex₂_c		0.28	0.16	0.22	5
HF-MUC2	320000_4	C36 H63 N3 O26	HexNAc₃Hex₂_d	0.63	0.55	0.52	0.566667	5
HF-MUC2	211100_1	C39 H67 N3 O28	HexNAc₂HexFucNeu5Ac_a	2.65	3.93	3.92	3.5	5
HF-MUC2	211100_2	C39 H67 N3 O28	HexNAc₂HexFucNeu5Ac_b	0.09	0.19	0.21	0.163333	5
HF-MUC2	211100_3	C39 H67 N3 O28	HexNAc₂HexFucNeu5Ac_c	2.13	2.88	2.77	2.59333	5
HF-MUC2	211100_4	C39 H67 N3 O28	HexNAc₂HexFucNeu5Ac_d	0.03	0.11		0.07	5
HF-MUC2	220100_3	C39 H67 N3 O29	HexNAc₂Hex₂Neu5Ac_c	0.42		0.12	0.27	5
HF-MUC2	220101_1	C39 H67 N3 O32 S	HexNAc₂Hex₂Neu5AcS_a		0.26	0.11	0.185	5
HF-MUC2	220101_4	C39 H67 N3 O32 S	HexNAc₂Hex₂Neu5AcS_d	0.17	0.14	0.18	0.163333	5
HF-MUC2	222000_1	C40 H70 N2 O29	HexNAc₂Hex₂Fuc₂_a	0.66		0.27	0.465	6
HF-MUC2	310100_2	C41 H70 N4 O29	HexNAc₃HexNeu5Ac_b	0.51	0.44	0.5	0.483333	5
HF-MUC2	310100_3	C41 H70 N4 O29	HexNAc₃HexNeu5Ac_c	0.44	0.4	0.43	0.423333	5
HF-MUC2	310100_4	C41 H70 N4 O29	HexNAc₃HexNeu5Ac_d	1.23	0.81	1	1.01333	5
HF-MUC2	310100_5	C41 H70 N4 O29	HexNAc₃HexNeu5Ac_e	0.11	0.1	0.11	0.106667	5
HF-MUC2	321000_4	C42 H73 N3 O30	HexNAc₃Hex₂Fuc_d	0.59	0.14		0.365	6
HF-MUC2	321001_8	C42 H73 N3 O33 S	HexNAc₃Hex₂FucS_h	0.05	0.04	0.07	0.0533333	6
HF-MUC2	420000_2	C44 H76 N4 O31	HexNAc₄Hex₂_b	0.29		0.16	0.225	6
HF-MUC2	210200_3	C44 H74 N4 O32	HexNAc₂HexNeu5Ac₂_c	1.52	1.3	1.14	1.32	5
HF-MUC2	210200_4	C44 H74 N4 O32	HexNAc₂HexNeu5Ac₂_d	2.66	2.4	1.97	2.34333	5
HF-MUC2	210200_5	C44 H74 N4 O32	HexNAc₂HexNeu5Ac₂_e	0.16	0.12	0.12	0.133333	5
HF-MUC2	221101_5	C45 H77 N3 O36 S	HexNAc₂Hex₂FucNeu5AcS_e	0.27	0.18	0.06	0.17	6
HF-MUC2	311100_1	C47 H80 N4 O33	HexNAc₃HexFucNeu5Ac_a		0.11	0.09	0.1	6
HF-MUC2	311100_2	C47 H80 N4 O33	HexNAc₃HexFucNeu5Ac_b	0.34	0.2	0.16	0.233333	6
HF-MUC2	311100_3	C47 H80 N4 O33	HexNAc₃HexFucNeu5Ac_c	0.07	0.06	0.04	0.0566667	6
HF-MUC2	311100_4	C47 H80 N4 O33	HexNAc₃HexFucNeu5Ac_d	0.4	0.15	0.08	0.21	6
HF-MUC2	320100_2	C47 H80 N4 O34	HexNAc₃Hex₂Neu5Ac_b	0.72	0.6	0.58	0.633333	6
HF-MUC2	320100_3	C47 H80 N4 O34	HexNAc₃Hex₂Neu5Ac_c	0.13	0.13	0.1	0.12	6
HF-MUC2	320101_2	C47 H80 N4 O37 S	HexNAc₃Hex₂Neu5AcS_b		0.3	0.3	0.3	6
HF-MUC2	320102_2	C47 H80 N4 O40 S2	HexNAc₃Hex₂Neu5AcS₂_b		0.05	0.13	0.09	6
HF-MUC2	322000_2	C48 H83 N3 O34	HexNAc₃Hex₂Fuc₂_b	0.44	0.08	0.1	0.206667	7
HF-MUC2	331000_1	C48 H83 N3 O35	HexNAc₃Hex₃Fuc_a		0.09	0.13	0.11	7
HF-MUC2	331000_2	C48 H83 N3 O35	HexNAc₃Hex₃Fuc_b	0.24	0.04	0.05	0.11	7
HF-MUC2	421000_1	C50 H86 N4 O35	HexNAc₄Hex₂Fuc_a	0.42	0.44	0.38	0.413333	7
HF-MUC2	211200_1	C50 H84 N4 O36	HexNAc₂HexFucNeu5Ac₂_a	8.55	7.44	7.05	7.68	6
HF-MUC2	211200_2	C50 H84 N4 O36	HexNAc₂HexFucNeu5Ac₂_b	0.26	0.23	0.25	0.246667	6
HF-MUC2	220201_2	C50 H84 N4 O40 S	HexNAc₂Hex₂Neu5Ac₂S_b	0.09	0.08	0.07	0.08	6
HF-MUC2	321100_2	C53 H90 N4 O38	HexNAc₃Hex₂FucNeu5Ac_b	0.91	0.85	0.7	0.82	7
HF-MUC2	321100_4	C53 H90 N4 O38	HexNAc₃Hex₂FucNeu5Ac_d	1.74	2.79		2.265	7
HF-MUC2	321100_5	C53 H90 N4 O38	HexNAc₃Hex₂FucNeu5Ac_e	0.37		0.07	0.22	7
HF-MUC2	330102_2	C53 H90 N4 O45 S2	HexNAc₃Hex₃Neu5AcS₂_b		0.13	0.16	0.145	7
HF-MUC2	332000_1	C54 H93 N3 O39	HexNAc₃Hex₃Fuc₂_a	0.34	0.26	0.27	0.29	8
HF-MUC2	332000_2	C54 H93 N3 O39	HexNAc₃Hex₃Fuc₂_b	0.45	0.52		0.485	8
HF-MUC2	431000_2	C56 H96 N4 O40	HexNAc₄Hex₃Fuc_b		0.15	0.07	0.11	8
HF-MUC2	322100_2	C59 H100 N4 O42	HexNAc₃Hex₂Fuc₂Neu5Ac_b	0.7	0.15	0.23	0.36	8
HF-MUC2	322100_3	C59 H100 N4 O42	HexNAc₃Hex₂Fuc₂Neu5Ac_c	5.84	3.51	1.86	3.73667	8
HF-MUC2	331100_2	C59 H100 N4 O43	HexNAc₃Hex₃FucNeu5Ac_b	0.36		0.3	0.33	8
HF-MUC2	331100_3	C59 H100 N4 O43	HexNAc₃Hex₃FucNeu5Ac_c	0.43	0.42	0.16	0.336667	8
HF-MUC2	340100_2	C59 H100 N4 O44	HexNAc₃Hex₄Neu5Ac_b		0.16	0.05	0.105	8
HF-MUC2	322101_2	C59 H100 N4 O45 S	HexNAc₃Hex₂Fuc₂Neu5AcS_b		0.19	0.09	0.14	8
HF-MUC2	322101_3	C59 H100 N4 O45 S	HexNAc₃Hex₂Fuc₂Neu5AcS_c		0.3	0.29	0.295	8
HF-MUC2	321200_1	C64 H107 N5 O46	HexNAc₃Hex₂FucNeu5Ac₂_a	0.27	0.18	0.17	0.206667	8
HF-MUC2	321200_2	C64 H107 N5 O46	HexNAc₃Hex₂FucNeu5Ac₂_b		0.21	0.18	0.195	8
HF-MUC2	321200_3	C64 H107 N5 O46	HexNAc₃Hex₂FucNeu5Ac₂_c		0.21	0.06	0.135	8
HF-MUC2	321200_4	C64 H107 N5 O46	HexNAc₃Hex₂FucNeu5Ac₂_d	0.23	0.14		0.185	8
PC-MUC2	110000_a	C14 H27 N O11	HexNAcHex_a	1.02	1	0.82	0.946667	2
PC-MUC2	110000_b	C14 H27 N O11	HexNAcHex_b	0.11	0.16	0.11	0.126667	2
PC-MUC2	200000_a	C16 H30 N2 O11	HexNAc₂_a	1.45	1.65	1.85	1.65	2
PC-MUC2	200000_b	C16 H30 N2 O11	HexNAc₂_b	25.08	23.67	19.75	22.8333	2
PC-MUC2	100100_a	C19 H34 N2 O14	HexNAcNeu5Ac_a	0.06	0.03	0.03	0.04	2
PC-MUC2	100010_a	C19 H34 N2 O15	HexNAcNeu5Gc_a	0.03	0.03	0.03	0.03	2
PC-MUC2	100010_b	C19 H34 N2 O15	HexNAcNeu5Gc_b		0.02	0.04	0.03	2
PC-MUC2	111000_a	C20 H37 N O15	HexNAcHexFuc_a	0.08	0.1	0.09	0.09	3
PC-MUC2	111000_b	C20 H37 N O15	HexNAcHexFuc_b	0.84	0.89	0.91	0.88	3
PC-MUC2	120000_b	C20 H37 N O16	HexNAcHex₂_b	0.17	0.13	0.09	0.13	3
PC-MUC2	210000_a	C22 H40 N2 O16	HexNAc₂Hex_a	0.18	0.23		0.205	3
PC-MUC2	210000_b	C22 H40 N2 O16	HexNAc₂Hex_b	0.54	0.67	0.68	0.63	3
PC-MUC2	210000_c	C22 H40 N2 O16	HexNAc₂Hex_c	1.55	1.54	1.19	1.42667	3
PC-MUC2	210000_d	C22 H40 N2 O16	HexNAc₂Hex_d	0.09	0.02	0.01	0.04	3
PC-MUC2	210001_a	C22 H40 N2 O19 S	HexNAc₂HexS_a	0.14	0.13	0.15	0.14	3
PC-MUC2	210001_c	C22 H40 N2 O19 S	HexNAc₂HexS_c	2.26	2.81	2.58	2.55	3
PC-MUC2	300000_a	C24 H43 N3 O16	HexNAc₃_a	0.07	0.1	0.12	0.0966667	3
PC-MUC2	300000_b	C24 H43 N3 O16	HexNAc₃_b	2.82	3.15	3.39	3.12	3
PC-MUC2	110100_a	C25 H44 N2 O19	HexNAcHexNeu5Ac_a	0.23	0.25	0.27	0.25	3
PC-MUC2	110100_b	C25 H44 N2 O19	HexNAcHexNeu5Ac_b	0.8	0.85	0.91	0.853333	3
PC-MUC2	121000_a	C26 H47 N O20	HexNAcHex₂Fuc_a	0.12	0.13	0.02	0.09	4
PC-MUC2	121000_b	C26 H47 N O20	HexNAcHex₂Fuc_b	0.03	0.03	0.05	0.0366667	4
PC-MUC2	200010_a	C27 H47 N3 O20	HexNAc₂Neu5Gc_a	0.16	0.13	0.16	0.15	3
PC-MUC2	200010_b	C27 H47 N3 O20	HexNAc₂Neu5Gc_b	1.14	1.35	1.48	1.32333	3
PC-MUC2	211000_a	C28 H50 N2 O20	HexNAc₂HexFuc_a	2.33	2.59	2.76	2.56	4
PC-MUC2	211000_c	C28 H50 N2 O20	HexNAc₂HexFuc_c	0.22	0.28	0.37	0.29	4
PC-MUC2	220000_a	C28 H50 N2 O21	HexNAc₂Hex₂_a	0.4	0.53	0.41	0.446667	4
PC-MUC2	220000_b	C28 H50 N2 O21	HexNAc₂Hex₂_b	0.06	0.07	0.08	0.07	4
PC-MUC2	211001_a	C28 H50 N2 O23 S	HexNAc₂HexFucS_a	0.14	0.14	0.17	0.15	4
PC-MUC2	220001_a	C28 H50 N2 O24 S	HexNAc₂Hex₂S_a	0.63	0.53	0.48	0.546667	4
PC-MUC2	220001_b	C28 H50 N2 O24 S	HexNAc₂Hex₂S_b	0.57	0.5	0.51	0.526667	4
PC-MUC2	310000_a	C30 H53 N3 O21	HexNAc₃Hex_a	0.15	0.25	0.31	0.236667	4
PC-MUC2	310000_c	C30 H53 N3 O21	HexNAc₃Hex_c	1.8	1.89	2.03	1.90667	4
PC-MUC2	310000_d	C30 H53 N3 O21	HexNAc₃Hex_d	0.19	0.19	0.19	0.19	4
PC-MUC2	310000_e	C30 H53 N3 O21	HexNAc₃Hex_e	0.07	0.13	0.14	0.113333	4
PC-MUC2	310001_a	C30 H53 N3 O24 S	HexNAc₃HexS_a	0.47	0.49	0.64	0.533333	4
PC-MUC2	310001_b	C30 H53 N3 O24 S	HexNAc₃HexS_b	0.55	0.79	0.92	0.753333	4
PC-MUC2	210100_a	C33 H57 N3 O24	HexNAc₂HexNeu5Ac_a	1.33	1.69	1.94	1.65333	4
PC-MUC2	210101_a	C33 H57 N3 O27 S	HexNAc₂HexNeu5AcS_a	2.4	2.37	2.73	2.5	4
PC-MUC2	221000_a	C34 H60 N2 O25	HexNAc₂Hex₂Fuc_a	1.11	1.21	0.22	0.846667	5
PC-MUC2	221000_b	C34 H60 N2 O25	HexNAc₂Hex₂Fuc_b		0.09	0.07	0.08	5
PC-MUC2	230000_a	C34 H60 N2 O26	HexNAc₂Hex₃_a	0.07	0.1	0.14	0.103333	5
PC-MUC2	230000_b	C34 H60 N2 O26	HexNAc₂Hex₃_b	0.08	0.09	0.18	0.116667	5
PC-MUC2	221001_a	C34 H60 N2 O28 S	HexNAc₂Hex₂FucS_a	1.55	1.67	1.85	1.69	5
PC-MUC2	221001_b	C34 H60 N2 O28 S	HexNAc₂Hex₂FucS_b	0.04	0.08	0.04	0.0533333	5
PC-MUC2	221001_c	C34 H60 N2 O28 S	HexNAc₂Hex₂FucS_c	0.62	0.73		0.675	5
PC-MUC2	311000_a	C36 H63 N3 O25	HexNAc₃HexFuc_a	0.16	0.22	0.13	0.17	5
PC-MUC2	311000_b	C36 H63 N3 O25	HexNAc₃HexFuc_b	8.96	5.77	6.37	7.03333	5
PC-MUC2	320000_a	C36 H63 N3 O26	HexNAc₃Hex₂_a	0.26	0.11	0.16	0.176667	5
PC-MUC2	320000_b	C36 H63 N3 O26	HexNAc₃Hex₂_b	0.96	1.04	1.1	1.03333	5
PC-MUC2	311001_a	C36 H63 N3 O28 S	HexNAc₃HexFucS_a	0.06	0.06	0.07	0.0633333	5
PC-MUC2	311001_b	C36 H63 N3 O28 S	HexNAc₃HexFucS_b	3.73	4	4.32	4.01667	5
PC-MUC2	311001_c	C36 H63 N3 O28 S	HexNAc₃HexFucS_c	0.02	0.04		0.03	5
PC-MUC2	311001_d	C36 H63 N3 O28 S	HexNAc₃HexFucS_d	5.38	4.61	5.25	5.08	5
PC-MUC2	320001_a	C36 H63 N3 O29 S	HexNAc₃Hex₂S_a	0.18	0.19	0.2	0.19	5
PC-MUC2	320001_b	C36 H63 N3 O29 S	HexNAc₃Hex₂S_b	0.38	0.55	0.92	0.616667	5
PC-MUC2	410000_a	C38 H66 N4 O26	HexNAc₄Hex_a	0.22	0.28	0.33	0.276667	5
PC-MUC2	211100_a	C39 H67 N3 O28	HexNAc₂HexFucNeu5Ac_a	0.06	0.05	0.06	0.0566667	5
PC-MUC2	211100_b	C39 H67 N3 O28	HexNAc₂HexFucNeu5Ac_b	0.02		0.02	0.02	5
PC-MUC2	220100_b	C39 H67 N3 O29	HexNAc₂Hex₂Neu5Ac_b	0.22	0.24	0.31	0.256667	5
PC-MUC2	220101_b	C39 H67 N3 O32 S	HexNAc₂Hex₂Neu5AcS_b	0.08	0.07	0.17	0.106667	5
PC-MUC2	220101_c	C39 H67 N3 O32 S	HexNAc₂Hex₂Neu5AcS_c	0.53	0.56	0.6	0.563333	5
PC-MUC2	220101_d	C39 H67 N3 O32 S	HexNAc₂Hex₂Neu5AcS_d	0.25	0.22	0.18	0.216667	5
PC-MUC2	310100_a	C41 H70 N4 O29	HexNAc₃HexNeu5Ac_a	0.04	0.04	0.03	0.0366667	5
PC-MUC2	321000_a	C42 H73 N3 O30	HexNAc₃Hex₂Fuc_a	0.41	0.53		0.47	6
PC-MUC2	321000_b	C42 H73 N3 O30	HexNAc₃Hex₂Fuc_b	1.96	1.36	1.61	1.64333	6
PC-MUC2	321000_c	C42 H73 N3 O30	HexNAc₃Hex₂Fuc_c	0.2	0.33	0.13	0.22	6
PC-MUC2	321001_a	C42 H73 N3 O33 S	HexNAc₃Hex₂FucS_a	0.2	0.17	0.16	0.176667	6
PC-MUC2	321001_b	C42 H73 N3 O33 S	HexNAc₃Hex₂FucS_b	0.08	0.07	0.08	0.0766667	6
PC-MUC2	321001_c	C42 H73 N3 O33 S	HexNAc₃Hex₂FucS_c	0.09	0.1	0.13	0.106667	6
PC-MUC2	321001_d	C42 H73 N3 O33 S	HexNAc₃Hex₂FucS_d	3.09	3.15	3.02	3.08667	6
PC-MUC2	321001_e	C42 H73 N3 O33 S	HexNAc₃Hex₂FucS_e	0.31	0.37	0.2	0.293333	6
PC-MUC2	321001_f	C42 H73 N3 O33 S	HexNAc₃Hex₂FucS_f	1.64	2.39	2.93	2.32	6
PC-MUC2	321001_g	C42 H73 N3 O33 S	HexNAc₃Hex₂FucS_g	0.05	0.09	0.11	0.0833333	6
PC-MUC2	330001	C42 H73 N3 O34 S	HexNAc₃Hex₃S	0.01	0.03	0.05	0.03	6
PC-MUC2	210200_a	C44 H74 N4 O32	HexNAc₂HexNeu5Ac₂_a	0.11	0.14	0.15	0.133333	5
PC-MUC2	210200_b	C44 H74 N4 O32	HexNAc₂HexNeu5Ac₂_b		0.05	0.06	0.055	5
PC-MUC2	221100_a	C45 H77 N3 O33	HexNAc₂Hex₂FucNeu5Ac_a	1.1	0.94	1.04	1.02667	6
PC-MUC2	221101_a	C45 H77 N3 O36 S	HexNAc₂Hex₂FucNeu5AcS_a	0.28	0.33	0.38	0.33	6
PC-MUC2	221101_b	C45 H77 N3 O36 S	HexNAc₂Hex₂FucNeu5AcS_b	0.67	0.6	0.51	0.593333	6
PC-MUC2	221101_c	C45 H77 N3 O36 S	HexNAc₂Hex₂FucNeu5AcS_c	0.06	0.04	0.06	0.0533333	6
PC-MUC2	221101_d	C45 H77 N3 O36 S	HexNAc₂Hex₂FucNeu5AcS_d	1.49	1.59	1.84	1.64	6
PC-MUC2	311100_a	C47 H80 N4 O33	HexNAc₃HexFucNeu5Ac_a	0.41	0.43	0.54	0.46	6
PC-MUC2	311100_b	C47 H80 N4 O33	HexNAc₃HexFucNeu5Ac_b	0.04	0.03	0.05	0.04	6
PC-MUC2	320100_a	C47 H80 N4 O34	HexNAc₃Hex₂Neu5Ac_a	0.74	0.75	0.82	0.77	6
PC-MUC2	320101_a	C47 H80 N4 O37 S	HexNAc₃Hex₂Neu5AcS_a	0.59	0.62	0.62	0.61	6
PC-MUC2	320102_a	C47 H80 N4 O40 S2	HexNAc₃Hex₂Neu5AcS₂_a	0.26	0.28	0.3	0.28	6
PC-MUC2	322000_a	C48 H83 N3 O34	HexNAc₃Hex₂Fuc₂_a	1.6	2.01	1.77	1.79333	7
PC-MUC2	322001_a	C48 H83 N3 O37 S	HexNAc₃Hex₂Fuc₂S_a	1.47	1.51	1.9	1.62667	7
PC-MUC2	322001_b	C48 H83 N3 O37 S	HexNAc₃Hex₂Fuc₂S_b	2.12	2.87	4.23	3.07333	7
PC-MUC2	211200_a	C50 H84 N4 O36	HexNAc₂HexFucNeu5Ac₂_a	0.01	0.02		0.015	6
PC-MUC2	220201_a	C50 H84 N4 O40 S	HexNAc₂Hex₂Neu5Ac₂S_a	0.03	0.02		0.025	6
PC-MUC2	421000_a	C50 H86 N4 O35	HexNAc₄Hex₂Fuc_a	0.14	0.11		0.125	7
PC-MUC2	421000_b	C50 H86 N4 O35	HexNAc₄Hex₂Fuc_b	0.36	0.34	0.36	0.353333	7
PC-MUC2	421000_c	C50 H86 N4 O35	HexNAc₄Hex₂Fuc_c		0.04	0.09	0.065	7
PC-MUC2	430002	C50 H86 N4 O42 S2	HexNAc₄Hex₃S₂	0.06	0.04	0.03	0.0433333	7
PC-MUC2	321100_a	C53 H90 N4 O38	HexNAc₃Hex₂FucNeu5Ac_a	0.03	0.03		0.03	7
PC-MUC2	321100_b	C53 H90 N4 O38	HexNAc₃Hex₂FucNeu5Ac_b	0.09	0.11	0.1	0.1	7
PC-MUC2	321100_c	C53 H90 N4 O38	HexNAc₃Hex₂FucNeu5Ac_c	0.75	0.78	0.8	0.776667	7
PC-MUC2	330101_a	C53 H90 N4 O42 S	HexNAc₃Hex₃Neu5AcS_a	0.92	0.95	1.08	0.983333	7
PC-MUC2	330101_b	C53 H90 N4 O42 S	HexNAc₃Hex₃Neu5AcS_b	0.15	0.16	0.13	0.146667	7
PC-MUC2	330101_c	C53 H90 N4 O42 S	HexNAc₃Hex₃Neu5AcS_c	0.19	0.25	0.21	0.216667	7
PC-MUC2	330102_a	C53 H90 N4 O45 S2	HexNAc₃Hex₃Neu5AcS₂_a	0.27	0.31	0.64	0.406667	7
PC-MUC2	332000_a	C54 H93 N3 O39	HexNAc₃Hex₃Fuc₂_a	0.07	0.08		0.075	8
PC-MUC2	431000_a	C56 H96 N4 O40	HexNAc₄Hex₃Fuc_a	0.15		0.16	0.155	8
PC-MUC2	331100	C59 H100 N4 O43	HexNAc₃Hex₃FucNeu5Ac	0.1	0.03	0.08	0.07	8
PC-MUC2	530000	C58 H99 N5 O41	HexNAc₅Hex₃		0.03	0.01	0.02	8
PC-MUC2	331100_a	C59 H100 N4 O43	HexNAc₃Hex₃FucNeu5Ac_a	0.2	0.31	0.31	0.273333	8
PC-MUC2	340100_a	C59 H100 N4 O44	HexNAc₃Hex₄Neu5Ac_a		0.03	0.03	0.03	8
PC-MUC2	322101_a	C59 H100 N4 O45 S	HexNAc₃Hex₂Fuc₂Neu5AcS_a	0.19	0.14	0.14	0.156667	8
PC-MUC2	322101_b	C59 H100 N4 O45 S	HexNAc₃Hex₂Fuc₂Neu5AcS_b	0.02	0.05	0.08	0.05	8
PC-MUC2	322101_a	C59 H100 N4 O45 S	HexNAc₃Hex₂Fuc₂Neu5AcS_a	0.01	0.02		0.015	8
PC-MUC2	322101_b	C59 H100 N4 O45 S	HexNAc₃Hex₂Fuc₂Neu5AcS_b		0.03	0.04	0.035	8
PC-MUC2	331102_a	C59 H100 N4 O49 S2	HexNAc₃Hex₃FucNeu5AcS₂_a	0.24	0.2	0.16	0.2	8
PC-MUC2	331102_b	C59 H100 N4 O49 S2	HexNAc₃Hex₃FucNeu5AcS₂_b	0.37	0.41	0.57	0.45	8
PC-MUC2	321200_d	C64 H107 N5 O46	HexNAc₃Hex₂FucNeu5Ac₂_d		0.46	0.47	0.465	8
PC-MUC2	431102	C67 H113 N5 O54 S2	HexNAc₄Hex₃FucNeu5AcS₂	0.62	0.4	0.36	0.46	9
PC-MUC2	440102_a	C67 H113 N5 O55 S2	HexNAc₄Hex₄Neu5AcS₂_a	0.45	0.33	0.26	0.346667	9
PC-MUC2	440102_b	C67 H113 N5 O55 S2	HexNAc₄Hex₄Neu5AcS₂_b	0.32	0.03	0.03	0.126667	9
PC-MUC2	750102	C97 H162 N8 O75 S2	HexNAc₇Hex₅Neu5AcS₂	0.04			0.04	13
MF-Muc2	110000_1	C14 H27 N O11	HexNAcHex_a	0.77	0.88	0.89	0.846667	2
MF-Muc2	110000_5	C14 H27 N O11	HexNAcHex_e	1.21	1.64	1.47	1.44	2
MF-Muc2	111000_3	C20 H37 N O15	HexNAcHexFuc_c	3.33	3.75	3.71	3.59667	3
MF-Muc2	210000_4	C22 H40 N2 O16	HexNAc₂Hex_d	1.71	2.16	2.28	2.05	3
MF-Muc2	210001_4	C22 H40 N2 O19 S	HexNAc₂HexS_d	1.37	1.72	1.75	1.61333	3
MF-Muc2	110101	C25 H44 N2 O22 S	HexNAcHexNeu5AcS	0.46	0.47	0.56	0.496667	3
MF-Muc2	211000_4	C28 H50 N2 O20	HexNAc₂HexFuc_d	3.55	6.05	6.72	5.44	4
MF-Muc2	211000_5	C28 H50 N2 O20	HexNAc₂HexFuc_e	1.08	0.83	0.73	0.88	4
MF-Muc2	220000_1	C28 H50 N2 O21	HexNAc₂Hex₂_a	2.19	2.63		2.41	4
MF-Muc2	220000_3	C28 H50 N2 O21	HexNAc₂Hex₂_c	1.34	1.37	1.19	1.3	4
MF-Muc2	211001_2	C28 H50 N2 O23 S	HexNAc₂HexFucS_b	1.79	2.18	2.06	2.01	4
MF-Muc2	220001_1	C28 H50 N2 O24 S	HexNAc₂Hex₂S_a	1	0.79	0.55	0.78	4
MF-Muc2	220001_3	C28 H50 N2 O24 S	HexNAc₂Hex₂S_c	1.22	1.25	1.47	1.31333	4
MF-Muc2	310000_1	C30 H53 N3 O21	HexNAc₃Hex_a	1.81	2.2	1.64	1.88333	4
MF-Muc2	210100_2	C33 H57 N3 O24	HexNAc₂HexNeu5Ac_b	1.94	1.44	0.98	1.45333	4
MF-Muc2	221000_2	C34 H60 N2 O25	HexNAc₂Hex₂Fuc_b	5.92	6.71	6.32	6.31667	5
MF-Muc2	221000_2	C34 H60 N2 O25	HexNAc₂Hex₂Fuc_b	2.76	1.67	1.99	2.14	5
MF-Muc2	221000_3	C34 H60 N2 O25	HexNAc₂Hex₂Fuc_c	1.86	0.83	1.11	1.26667	5
MF-Muc2	221001_3	C34 H60 N2 O28 S	HexNAc₂Hex₂FucS_c	0.46	0.6	0.56	0.54	5
MF-Muc2	221001_4	C34 H60 N2 O28 S	HexNAc₂Hex₂FucS_d	0.87	1.61	1.41	1.29667	5
MF-Muc2	311000_5	C36 H63 N3 O25	HexNAc₃HexFuc_e		12.26	9.07	10.665	5
MF-Muc2	311000_6	C36 H63 N3 O25	HexNAc₃HexFuc_f	1.85	2.06	2.42	2.11	5
MF-Muc2	320000_1	C36 H63 N3 O26	HexNAc₃Hex₂_a	0.87		1.96	1.415	5
MF-Muc2	320001_2	C36 H63 N3 O29 S	HexNAc₃Hex₂S_b	37.83	23.35	24.1	28.4267	5
MF-Muc2	410000_2	C38 H66 N4 O26	HexNAc₄Hex_b	2.13		2.26	2.195	5
MF-Muc2	211100_4	C39 H67 N3 O28	HexNAc₂HexFucNeu5Ac_d		0.96	0.58	0.77	5
MF-Muc2	220100_1	C39 H67 N3 O29	HexNAc₂Hex₂Neu5Ac_a	3	3.36	3.32	3.22667	5
MF-Muc2	222000_1	C40 H70 N2 O29	HexNAc₂Hex₂Fuc₂_a	0.78	1.38	1.7	1.28667	6
MF-Muc2	222000_2	C40 H70 N2 O29	HexNAc₂Hex₂Fuc₂_b	1.52	2.86	1.7	2.02667	6
MF-Muc2	310100_6	C41 H70 N4 O29	HexNAc₃HexNeu5Ac_f	0.61	0.73		0.67	5
MF-Muc2	310100_7	C41 H70 N4 O29	HexNAc₃HexNeu5Ac_g	0.49	0.65	0.62	0.586667	5
MF-Muc2	321000_5	C42 H73 N3 O30	HexNAc₃Hex₂Fuc_e	1.43		1.18	1.305	6
MF-Muc2	321000_6	C42 H73 N3 O30	HexNAc₃Hex₂Fuc_f	1.27	0.78	1.95	1.33333	6
MF-Muc2	420000_1	C44 H76 N4 O31	HexNAc₄Hex₂_a	0.65	0.7	0.33	0.56	6
MF-Muc2	221100_2	C45 H77 N3 O33	HexNAc₂Hex₂FucNeu5Ac_b	1.39	1.31	1.37	1.35667	6
MF-Muc2	221100_3	C45 H77 N3 O33	HexNAc₂Hex₂FucNeu5Ac_c	2.8	2.25	2.22	2.42333	6
MF-Muc2	221101_6	C45 H77 N3 O36 S	HexNAc₂Hex₂FucNeu5AcS_f		0.81	0.51	0.66	6
MF-Muc2	320100_4	C47 H80 N4 O34	HexNAc₃Hex₂Neu5Ac_d	0.99	1.01	0.84	0.946667	6
MF-Muc2	320100_5	C47 H80 N4 O34	HexNAc₃Hex₂Neu5Ac_e	0.57	0.76	0.68	0.67	6
MF-Muc2	322000_3	C48 H83 N3 O34	HexNAc₃Hex₂Fuc₂_c	0.5		0.41	0.455	7
MF-Muc2	322000_4	C48 H83 N3 O34	HexNAc₃Hex₂Fuc₂_d		0.8	0.85	0.825	7
MF-Muc2	322001_1	C48 H83 N3 O37 S	HexNAc₃Hex₂Fuc₂S_a	0.55	0.43	0.53	0.503333	7
MF-Muc2	321100_3	C53 H90 N4 O38	HexNAc₃Hex₂FucNeu5Ac_c	0.9	1.06	1.01	0.99	7
MF-Muc2	322100_1	C59 H100 N4 O42	HexNAc₃Hex₂Fuc₂Neu5Ac_a	0.93		1.26	1.095	8
MF-Muc2	321200_2	C64 H107 N5 O46	HexNAc₃Hex₂FucNeu5Ac₂_b	2.31	1.71	1.71	1.91	8

## Sheet: FigS5c_121823
Species	Name	Sugar	Runs	RA	Avg_Rel_abund	Neu5Gc_positive	Glycan_status
Human	100010_1	HexNAcNeu5Gc_a	RA1			Yes	Neutral (nonfucosylated)
Human	100010_1	HexNAcNeu5Gc_a	RA2			Yes	Neutral (nonfucosylated)
Human	100010_1	HexNAcNeu5Gc_a	RA3			Yes	Neutral (nonfucosylated)
Human	100010_2	HexNAcNeu5Gc_b	RA1			Yes	Neutral (nonfucosylated)
Human	100010_2	HexNAcNeu5Gc_b	RA2			Yes	Neutral (nonfucosylated)
Human	100010_2	HexNAcNeu5Gc_b	RA3			Yes	Neutral (nonfucosylated)
Human	200010_1	HexNAc₂Neu5Gc_a	RA1			Yes	Neutral (nonfucosylated)
Human	200010_1	HexNAc₂Neu5Gc_a	RA2			Yes	Neutral (nonfucosylated)
Human	200010_1	HexNAc₂Neu5Gc_a	RA3			Yes	Neutral (nonfucosylated)
Human	200010_2	HexNAc₂Neu5Gc_b	RA1			Yes	Neutral (nonfucosylated)
Human	200010_2	HexNAc₂Neu5Gc_b	RA2			Yes	Neutral (nonfucosylated)
Human	200010_2	HexNAc₂Neu5Gc_b	RA3			Yes	Neutral (nonfucosylated)
Mouse	100010_1	HexNAcNeu5Gc_a	RA1			Yes	Neutral (nonfucosylated)
Mouse	100010_1	HexNAcNeu5Gc_a	RA2			Yes	Neutral (nonfucosylated)
Mouse	100010_1	HexNAcNeu5Gc_a	RA3			Yes	Neutral (nonfucosylated)
Mouse	100010_2	HexNAcNeu5Gc_b	RA1			Yes	Neutral (nonfucosylated)
Mouse	100010_2	HexNAcNeu5Gc_b	RA2			Yes	Neutral (nonfucosylated)
Mouse	100010_2	HexNAcNeu5Gc_b	RA3			Yes	Neutral (nonfucosylated)
Mouse	200010_1	HexNAc₂Neu5Gc_a	RA1			Yes	Neutral (nonfucosylated)
Mouse	200010_1	HexNAc₂Neu5Gc_a	RA2			Yes	Neutral (nonfucosylated)
Mouse	200010_1	HexNAc₂Neu5Gc_a	RA3			Yes	Neutral (nonfucosylated)
Mouse	200010_2	HexNAc₂Neu5Gc_b	RA1			Yes	Neutral (nonfucosylated)
Mouse	200010_2	HexNAc₂Neu5Gc_b	RA2			Yes	Neutral (nonfucosylated)
Mouse	200010_2	HexNAc₂Neu5Gc_b	RA3			Yes	Neutral (nonfucosylated)
Pig	100010_a	HexNAcNeu5Gc_a	RA1	0.03	0.03	Yes	Neutral (nonfucosylated)
Pig	100010_a	HexNAcNeu5Gc_a	RA2	0.03	0.03	Yes	Neutral (nonfucosylated)
Pig	100010_a	HexNAcNeu5Gc_a	RA3	0.03	0.03	Yes	Neutral (nonfucosylated)
Pig	100010_b	HexNAcNeu5Gc_b	RA1		0.03	Yes	Neutral (nonfucosylated)
Pig	100010_b	HexNAcNeu5Gc_b	RA2	0.02	0.03	Yes	Neutral (nonfucosylated)
Pig	100010_b	HexNAcNeu5Gc_b	RA3	0.04	0.03	Yes	Neutral (nonfucosylated)
Pig	200010_a	HexNAc₂Neu5Gc_a	RA1	0.16	0.15	Yes	Neutral (nonfucosylated)
Pig	200010_a	HexNAc₂Neu5Gc_a	RA2	0.13	0.15	Yes	Neutral (nonfucosylated)
Pig	200010_a	HexNAc₂Neu5Gc_a	RA3	0.16	0.15	Yes	Neutral (nonfucosylated)
Pig	200010_b	HexNAc₂Neu5Gc_b	RA1	1.14	1.32333	Yes	Neutral (nonfucosylated)
Pig	200010_b	HexNAc₂Neu5Gc_b	RA2	1.35	1.32333	Yes	Neutral (nonfucosylated)
Pig	200010_b	HexNAc₂Neu5Gc_b	RA3	1.48	1.32333	Yes	Neutral (nonfucosylated)

## Sheet: FigS5d_HighRep
Species	Name	MeanRA	sdRA
HF-MUC2	121000_3	51.1067	6.15169
PC-MUC2	200000_b	22.8333	2.76174
MF-Muc2	320001_2	28.4267	8.15216
