# Supplementary material for: Fecal-adherent mucus is a non-invasive source of primary human MUC2 for structural and functional characterization in health and disease
Source: J Biol Chem. 2024 Jan 24;300(3):105675. doi: 10.1016/j.jbc.2024.105675 (PMC10891339; doi:10.1016/j.jbc.2024.105675)
Supplement: Fig6_and_FigS7_related [file mmc4.xlsx]

## Sheet: Fig6_S7_Raw
Col1	Col2	Col3	Col4	Col5	Human	Col7	Col8	Col9	Col10	Col11	Mice	Col13	Col14	Col15	Col16	Col17	Pig	Col19	Col20	Col21	Col22	Col23	BLP_4223_23	Col25	Col26	Col27	Col28	Col29	BLP_1_18	Col31	Col32	Col33	Col34	Col35	X2222_1_24	Col37	Col38	Col39	Col40	Col41	X786_6_20	Col43	Col44	Col45	Col46	Col47	X6AB_25	Col49	Col50
Code	Isomer	Name	Formula	RT	Name	Formula	RT	Score	Diff (ppm)	Area	Name	Formula	RT	Score	Diff (ppm)	Area	Name	Formula	RT	Score	Diff (ppm)	Area	Name	Formula	RT	Score	Diff (ppm)	Area	Name	Formula	RT	Score	Diff (ppm)	Area	Name	Formula	RT	Score	Diff (ppm)	Area	Name	Formula	RT	Score	Diff (ppm)	Area	Name	Formula	RT
110000	_a		C14 H27 N O11	6.262																									110000	C14 H27 N O11	6.262	79.45	-4.72	514324							200000	C16 H30 N2 O11	6.239	82.64	-3.7	69745
110000	_b		C14 H27 N O11	6.943																			110000	C14 H27 N O11	7.031	47.26	-3.32	181470	110000	C14 H27 N O11	6.943	95.25	-1.91	4696038	110000	C14 H27 N O11	6.951	75.8	-3.7	359980	200000	C16 H30 N2 O11	6.604	85.55	-5.05	37217	110000	C14 H27 N O11	6.95
110000	_c		C14 H27 N O11	8.878																			110000	C14 H27 N O11	8.974	48.21	0.51	243868	110000	C14 H27 N O11	8.935	54.51	-3.3	198949	110000	C14 H27 N O11	8.878	68.88	2.52	51773							110000	C14 H27 N O11	8.71
110000	_d		C14 H27 N O11	9.488																			110000	C14 H27 N O11	9.589	41.77	-4.65	128942																			110000	C14 H27 N O11	8.96
110000	_e		C14 H27 N O11	4.497	110000	C14 H27 N O11	4.41	44.55	-8.73	177793																			110000	C14 H27 N O11	4.535	61.38	-9.46	178528
110000	_f		C14 H27 N O11	5.627																			110000	C14 H27 N O11	5.719	55.36	-5.77	27973	110000	C14 H27 N O11	5.514	48.24	-6.38	194488													110000	C14 H27 N O11	5.572
200000	_a		C16 H30 N2 O11	6.644																			200000	C16 H30 N2 O11	6.749	53.37	-5.52	95181	200000	C16 H30 N2 O11	6.644	97.86	-1.88	2919060													200000	C16 H30 N2 O11	6.635
200000	_b		C16 H30 N2 O11	7.441																									200000	C16 H30 N2 O11	7.441	95.05	-2.47	1241312	200000	C16 H30 N2 O11	7.433	58.15	-7.98	48436							200000	C16 H30 N2 O11	7.448
200000	_c		C16 H30 N2 O11	4.826													200000	C16 H30 N2 O11	4.981	82.15	4.99	6602302	200000	C16 H30 N2 O11	4.872	63.82	-5.88	327306							200000	C16 H30 N2 O11	4.826	80.2	-4.17	247036
200000	_d		C16 H30 N2 O11	5.054																									200000	C16 H30 N2 O11	5.083	68.41	-7.14	311836													200000	C16 H30 N2 O11	5.074
200000	_e		C16 H30 N2 O11	6.239
200000	_f		C16 H30 N2 O11	7.869																									200000	C16 H30 N2 O11	7.873	52.51	-9.26	131866
200000	_g		C16 H30 N2 O11	8.443																			200000	C16 H30 N2 O11	8.443	93.88	-1.42	744652																			200000	C16 H30 N2 O11	8.428
200001			C16 H30 N2 O14 S	8.502
100100	_a		C19 H34 N2 O14	5.199																									100100	C19 H34 N2 O14	5.199	62.74	-8.2	53767													100100	C19 H34 N2 O14	5.323
100100	_b		C19 H34 N2 O14	5.726
111000	_a		C20 H37 N O15	6.889
111000	_b		C20 H37 N O15	10.143
120000	_a		C20 H37 N O16	9.035																			120000	C20 H37 N O16	8.924	54.37	5.64	159352	120000	C20 H37 N O16	9.035	94.03	-4.07	2768006
120000	_b		C20 H37 N O16	9.542																			120000	C20 H37 N O16	9.622	61.72	5.22	332085							120000	C20 H37 N O16	9.542	98.69	1.05	3636475
120000	_c		C20 H37 N O16	10.683																			120000	C20 H37 N O16	10.735	75.3	4.93	693152													120000	C20 H37 N O16	10.723	59.82	5.94	17817	120000	C20 H37 N O16	10.653
210000	_a		C22 H40 N2 O16	9.6																			210000	C22 H40 N2 O16	9.605	64.42	-0.25	231297	210000	C22 H40 N2 O16	9.6	62.37	3.99	278263	210000	C22 H40 N2 O16	9.608	52.06	5.49	59660	210000	C22 H40 N2 O16	9.61	66.19	-1.03	12666	210000	C22 H40 N2 O16	9.657
210000	_b		C22 H40 N2 O16	9.998													210000	C22 H40 N2 O16	9.897	54.57	9.96	3003450	210000	C22 H40 N2 O16	10.103	61	4.72	478525	210000	C22 H40 N2 O16	9.998	94.79	-1.47	2186124	210000	C22 H40 N2 O16	10.024	91.49	1.28	709857	210000	C22 H40 N2 O16	10.009	92.96	-2.98	92835	210000	C22 H40 N2 O16	10.056
210000	_c		C22 H40 N2 O16	8.915																															210000	C22 H40 N2 O16	8.944	70	-0.24	7951
210000	_d		C22 H40 N2 O16	8.277																			210000	C22 H40 N2 O16	8.277	84.54	-0.48	101567							210000	C22 H40 N2 O16	8.18	57.71	-2.91	37141							210000	C22 H40 N2 O16	8.478
210001	_a		C22 H40 N2 O19 S	10.33																									210001	C22 H40 N2 O19 S	10.33	85.72	-2.04	162019							210001	C22 H40 N2 O19 S	10.59	38.68	6.93	13180
210001	_b		C22 H40 N2 O19 S	10.738																															210001	C22 H40 N2 O19 S	10.738	70.41	5.97	103540
210001	_c		C22 H40 N2 O19 S	6.061													210001	C22 H40 N2 O19 S	6.061	80.09	4.48	507576
300000	_a		C24 H43 N3 O16	9.264							300000	C24 H43 N3 O16	9.23	61.77	0.18	175657													300000	C24 H43 N3 O16	9.268	63.56	-2.91	42822
300000	_b		C24 H43 N3 O16	9.116													300000	C24 H43 N3 O16	9.116	83.99	7.03	5984357
110100	_a		C25 H44 N2 O19	6.893																			110100	C25 H44 N2 O19	6.898	62.51	-3.43	47744	110100	C25 H44 N2 O19	6.893	87.22	-4.15	212805
110100	_b		C25 H44 N2 O19	7.275																			110100	C25 H44 N2 O19	7.347	74.05	-2.18	40698	110100	C25 H44 N2 O19	7.275	85.52	-5.46	195980							110100	C25 H44 N2 O19	7.335	61.66	-4.18	23950	110100	C25 H44 N2 O19	7.017
110100	_c		C25 H44 N2 O19	7.45																			110100	C25 H44 N2 O19	7.712	82.72	-2.64	60180							110100	C25 H44 N2 O19	7.45	93.28	-1.88	240994							110100	C25 H44 N2 O19	7.415
110100	_d		C25 H44 N2 O19	9.011																									110100	C25 H44 N2 O19	8.786	35.1	4.78	60387	110100	C25 H44 N2 O19	9.011	72.12	-1.83	37683
110100	_e		C25 H44 N2 O19	7.943
110100	_f		C25 H44 N2 O19	7.752																									110100	C25 H44 N2 O19	7.756	66.66	2.71	12315
110100	_g		C25 H44 N2 O19	12.884
110100	_h		C25 H44 N2 O19	6.061							110100	C25 H44 N2 O19	6.141	52.01	-3.93	128163	110100	C25 H44 N2 O19	6.061	75.69	7.54	1067120
110100	_i		C25 H44 N2 O19	9.548
110100	_j		C25 H44 N2 O19	5.689	110100	C25 H44 N2 O19	5.689	85.07	-3.2	994529
121000			C26 H47 N O20	10.658
211000	_a		C28 H50 N2 O20	7.258																			211000	C28 H50 N2 O20	7.363	38.21	-6.11	171036	211000	C28 H50 N2 O20	7.258	56.29	-4.51	191619													211000	C28 H50 N2 O20	7.249
211000	_b		C28 H50 N2 O20	9.533	211000	C28 H50 N2 O20	9.376	31.96	6.28	141047													211000	C28 H50 N2 O20	9.589	65.06	-3.34	159229	211000	C28 H50 N2 O20	9.533	79.18	5.14	184562													211000	C28 H50 N2 O20	9.574
211000	_c		C28 H50 N2 O20	12.22																															211000	C28 H50 N2 O20	12.266	65.89	1.3	27248
211000	_d		C28 H50 N2 O20	18.314							211000	C28 H50 N2 O20	18.314	70.63	6.92	499148
220000	_a		C28 H50 N2 O21	14.133																			220000	C28 H50 N2 O21	14.222	54.07	-5.36	15227	220000	C28 H50 N2 O21	14.133	78.71	2.02	162668													220000	C28 H50 N2 O21	14.158
220000	_b		C28 H50 N2 O21	11.269							220000	C28 H50 N2 O21	11.223	75.45	-0.01	152313	220000	C28 H50 N2 O21	11.175	48.12	-8.07	1257558	220000	C28 H50 N2 O21	11.316	65.86	3.17	22977	220000	C28 H50 N2 O21	11.194	45.41	-8.19	32096	220000	C28 H50 N2 O21	11.269	75.63	-2	14049							220000	C28 H50 N2 O21	11.285
220000	_c		C28 H50 N2 O21	11.97													220000	C28 H50 N2 O21	11.956	61.41	-7.06	154682
220000	_d		C28 H50 N2 O21	12.303
211001	_a		C28 H50 N2 O23 S	8.89
211001	_b		C28 H50 N2 O23 S	7.902																									211001	C28 H50 N2 O23 S	8.088	50.02	-2.25	60650	211001	C28 H50 N2 O23 S	7.566	49.58	2.48	24326
211001	_a		C28 H50 N2 O23 S	6.293
211001	_b		C28 H50 N2 O23 S	16.952							211001	C28 H50 N2 O23 S	16.952	80.41	5.06	685020
211001	_e		C28 H50 N2 O23 S	8.41																																											211001	C28 H50 N2 O23 S	8.262
220001	_a		C28 H50 N2 O24 S	12.751
220001	_b		C28 H50 N2 O24 S	10.345													220001	C28 H50 N2 O24 S	10.345	89.99	4.93	1597198
310000	_a		C30 H53 N3 O21	12.273																									310000	C30 H53 N3 O21	12.273	77.18	-8.07	139924
310000	_b		C30 H53 N3 O21	11.987													310000	C30 H53 N3 O21	11.906	84.5	-2	10315772
310000	_c		C30 H53 N3 O21	12.352							310000	C30 H53 N3 O21	12.319	55.31	4.51	34749
310000	_d		C30 H53 N3 O21	10.395							310000	C30 H53 N3 O21	10.442	55.33	8.75	146493	310000	C30 H53 N3 O21	10.395	97.62	-0.69	680670
310000	_e		C30 H53 N3 O21	11.441													310000	C30 H53 N3 O21	11.441	97.89	-0.67	873169
310001	_a		C30 H53 N3 O24 S	10.663													310001	C30 H53 N3 O24 S	10.976	65.99	1.13	1595976							310001	C30 H53 N3 O24 S	10.663	85.75	5.53	73333
310001	_b		C30 H53 N3 O24 S	12.419
310001	_c		C30 H53 N3 O24 S	11.591													310001	C30 H53 N3 O24 S	11.591	98.75	0.11	12617121
310001	_d		C30 H53 N3 O24 S	9.542	310001	C30 H53 N3 O24 S	9.542	69.49	-5.47	492147							310001	C30 H53 N3 O24 S	9.731	43.37	9.95	1560057
210100	_a		C33 H57 N3 O24	13.918																									210100	C33 H57 N3 O24	13.918	88.98	-1.33	323066													210100	C33 H57 N3 O24	14.174
210100	_b		C33 H57 N3 O24	10.439							210100	C33 H57 N3 O24	10.359	69.2	-0.67	129886													210100	C33 H57 N3 O24	10.181	44.61	-4.47	743906	210100	C33 H57 N3 O24	10.439	94.06	1.56	106676	210100	C33 H57 N3 O24	10.357	63.93	-1.28	8878	210100	C33 H57 N3 O24	10.388
210100	_c		C33 H57 N3 O24	10.866													210100	C33 H57 N3 O24	10.877	95.51	-0.21	3769348	210100	C33 H57 N3 O24	10.668	66.98	-1.23	197570							210100	C33 H57 N3 O24	10.771	42.25	-5.12	14030							210100	C33 H57 N3 O24	10.687
210100	_d		C33 H57 N3 O24	8.084																			210100	C33 H57 N3 O24	8.044	68.6	-7.84	75850							210100	C33 H57 N3 O24	7.748	62.26	-1.81	206486
210100	_e		C33 H57 N3 O24	8.811	210100	C33 H57 N3 O24	8.811	81.07	1.34	1153845
210101	_f		C33 H57 N3 O27 S	10.926													210101	C33 H57 N3 O27 S	10.926	99.65	1.66	10409346
221000	_a		C34 H60 N2 O25	9.496																									221000	C34 H60 N2 O25	9.417	35.65	-6.69	31239													221000	C34 H60 N2 O25	9.491
221000	_b		C34 H60 N2 O25	13.515
221000	_c		C34 H60 N2 O25	18.497
221000	_d		C34 H60 N2 O25	13.166							221000	C34 H60 N2 O25	13.166	90.19	0.49	110043
221000	_e		C34 H60 N2 O25	14.926							221000	C34 H60 N2 O25	14.926	85.28	3.43	258448
221000	_f		C34 H60 N2 O25	18.447							221000	C34 H60 N2 O25	18.447	66.31	6.29	180552
230000	_a		C34 H60 N2 O26	9.853
230000	_b		C34 H60 N2 O26	13.98
221001	_a		C34 H60 N2 O28 S	8.253													221001	C34 H60 N2 O28 S	8.253	74.84	9.33	8358315
221001	_b		C34 H60 N2 O28 S	9.332													221001	C34 H60 N2 O28 S	9.332	82.57	6.03	1976949
221001	_c		C34 H60 N2 O28 S	9.98													221001	C34 H60 N2 O28 S	9.98	85.56	4.3	420273
221001	_d		C34 H60 N2 O28 S	10.475							221001	C34 H60 N2 O28 S	10.475	92.02	-1.3	203585
221001	_e		C34 H60 N2 O28 S	17.384							221001	C34 H60 N2 O28 S	17.384	58.44	5.04	293018
311000	_a		C36 H63 N3 O25	11.439
311000	_b		C36 H63 N3 O25	10.162													311000	C36 H63 N3 O25	10.162	90.1	4.76	22189422
320000	_a		C36 H63 N3 O26	14.2	320000	C36 H63 N3 O26	14.225	69.25	8.25	488381	320000	C36 H63 N3 O26	14.245	63.42	3.45	17515							320000	C36 H63 N3 O26	14.255	59.7	-1.99	8948	320000	C36 H63 N3 O26	14.2	83.94	-0.02	222966													320000	C36 H63 N3 O26	14.207
320000	_b		C36 H63 N3 O26	12.934							320000	C36 H63 N3 O26	12.651	53.52	-5.84	266649	320000	C36 H63 N3 O26	12.952	65.8	1.95	555011
320000	_c		C36 H63 N3 O26	13.365													320000	C36 H63 N3 O26	13.351	56.86	4.43	275945
320000	_d		C36 H63 N3 O26	13.681							320000	C36 H63 N3 O26	13.681	79.25	4.9	56223
320000	_e		C36 H63 N3 O26	16.238
320000	_f		C36 H63 N3 O26	16.471																									320000	C36 H63 N3 O26	16.475	63.13	4.37	15902
320000	_g		C36 H63 N3 O26	12.554
320000	_h		C36 H63 N3 O26	12.952
320000	_i		C36 H63 N3 O26	14.76							320000	C36 H63 N3 O26	14.76	83.01	1.18	52687													320000	C36 H63 N3 O26	14.681	34.83	-0.34	11666
311001	_a		C36 H63 N3 O28 S	8.07													311001	C36 H63 N3 O28 S	8.07	52.41	7.47	543496
311001	_b		C36 H63 N3 O28 S	9.315													311001	C36 H63 N3 O28 S	9.315	79.16	7.96	18491710
311001	_c		C36 H63 N3 O28 S	10.677													311001	C36 H63 N3 O28 S	10.677	96.68	2.48	25344788
311001	_d		C36 H63 N3 O28 S	13.01																			311001	C36 H63 N3 O28 S	13.01	46.46	-9.85	34158
320001	_a		C36 H63 N3 O29 S	13.963
320001	_b		C36 H63 N3 O29 S	11.126							320001	C36 H63 N3 O29 S	11.272	54.42	-0.45	57853
320001	_c		C36 H63 N3 O29 S	7.383	320001	C36 H63 N3 O29 S	7.383	79.44	3.87	78994
410000			C38 H66 N4 O26	11.524													410000	C38 H66 N4 O26	11.524	77.98	-4.02	110186
211100	_a		C39 H67 N3 O28	8.171																									211100	C39 H67 N3 O28	8.171	96.25	-3	487717	211100	C39 H67 N3 O28	8.33	90.91	-2.94	88909	211100	C39 H67 N3 O28	8.232	57.75	-1.55	13853	211100	C39 H67 N3 O28	8.295
211100	_b		C39 H67 N3 O28	9.716																									211100	C39 H67 N3 O28	9.716	83.89	-5.88	420353	211100	C39 H67 N3 O28	9.957	59.59	-2.15	84654	211100	C39 H67 N3 O28	9.876	35.77	-1.45	15540	211100	C39 H67 N3 O28	9.557
211100	_c		C39 H67 N3 O28	8.33	211100	C39 H67 N3 O28	8.462	53.15	-6.65	378456													211100	C39 H67 N3 O28	8.576	66.71	-1.26	170497
211100	_d		C39 H67 N3 O28	8.79
211100	_e		C39 H67 N3 O28	10.434																			211100	C39 H67 N3 O28	10.22	65.89	-2.26	159674																			211100	C39 H67 N3 O28	9.923
211100	_f		C39 H67 N3 O28	7.655													211100	C39 H67 N3 O28	7.655	96.38	0.9	385747
211100	_g		C39 H67 N3 O28	9.16	211100	C39 H67 N3 O28	9.16	82.01	6.02	1905183																																					211100	C39 H67 N3 O28	9.126
220100			C39 H67 N3 O29	11.372							220100	C39 H67 N3 O29	11.372	95.3	1.75	161843
220101			C39 H67 N3 O32 S	11.372							220101	C39 H67 N3 O32 S	11.372	77.07	-4.4	37216
222000	_a		C40 H70 N2 O29	10.725
222000	_b		C40 H70 N2 O29	14.794
310100	_a		C41 H70 N4 O29	11.858							310100	C41 H70 N4 O29	11.771	67.24	5.01	75572													310100	C41 H70 N4 O29	11.858	63.94	-7.17	332726
310100	_b		C41 H70 N4 O29	10.04	310100	C41 H70 N4 O29	9.824	49.17	1.49	361343																			310100	C41 H70 N4 O29	9.799	44	-7.02	148142	310100	C41 H70 N4 O29	10.04	94.07	-1.81	100715	310100	C41 H70 N4 O29	9.959	71.04	-3.36	32067	310100	C41 H70 N4 O29	9.989
310100	_c		C41 H70 N4 O29	12.249																			310100	C41 H70 N4 O29	12.395	60.13	-3.79	94186													310100	C41 H70 N4 O29	12.118	50.97	-4.26	28729	310100	C41 H70 N4 O29	12.115
310100	_d		C41 H70 N4 O29	10.484																			310100	C41 H70 N4 O29	10.286	44.24	-0.48	74270	310100	C41 H70 N4 O29	10.281	41.35	-9.11	117339	310100	C41 H70 N4 O29	10.555	63.64	6.56	22619							310100	C41 H70 N4 O29	10.504
310100	_e		C41 H70 N4 O29	12.618																																											321000	C42 H73 N3 O30	12.497
310100	_f		C41 H70 N4 O29	16.953
310100	_g		C41 H70 N4 O29	8.977	310100	C41 H70 N4 O29	8.977	81.24	3.42	638677
310100	_h		C41 H70 N4 O29	11.451
321000	_a		C42 H73 N3 O30	12.137																															310100	C41 H70 N4 O29	12.249	98.79	-0.55	194865
321000	_b		C42 H73 N3 O30	12.701																									321000	C42 H73 N3 O30	12.589	53.35	-6.73	82237
321000	_c		C42 H73 N3 O30	13.266
321000	_d		C42 H73 N3 O30	18.73
321000	_e		C42 H73 N3 O30	15.076							321000	C42 H73 N3 O30	15.076	73.25	4.92	68384
321001	_a		C42 H73 N3 O33 S	13.581
321001	_b		C42 H73 N3 O33 S	14.03
321001	_c		C42 H73 N3 O33 S	9.415													321001	C42 H73 N3 O33 S	9.415	75.95	2.47	139780
321001	_d		C42 H73 N3 O33 S	10.113													321001	C42 H73 N3 O33 S	10.113	97.86	0.63	1145024
321001	_e		C42 H73 N3 O33 S	10.594													321001	C42 H73 N3 O33 S	10.594	94	-2.09	431322
321001	_f		C42 H73 N3 O33 S	11.026													321001	C42 H73 N3 O33 S	11.026	85.59	-3.56	732858
321001	_g		C42 H73 N3 O33 S	11.773	321001	C42 H73 N3 O33 S	11.584	40.57	5.17	15114							321001	C42 H73 N3 O33 S	11.773	97.96	-1.13	11677988
210200	_a		C44 H74 N4 O32	12.655																									210200	C44 H74 N4 O32	12.655	84.92	-1.8	118734													210200	C44 H74 N4 O32	12.846
210200	_b		C44 H74 N4 O32	13.486							210200	C44 H74 N4 O32	13.282	49.13	1.72	76290													210200	C44 H74 N4 O32	13.486	96.34	-1.99	352369	210200	C44 H74 N4 O32	13.279	48.99	-0.21	15349							210200	C44 H74 N4 O32	13.626
210200	_c		C44 H74 N4 O32	14.142																															210200	C44 H74 N4 O32	14.142	68.72	-5.63	64608							210200	C44 H74 N4 O32	13.825
210200	_d		C44 H74 N4 O32	15.998
210200	_e		C44 H74 N4 O32	14.827																			210200	C44 H74 N4 O32	14.87	92.78	0.44	146050
210200	_f		C44 H74 N4 O32	15.126
210200	_g		C44 H74 N4 O32	14.87
420000	_a		C44 H76 N4 O31	13.183
420000	_b		C44 H76 N4 O31	14.032													420000	C44 H76 N4 O31	14.032	64.74	6.99	635209
221100	_a		C45 H77 N3 O33	12.22
221100	_b		C45 H77 N3 O33	11.541													221100	C45 H77 N3 O33	11.541	95.25	-2.66	3992752
221101	_a		C45 H77 N3 O36 S	13.104																									221101	C45 H77 N3 O36 S	13.104	82.03	5.61	196871													221101	C45 H77 N3 O36 S	13.194
221101	_b		C45 H77 N3 O36 S	11.472
221101	_c		C45 H77 N3 O36 S	14.661
221101	_d		C45 H77 N3 O36 S	9.714	221101	C45 H77 N3 O36 S	9.608	57.13	-9.5	105664							221101	C45 H77 N3 O36 S	9.714	88.53	3.08	1023564
221101	_e		C45 H77 N3 O36 S	10.345													221101	C45 H77 N3 O36 S	10.345	83.4	-0.37	431763
221101	_f		C45 H77 N3 O36 S	10.976													221101	C45 H77 N3 O36 S	10.976	97.66	-0.41	8254851
221101	_g		C45 H77 N3 O36 S	16.487							221101	C45 H77 N3 O36 S	16.487	61.58	6.78	95067
311100	_a		C47 H80 N4 O33	9.828
311100	_b		C47 H80 N4 O33	11.738
320100	_a		C47 H80 N4 O34	16.309																			320100	C47 H80 N4 O34	16.879	46.12	1.24	27975																			320100	C47 H80 N4 O34	16.516
320100	_b		C47 H80 N4 O34	17.438	320100	C47 H80 N4 O34	17.181	82.92	5.84	485799																			320100	C47 H80 N4 O34	17.438	90.32	3	131914
320100	_c		C47 H80 N4 O34	17.974																															320100	C47 H80 N4 O34	17.646	32.8	1.8	23193
320100	_d		C47 H80 N4 O34	15.225
320100	_e		C47 H80 N4 O34	10.724							320100	C47 H80 N4 O34	10.724	97.57	4.01	191116																															320100	C47 H80 N4 O34	10.653
320100	_f		C47 H80 N4 O34	13.614							320100	C47 H80 N4 O34	13.614	87.16	2.62	47811
320100	_g		C47 H80 N4 O34	17.181																																											320100	C47 H80 N4 O34	17.579
320101			C47 H80 N4 O37 S	15.553	320101	C47 H80 N4 O37 S	15.553	77.05	7.06	528475
322000	_a		C48 H83 N3 O34	10.559													322000	C48 H83 N3 O34	10.777	99.62	0.28	4199410
322000	_b		C48 H83 N3 O34	11.173
322000	_c		C48 H83 N3 O34	16.039
322000	_d		C48 H83 N3 O34	10.777
331000	_a		C48 H83 N3 O35	14.628
331000	_b		C48 H83 N3 O35	13.55													331000	C48 H83 N3 O35	13.55	46.45	6.99	503508
322001	_a		C48 H83 N3 O37 S	10.592													322001	C48 H83 N3 O37 S	10.378	37.89	-9.97	57482
322001	_b		C48 H83 N3 O37 S	11.126													322001	C48 H83 N3 O37 S	11.126	99.14	-1.55	10935909
211200	_a		C50 H84 N4 O36	10.364																									211200	C50 H84 N4 O36	10.364	90.81	-4.81	576989
211200	_b		C50 H84 N4 O36	10.837																															211200	C50 H84 N4 O36	10.837	91.01	2.25	105814	211200	C50 H84 N4 O36	10.673	44.21	3.35	18223	211200	C50 H84 N4 O36	10.703
211200	_c		C50 H84 N4 O36	11.912
211200	_d		C50 H84 N4 O36	10.077
211200	_e		C50 H84 N4 O36	11.422																			211200	C50 H84 N4 O36	11.283	69.95	-0.8	249387																			211200	C50 H84 N4 O36	11.218
211200	_f		C50 H84 N4 O36	8.014	211200	C50 H84 N4 O36	8.014	83.69	-3.25	367893
211200	_g		C50 H84 N4 O36	9.937																			211200	C50 H84 N4 O36	9.937	80.16	6.04	8743
421000	_a		C50 H86 N4 O35	13.731													421000	C50 H86 N4 O35	13.766	56.71	0.38	133788
421000	_b		C50 H86 N4 O35	12.886													421000	C50 H86 N4 O35	12.886	95.48	5.31	1438576
430000			C50 H86 N4 O36	15.392							430000	C50 H86 N4 O36	15.408	78.67	3.36	128168
321100	_a		C53 H90 N4 O38	14.565							321100	C53 H90 N4 O38	14.627	75.16	-4.48	57929	321100	C53 H90 N4 O38	14.231	39.22	-7.03	381182							321100	C53 H90 N4 O38	14.565	90.96	-1.35	350348													321100	C53 H90 N4 O38	14.755
321100	_b		C53 H90 N4 O38	15.25							321100	C53 H90 N4 O38	15.026	59.33	2.15	87602							321100	C53 H90 N4 O38	15.086	60.24	1.48	50695
321100	_c		C53 H90 N4 O38	12.004
321100	_d		C53 H90 N4 O38	13.033
321100	_e		C53 H90 N4 O38	14.092	321100	C53 H90 N4 O38	14.092	89.3	9.91	1174999																																					321100	C53 H90 N4 O38	13.942
330101			C53 H90 N4 O42 S	10.528													330101	C53 H90 N4 O42 S	10.528	97.46	2.81	2920703
332000			C54 H93 N3 O39	16.055							332000	C54 H93 N3 O39	16.055	85.52	-4.32	24186
322100	_a		C59 H100 N4 O42	10.293
322100	_b		C59 H100 N4 O42	10.742
322100	_c		C59 H100 N4 O42	14.146
331100	_a		C59 H100 N4 O43	12.687													331100	C59 H100 N4 O43	12.687	71.45	-7.92	1023840
331100	_b		C59 H100 N4 O43	16.421
322101			C59 H100 N4 O45 S	11.29
321200	_a		C64 H107 N5 O46	17.089																									321200	C64 H107 N5 O46	17.089	81.36	2.49	69255
321200	_b		C64 H107 N5 O46	15.69
321200	_c		C64 H107 N5 O46	16.6	321200	C64 H107 N5 O46	16.6	64.96	4.63	239339																																					321200	C64 H107 N5 O46	16.549
[truncated: 21 more columns]

## Sheet: Fig6_FigS7_Glyco_121823
Name	Formula	Area	RA	ID	Group	Sample	Sugar	Sulfation_status	Fucosylation_status	Sialylation_status	Neu5Gc_positive	Glycan_status	Acid_status	DAI
110000_a			0	BLP_4223_23	Healthy	H1	HexNAcHex_a	nonsulfated	nonfucosylated	nonsialylated	No	Neutral (nonfucosylated)	Neutral	H:No Disease
110000_b	C14 H27 N O11	181470	3.26358	BLP_4223_23	Healthy	H1	HexNAcHex_b	nonsulfated	nonfucosylated	nonsialylated	No	Neutral (nonfucosylated)	Neutral	H:No Disease
110000_c	C14 H27 N O11	243868	4.38575	BLP_4223_23	Healthy	H1	HexNAcHex_c	nonsulfated	nonfucosylated	nonsialylated	No	Neutral (nonfucosylated)	Neutral	H:No Disease
110000_d	C14 H27 N O11	128942	2.31891	BLP_4223_23	Healthy	H1	HexNAcHex_d	nonsulfated	nonfucosylated	nonsialylated	No	Neutral (nonfucosylated)	Neutral	H:No Disease
110000_e			0	BLP_4223_23	Healthy	H1	HexNAcHex_e	nonsulfated	nonfucosylated	nonsialylated	No	Neutral (nonfucosylated)	Neutral	H:No Disease
110000_f	C14 H27 N O11	27973	0.50307	BLP_4223_23	Healthy	H1	HexNAcHex_f	nonsulfated	nonfucosylated	nonsialylated	No	Neutral (nonfucosylated)	Neutral	H:No Disease
200000_a	C16 H30 N2 O11	95181	1.71175	BLP_4223_23	Healthy	H1	HexNAc₂_a	nonsulfated	nonfucosylated	nonsialylated	No	Neutral (nonfucosylated)	Neutral	H:No Disease
200000_b			0	BLP_4223_23	Healthy	H1	HexNAc₂_b	nonsulfated	nonfucosylated	nonsialylated	No	Neutral (nonfucosylated)	Neutral	H:No Disease
200000_c	C16 H30 N2 O11	327306	5.88631	BLP_4223_23	Healthy	H1	HexNAc₂_c	nonsulfated	nonfucosylated	nonsialylated	No	Neutral (nonfucosylated)	Neutral	H:No Disease
200000_d			0	BLP_4223_23	Healthy	H1	HexNAc₂_d	nonsulfated	nonfucosylated	nonsialylated	No	Neutral (nonfucosylated)	Neutral	H:No Disease
200000_e			0	BLP_4223_23	Healthy	H1	HexNAc₂_e	nonsulfated	nonfucosylated	nonsialylated	No	Neutral (nonfucosylated)	Neutral	H:No Disease
200000_f			0	BLP_4223_23	Healthy	H1	HexNAc₂_f	nonsulfated	nonfucosylated	nonsialylated	No	Neutral (nonfucosylated)	Neutral	H:No Disease
200000_g	C16 H30 N2 O11	744652	13.3919	BLP_4223_23	Healthy	H1	HexNAc₂_g	nonsulfated	nonfucosylated	nonsialylated	No	Neutral (nonfucosylated)	Neutral	H:No Disease
200001			0	BLP_4223_23	Healthy	H1	HexNAc₂S	sulfated	nonfucosylated	nonsialylated	No	Sulfated only	Acidic (sulfated)	H:No Disease
100100_a			0	BLP_4223_23	Healthy	H1	HexNAcNeu5Ac_a	nonsulfated	nonfucosylated	sialylated	No	Sialylated only	Acidic (sialylated)	H:No Disease
100100_b			0	BLP_4223_23	Healthy	H1	HexNAcNeu5Ac_b	nonsulfated	nonfucosylated	sialylated	No	Sialylated only	Acidic (sialylated)	H:No Disease
111000_a			0	BLP_4223_23	Healthy	H1	HexNAcHexFuc_a	nonsulfated	fucosylated	nonsialylated	No	Neutral (fucosylated)	Neutral	H:No Disease
111000_b			0	BLP_4223_23	Healthy	H1	HexNAcHexFuc_b	nonsulfated	fucosylated	nonsialylated	No	Neutral (fucosylated)	Neutral	H:No Disease
120000_a	C20 H37 N O16	159352	2.8658	BLP_4223_23	Healthy	H1	HexNAcHex₂_a	nonsulfated	nonfucosylated	nonsialylated	No	Neutral (nonfucosylated)	Neutral	H:No Disease
120000_b	C20 H37 N O16	332085	5.97225	BLP_4223_23	Healthy	H1	HexNAcHex₂_b	nonsulfated	nonfucosylated	nonsialylated	No	Neutral (nonfucosylated)	Neutral	H:No Disease
120000_c	C20 H37 N O16	693152	12.4657	BLP_4223_23	Healthy	H1	HexNAcHex₂_c	nonsulfated	nonfucosylated	nonsialylated	No	Neutral (nonfucosylated)	Neutral	H:No Disease
210000_a	C22 H40 N2 O16	231297	4.15967	BLP_4223_23	Healthy	H1	HexNAc₂Hex_a	nonsulfated	nonfucosylated	nonsialylated	No	Neutral (nonfucosylated)	Neutral	H:No Disease
210000_b	C22 H40 N2 O16	478525	8.60585	BLP_4223_23	Healthy	H1	HexNAc₂Hex_b	nonsulfated	nonfucosylated	nonsialylated	No	Neutral (nonfucosylated)	Neutral	H:No Disease
210000_c			0	BLP_4223_23	Healthy	H1	HexNAc₂Hex_c	nonsulfated	nonfucosylated	nonsialylated	No	Neutral (nonfucosylated)	Neutral	H:No Disease
210000_d	C22 H40 N2 O16	101567	1.82659	BLP_4223_23	Healthy	H1	HexNAc₂Hex_d	nonsulfated	nonfucosylated	nonsialylated	No	Neutral (nonfucosylated)	Neutral	H:No Disease
210001_a			0	BLP_4223_23	Healthy	H1	HexNAc₂HexS_a	sulfated	nonfucosylated	nonsialylated	No	Sulfated only	Acidic (sulfated)	H:No Disease
210001_b			0	BLP_4223_23	Healthy	H1	HexNAc₂HexS_b	sulfated	nonfucosylated	nonsialylated	No	Sulfated only	Acidic (sulfated)	H:No Disease
210001_c			0	BLP_4223_23	Healthy	H1	HexNAc₂HexS_c	sulfated	nonfucosylated	nonsialylated	No	Sulfated only	Acidic (sulfated)	H:No Disease
300000_a			0	BLP_4223_23	Healthy	H1	HexNAc₃_a	nonsulfated	nonfucosylated	nonsialylated	No	Neutral (nonfucosylated)	Neutral	H:No Disease
300000_b			0	BLP_4223_23	Healthy	H1	HexNAc₃_b	nonsulfated	nonfucosylated	nonsialylated	No	Neutral (nonfucosylated)	Neutral	H:No Disease
110100_a	C25 H44 N2 O19	47744	0.858633	BLP_4223_23	Healthy	H1	HexNAcHexNeu5Ac_a	nonsulfated	nonfucosylated	sialylated	No	Sialylated only	Acidic (sialylated)	H:No Disease
110100_b	C25 H44 N2 O19	40698	0.731917	BLP_4223_23	Healthy	H1	HexNAcHexNeu5Ac_b	nonsulfated	nonfucosylated	sialylated	No	Sialylated only	Acidic (sialylated)	H:No Disease
110100_c	C25 H44 N2 O19	60180	1.08228	BLP_4223_23	Healthy	H1	HexNAcHexNeu5Ac_c	nonsulfated	nonfucosylated	sialylated	No	Sialylated only	Acidic (sialylated)	H:No Disease
110100_d			0	BLP_4223_23	Healthy	H1	HexNAcHexNeu5Ac_d	nonsulfated	nonfucosylated	sialylated	No	Sialylated only	Acidic (sialylated)	H:No Disease
110100_e			0	BLP_4223_23	Healthy	H1	HexNAcHexNeu5Ac_e	nonsulfated	nonfucosylated	sialylated	No	Sialylated only	Acidic (sialylated)	H:No Disease
110100_f			0	BLP_4223_23	Healthy	H1	HexNAcHexNeu5Ac_f	nonsulfated	nonfucosylated	sialylated	No	Sialylated only	Acidic (sialylated)	H:No Disease
110100_g			0	BLP_4223_23	Healthy	H1	HexNAcHexNeu5Ac_g	nonsulfated	nonfucosylated	sialylated	No	Sialylated only	Acidic (sialylated)	H:No Disease
110100_h			0	BLP_4223_23	Healthy	H1	HexNAcHexNeu5Ac_h	nonsulfated	nonfucosylated	sialylated	No	Sialylated only	Acidic (sialylated)	H:No Disease
110100_i			0	BLP_4223_23	Healthy	H1	HexNAcHexNeu5Ac_i	nonsulfated	nonfucosylated	sialylated	No	Sialylated only	Acidic (sialylated)	H:No Disease
110100_j			0	BLP_4223_23	Healthy	H1	HexNAcHexNeu5Ac_j	nonsulfated	nonfucosylated	sialylated	No	Sialylated only	Acidic (sialylated)	H:No Disease
121000			0	BLP_4223_23	Healthy	H1	HexNAcHex₂Fuc	nonsulfated	fucosylated	nonsialylated	No	Neutral (fucosylated)	Neutral	H:No Disease
211000_a	C28 H50 N2 O20	171036	3.07593	BLP_4223_23	Healthy	H1	HexNAc₂HexFuc_a	nonsulfated	fucosylated	nonsialylated	No	Neutral (fucosylated)	Neutral	H:No Disease
211000_b	C28 H50 N2 O20	159229	2.86359	BLP_4223_23	Healthy	H1	HexNAc₂HexFuc_b	nonsulfated	fucosylated	nonsialylated	No	Neutral (fucosylated)	Neutral	H:No Disease
211000_c			0	BLP_4223_23	Healthy	H1	HexNAc₂HexFuc_c	nonsulfated	fucosylated	nonsialylated	No	Neutral (fucosylated)	Neutral	H:No Disease
211000_d			0	BLP_4223_23	Healthy	H1	HexNAc₂HexFuc_d	nonsulfated	fucosylated	nonsialylated	No	Neutral (fucosylated)	Neutral	H:No Disease
220000_a	C28 H50 N2 O21	15227	0.273844	BLP_4223_23	Healthy	H1	HexNAc₂Hex₂_a	nonsulfated	nonfucosylated	nonsialylated	No	Neutral (nonfucosylated)	Neutral	H:No Disease
220000_b	C28 H50 N2 O21	22977	0.413221	BLP_4223_23	Healthy	H1	HexNAc₂Hex₂_b	nonsulfated	nonfucosylated	nonsialylated	No	Neutral (nonfucosylated)	Neutral	H:No Disease
220000_c			0	BLP_4223_23	Healthy	H1	HexNAc₂Hex₂_c	nonsulfated	nonfucosylated	nonsialylated	No	Neutral (nonfucosylated)	Neutral	H:No Disease
220000_d			0	BLP_4223_23	Healthy	H1	HexNAc₂Hex₂_d	nonsulfated	nonfucosylated	nonsialylated	No	Neutral (nonfucosylated)	Neutral	H:No Disease
211001_a			0	BLP_4223_23	Healthy	H1	HexNAc₂HexFucS_a	sulfated	fucosylated	nonsialylated	No	Sulfated, Fucosylated	Acidic (sulfated)	H:No Disease
211001_b			0	BLP_4223_23	Healthy	H1	HexNAc₂HexFucS_b	sulfated	fucosylated	nonsialylated	No	Sulfated, Fucosylated	Acidic (sulfated)	H:No Disease
211001_a			0	BLP_4223_23	Healthy	H1	HexNAc₂HexFucS_a	sulfated	fucosylated	nonsialylated	No	Sulfated, Fucosylated	Acidic (sulfated)	H:No Disease
211001_b			0	BLP_4223_23	Healthy	H1	HexNAc₂HexFucS_b	sulfated	fucosylated	nonsialylated	No	Sulfated, Fucosylated	Acidic (sulfated)	H:No Disease
211001_e			0	BLP_4223_23	Healthy	H1	HexNAc₂HexFucS_e	sulfated	fucosylated	nonsialylated	No	Sulfated, Fucosylated	Acidic (sulfated)	H:No Disease
220001_a			0	BLP_4223_23	Healthy	H1	HexNAc₂Hex₂S_a	sulfated	nonfucosylated	nonsialylated	No	Sulfated only	Acidic (sulfated)	H:No Disease
220001_b			0	BLP_4223_23	Healthy	H1	HexNAc₂Hex₂S_b	sulfated	nonfucosylated	nonsialylated	No	Sulfated only	Acidic (sulfated)	H:No Disease
310000_a			0	BLP_4223_23	Healthy	H1	HexNAc₃Hex_a	nonsulfated	nonfucosylated	nonsialylated	No	Neutral (nonfucosylated)	Neutral	H:No Disease
310000_b			0	BLP_4223_23	Healthy	H1	HexNAc₃Hex_b	nonsulfated	nonfucosylated	nonsialylated	No	Neutral (nonfucosylated)	Neutral	H:No Disease
310000_c			0	BLP_4223_23	Healthy	H1	HexNAc₃Hex_c	nonsulfated	nonfucosylated	nonsialylated	No	Neutral (nonfucosylated)	Neutral	H:No Disease
310000_d			0	BLP_4223_23	Healthy	H1	HexNAc₃Hex_d	nonsulfated	nonfucosylated	nonsialylated	No	Neutral (nonfucosylated)	Neutral	H:No Disease
310000_e			0	BLP_4223_23	Healthy	H1	HexNAc₃Hex_e	nonsulfated	nonfucosylated	nonsialylated	No	Neutral (nonfucosylated)	Neutral	H:No Disease
310001_a			0	BLP_4223_23	Healthy	H1	HexNAc₃HexS_a	sulfated	nonfucosylated	nonsialylated	No	Sulfated only	Acidic (sulfated)	H:No Disease
310001_b			0	BLP_4223_23	Healthy	H1	HexNAc₃HexS_b	sulfated	nonfucosylated	nonsialylated	No	Sulfated only	Acidic (sulfated)	H:No Disease
310001_c			0	BLP_4223_23	Healthy	H1	HexNAc₃HexS_c	sulfated	nonfucosylated	nonsialylated	No	Sulfated only	Acidic (sulfated)	H:No Disease
310001_d			0	BLP_4223_23	Healthy	H1	HexNAc₃HexS_d	sulfated	nonfucosylated	nonsialylated	No	Sulfated only	Acidic (sulfated)	H:No Disease
210100_a			0	BLP_4223_23	Healthy	H1	HexNAc₂HexNeu5Ac_a	nonsulfated	nonfucosylated	sialylated	No	Sialylated only	Acidic (sialylated)	H:No Disease
210100_b			0	BLP_4223_23	Healthy	H1	HexNAc₂HexNeu5Ac_b	nonsulfated	nonfucosylated	sialylated	No	Sialylated only	Acidic (sialylated)	H:No Disease
210100_c	C33 H57 N3 O24	197570	3.55312	BLP_4223_23	Healthy	H1	HexNAc₂HexNeu5Ac_c	nonsulfated	nonfucosylated	sialylated	No	Sialylated only	Acidic (sialylated)	H:No Disease
210100_d	C33 H57 N3 O24	75850	1.36409	BLP_4223_23	Healthy	H1	HexNAc₂HexNeu5Ac_d	nonsulfated	nonfucosylated	sialylated	No	Sialylated only	Acidic (sialylated)	H:No Disease
210100_e			0	BLP_4223_23	Healthy	H1	HexNAc₂HexNeu5Ac_e	nonsulfated	nonfucosylated	sialylated	No	Sialylated only	Acidic (sialylated)	H:No Disease
210101_f			0	BLP_4223_23	Healthy	H1	HexNAc₂HexNeu5AcS_f	sulfated	nonfucosylated	sialylated	No	Sulfated, Sialylated	Acidic (sialylated)	H:No Disease
221000_a			0	BLP_4223_23	Healthy	H1	HexNAc₂Hex₂Fuc_a	nonsulfated	fucosylated	nonsialylated	No	Neutral (fucosylated)	Neutral	H:No Disease
221000_b			0	BLP_4223_23	Healthy	H1	HexNAc₂Hex₂Fuc_b	nonsulfated	fucosylated	nonsialylated	No	Neutral (fucosylated)	Neutral	H:No Disease
221000_c			0	BLP_4223_23	Healthy	H1	HexNAc₂Hex₂Fuc_c	nonsulfated	fucosylated	nonsialylated	No	Neutral (fucosylated)	Neutral	H:No Disease
221000_d			0	BLP_4223_23	Healthy	H1	HexNAc₂Hex₂Fuc_d	nonsulfated	fucosylated	nonsialylated	No	Neutral (fucosylated)	Neutral	H:No Disease
221000_e			0	BLP_4223_23	Healthy	H1	HexNAc₂Hex₂Fuc_e	nonsulfated	fucosylated	nonsialylated	No	Neutral (fucosylated)	Neutral	H:No Disease
221000_f			0	BLP_4223_23	Healthy	H1	HexNAc₂Hex₂Fuc_f	nonsulfated	fucosylated	nonsialylated	No	Neutral (fucosylated)	Neutral	H:No Disease
230000_a			0	BLP_4223_23	Healthy	H1	HexNAc₂Hex₃_a	nonsulfated	nonfucosylated	nonsialylated	No	Neutral (nonfucosylated)	Neutral	H:No Disease
230000_b			0	BLP_4223_23	Healthy	H1	HexNAc₂Hex₃_b	nonsulfated	nonfucosylated	nonsialylated	No	Neutral (nonfucosylated)	Neutral	H:No Disease
221001_a			0	BLP_4223_23	Healthy	H1	HexNAc₂Hex₂FucS_a	sulfated	fucosylated	nonsialylated	No	Sulfated, Fucosylated	Acidic (sulfated)	H:No Disease
221001_b			0	BLP_4223_23	Healthy	H1	HexNAc₂Hex₂FucS_b	sulfated	fucosylated	nonsialylated	No	Sulfated, Fucosylated	Acidic (sulfated)	H:No Disease
221001_c			0	BLP_4223_23	Healthy	H1	HexNAc₂Hex₂FucS_c	sulfated	fucosylated	nonsialylated	No	Sulfated, Fucosylated	Acidic (sulfated)	H:No Disease
221001_d			0	BLP_4223_23	Healthy	H1	HexNAc₂Hex₂FucS_d	sulfated	fucosylated	nonsialylated	No	Sulfated, Fucosylated	Acidic (sulfated)	H:No Disease
221001_e			0	BLP_4223_23	Healthy	H1	HexNAc₂Hex₂FucS_e	sulfated	fucosylated	nonsialylated	No	Sulfated, Fucosylated	Acidic (sulfated)	H:No Disease
311000_a			0	BLP_4223_23	Healthy	H1	HexNAc₃HexFuc_a	nonsulfated	fucosylated	nonsialylated	No	Neutral (fucosylated)	Neutral	H:No Disease
311000_b			0	BLP_4223_23	Healthy	H1	HexNAc₃HexFuc_b	nonsulfated	fucosylated	nonsialylated	No	Neutral (fucosylated)	Neutral	H:No Disease
320000_a	C36 H63 N3 O26	8948	0.160922	BLP_4223_23	Healthy	H1	HexNAc₃Hex₂_a	nonsulfated	nonfucosylated	nonsialylated	No	Neutral (nonfucosylated)	Neutral	H:No Disease
320000_b			0	BLP_4223_23	Healthy	H1	HexNAc₃Hex₂_b	nonsulfated	nonfucosylated	nonsialylated	No	Neutral (nonfucosylated)	Neutral	H:No Disease
320000_c			0	BLP_4223_23	Healthy	H1	HexNAc₃Hex₂_c	nonsulfated	nonfucosylated	nonsialylated	No	Neutral (nonfucosylated)	Neutral	H:No Disease
320000_d			0	BLP_4223_23	Healthy	H1	HexNAc₃Hex₂_d	nonsulfated	nonfucosylated	nonsialylated	No	Neutral (nonfucosylated)	Neutral	H:No Disease
320000_e			0	BLP_4223_23	Healthy	H1	HexNAc₃Hex₂_e	nonsulfated	nonfucosylated	nonsialylated	No	Neutral (nonfucosylated)	Neutral	H:No Disease
320000_f			0	BLP_4223_23	Healthy	H1	HexNAc₃Hex₂_f	nonsulfated	nonfucosylated	nonsialylated	No	Neutral (nonfucosylated)	Neutral	H:No Disease
320000_g			0	BLP_4223_23	Healthy	H1	HexNAc₃Hex₂_g	nonsulfated	nonfucosylated	nonsialylated	No	Neutral (nonfucosylated)	Neutral	H:No Disease
320000_h			0	BLP_4223_23	Healthy	H1	HexNAc₃Hex₂_h	nonsulfated	nonfucosylated	nonsialylated	No	Neutral (nonfucosylated)	Neutral	H:No Disease
320000_i			0	BLP_4223_23	Healthy	H1	HexNAc₃Hex₂_i	nonsulfated	nonfucosylated	nonsialylated	No	Neutral (nonfucosylated)	Neutral	H:No Disease
311001_a			0	BLP_4223_23	Healthy	H1	HexNAc₃HexFucS_a	sulfated	fucosylated	nonsialylated	No	Sulfated, Fucosylated	Acidic (sulfated)	H:No Disease
311001_b			0	BLP_4223_23	Healthy	H1	HexNAc₃HexFucS_b	sulfated	fucosylated	nonsialylated	No	Sulfated, Fucosylated	Acidic (sulfated)	H:No Disease
311001_c			0	BLP_4223_23	Healthy	H1	HexNAc₃HexFucS_c	sulfated	fucosylated	nonsialylated	No	Sulfated, Fucosylated	Acidic (sulfated)	H:No Disease
311001_d	C36 H63 N3 O28 S	34158	0.614301	BLP_4223_23	Healthy	H1	HexNAc₃HexFucS_d	sulfated	fucosylated	nonsialylated	No	Sulfated, Fucosylated	Acidic (sulfated)	H:No Disease
320001_a			0	BLP_4223_23	Healthy	H1	HexNAc₃Hex₂S_a	sulfated	nonfucosylated	nonsialylated	No	Sulfated only	Acidic (sulfated)	H:No Disease
320001_b			0	BLP_4223_23	Healthy	H1	HexNAc₃Hex₂S_b	sulfated	nonfucosylated	nonsialylated	No	Sulfated only	Acidic (sulfated)	H:No Disease
320001_c			0	BLP_4223_23	Healthy	H1	HexNAc₃Hex₂S_c	sulfated	nonfucosylated	nonsialylated	No	Sulfated only	Acidic (sulfated)	H:No Disease
410000			0	BLP_4223_23	Healthy	H1	HexNAc₄Hex	nonsulfated	nonfucosylated	nonsialylated	No	Neutral (nonfucosylated)	Neutral	H:No Disease
211100_a			0	BLP_4223_23	Healthy	H1	HexNAc₂HexFucNeu5Ac_a	nonsulfated	fucosylated	sialylated	No	Sialylated, Fucosylated	Acidic (sialylated)	H:No Disease
211100_b			0	BLP_4223_23	Healthy	H1	HexNAc₂HexFucNeu5Ac_b	nonsulfated	fucosylated	sialylated	No	Sialylated, Fucosylated	Acidic (sialylated)	H:No Disease
211100_c	C39 H67 N3 O28	170497	3.06624	BLP_4223_23	Healthy	H1	HexNAc₂HexFucNeu5Ac_c	nonsulfated	fucosylated	sialylated	No	Sialylated, Fucosylated	Acidic (sialylated)	H:No Disease
211100_d			0	BLP_4223_23	Healthy	H1	HexNAc₂HexFucNeu5Ac_d	nonsulfated	fucosylated	sialylated	No	Sialylated, Fucosylated	Acidic (sialylated)	H:No Disease
211100_e	C39 H67 N3 O28	159674	2.87159	BLP_4223_23	Healthy	H1	HexNAc₂HexFucNeu5Ac_e	nonsulfated	fucosylated	sialylated	No	Sialylated, Fucosylated	Acidic (sialylated)	H:No Disease
211100_f			0	BLP_4223_23	Healthy	H1	HexNAc₂HexFucNeu5Ac_f	nonsulfated	fucosylated	sialylated	No	Sialylated, Fucosylated	Acidic (sialylated)	H:No Disease
211100_g			0	BLP_4223_23	Healthy	H1	HexNAc₂HexFucNeu5Ac_g	nonsulfated	fucosylated	sialylated	No	Sialylated, Fucosylated	Acidic (sialylated)	H:No Disease
220100			0	BLP_4223_23	Healthy	H1	HexNAc₂Hex₂Neu5Ac	nonsulfated	nonfucosylated	sialylated	No	Sialylated only	Acidic (sialylated)	H:No Disease
220101			0	BLP_4223_23	Healthy	H1	HexNAc₂Hex₂Neu5AcS	sulfated	nonfucosylated	sialylated	No	Sulfated, Sialylated	Acidic (sialylated)	H:No Disease
222000_a			0	BLP_4223_23	Healthy	H1	HexNAc₂Hex₂Fuc₂_a	nonsulfated	fucosylated	nonsialylated	No	Neutral (fucosylated)	Neutral	H:No Disease
222000_b			0	BLP_4223_23	Healthy	H1	HexNAc₂Hex₂Fuc₂_b	nonsulfated	fucosylated	nonsialylated	No	Neutral (fucosylated)	Neutral	H:No Disease
310100_a			0	BLP_4223_23	Healthy	H1	HexNAc₃HexNeu5Ac_a	nonsulfated	nonfucosylated	sialylated	No	Sialylated only	Acidic (sialylated)	H:No Disease
310100_b			0	BLP_4223_23	Healthy	H1	HexNAc₃HexNeu5Ac_b	nonsulfated	nonfucosylated	sialylated	No	Sialylated only	Acidic (sialylated)	H:No Disease
310100_c	C41 H70 N4 O29	94186	1.69385	BLP_4223_23	Healthy	H1	HexNAc₃HexNeu5Ac_c	nonsulfated	nonfucosylated	sialylated	No	Sialylated only	Acidic (sialylated)	H:No Disease
310100_d	C41 H70 N4 O29	74270	1.33568	BLP_4223_23	Healthy	H1	HexNAc₃HexNeu5Ac_d	nonsulfated	nonfucosylated	sialylated	No	Sialylated only	Acidic (sialylated)	H:No Disease
310100_e			0	BLP_4223_23	Healthy	H1	HexNAc₃HexNeu5Ac_e	nonsulfated	nonfucosylated	sialylated	No	Sialylated only	Acidic (sialylated)	H:No Disease
310100_f			0	BLP_4223_23	Healthy	H1	HexNAc₃HexNeu5Ac_f	nonsulfated	nonfucosylated	sialylated	No	Sialylated only	Acidic (sialylated)	H:No Disease
310100_g			0	BLP_4223_23	Healthy	H1	HexNAc₃HexNeu5Ac_g	nonsulfated	nonfucosylated	sialylated	No	Sialylated only	Acidic (sialylated)	H:No Disease
310100_h			0	BLP_4223_23	Healthy	H1	HexNAc₃HexNeu5Ac_h	nonsulfated	nonfucosylated	sialylated	No	Sialylated only	Acidic (sialylated)	H:No Disease
321000_a			0	BLP_4223_23	Healthy	H1	HexNAc₃Hex₂Fuc_a	nonsulfated	fucosylated	nonsialylated	No	Neutral (fucosylated)	Neutral	H:No Disease
321000_b			0	BLP_4223_23	Healthy	H1	HexNAc₃Hex₂Fuc_b	nonsulfated	fucosylated	nonsialylated	No	Neutral (fucosylated)	Neutral	H:No Disease
321000_c			0	BLP_4223_23	Healthy	H1	HexNAc₃Hex₂Fuc_c	nonsulfated	fucosylated	nonsialylated	No	Neutral (fucosylated)	Neutral	H:No Disease
321000_d			0	BLP_4223_23	Healthy	H1	HexNAc₃Hex₂Fuc_d	nonsulfated	fucosylated	nonsialylated	No	Neutral (fucosylated)	Neutral	H:No Disease
321000_e			0	BLP_4223_23	Healthy	H1	HexNAc₃Hex₂Fuc_e	nonsulfated	fucosylated	nonsialylated	No	Neutral (fucosylated)	Neutral	H:No Disease
321001_a			0	BLP_4223_23	Healthy	H1	HexNAc₃Hex₂FucS_a	sulfated	fucosylated	nonsialylated	No	Sulfated, Fucosylated	Acidic (sulfated)	H:No Disease
321001_b			0	BLP_4223_23	Healthy	H1	HexNAc₃Hex₂FucS_b	sulfated	fucosylated	nonsialylated	No	Sulfated, Fucosylated	Acidic (sulfated)	H:No Disease
321001_c			0	BLP_4223_23	Healthy	H1	HexNAc₃Hex₂FucS_c	sulfated	fucosylated	nonsialylated	No	Sulfated, Fucosylated	Acidic (sulfated)	H:No Disease
321001_d			0	BLP_4223_23	Healthy	H1	HexNAc₃Hex₂FucS_d	sulfated	fucosylated	nonsialylated	No	Sulfated, Fucosylated	Acidic (sulfated)	H:No Disease
321001_e			0	BLP_4223_23	Healthy	H1	HexNAc₃Hex₂FucS_e	sulfated	fucosylated	nonsialylated	No	Sulfated, Fucosylated	Acidic (sulfated)	H:No Disease
321001_f			0	BLP_4223_23	Healthy	H1	HexNAc₃Hex₂FucS_f	sulfated	fucosylated	nonsialylated	No	Sulfated, Fucosylated	Acidic (sulfated)	H:No Disease
321001_g			0	BLP_4223_23	Healthy	H1	HexNAc₃Hex₂FucS_g	sulfated	fucosylated	nonsialylated	No	Sulfated, Fucosylated	Acidic (sulfated)	H:No Disease
210200_a			0	BLP_4223_23	Healthy	H1	HexNAc₂HexNeu5Ac₂_a	nonsulfated	nonfucosylated	sialylated	No	Sialylated only	Acidic (sialylated)	H:No Disease
210200_b			0	BLP_4223_23	Healthy	H1	HexNAc₂HexNeu5Ac₂_b	nonsulfated	nonfucosylated	sialylated	No	Sialylated only	Acidic (sialylated)	H:No Disease
210200_c			0	BLP_4223_23	Healthy	H1	HexNAc₂HexNeu5Ac₂_c	nonsulfated	nonfucosylated	sialylated	No	Sialylated only	Acidic (sialylated)	H:No Disease
210200_d			0	BLP_4223_23	Healthy	H1	HexNAc₂HexNeu5Ac₂_d	nonsulfated	nonfucosylated	sialylated	No	Sialylated only	Acidic (sialylated)	H:No Disease
210200_e	C44 H74 N4 O32	146050	2.62658	BLP_4223_23	Healthy	H1	HexNAc₂HexNeu5Ac₂_e	nonsulfated	nonfucosylated	sialylated	No	Sialylated only	Acidic (sialylated)	H:No Disease
210200_f			0	BLP_4223_23	Healthy	H1	HexNAc₂HexNeu5Ac₂_f	nonsulfated	nonfucosylated	sialylated	No	Sialylated only	Acidic (sialylated)	H:No Disease
210200_g			0	BLP_4223_23	Healthy	H1	HexNAc₂HexNeu5Ac₂_g	nonsulfated	nonfucosylated	sialylated	No	Sialylated only	Acidic (sialylated)	H:No Disease
420000_a			0	BLP_4223_23	Healthy	H1	HexNAc₄Hex₂_a	nonsulfated	nonfucosylated	nonsialylated	No	Neutral (nonfucosylated)	Neutral	H:No Disease
420000_b			0	BLP_4223_23	Healthy	H1	HexNAc₄Hex₂_b	nonsulfated	nonfucosylated	nonsialylated	No	Neutral (nonfucosylated)	Neutral	H:No Disease
221100_a			0	BLP_4223_23	Healthy	H1	HexNAc₂Hex₂FucNeu5Ac_a	nonsulfated	fucosylated	sialylated	No	Sialylated, Fucosylated	Acidic (sialylated)	H:No Disease
221100_b			0	BLP_4223_23	Healthy	H1	HexNAc₂Hex₂FucNeu5Ac_b	nonsulfated	fucosylated	sialylated	No	Sialylated, Fucosylated	Acidic (sialylated)	H:No Disease
221101_a			0	BLP_4223_23	Healthy	H1	HexNAc₂Hex₂FucNeu5AcS_a	sulfated	fucosylated	sialylated	No	Sialyled, Sulfated, Fucosylated	Acidic (sialylated)	H:No Disease
221101_b			0	BLP_4223_23	Healthy	H1	HexNAc₂Hex₂FucNeu5AcS_b	sulfated	fucosylated	sialylated	No	Sialyled, Sulfated, Fucosylated	Acidic (sialylated)	H:No Disease
221101_c			0	BLP_4223_23	Healthy	H1	HexNAc₂Hex₂FucNeu5AcS_c	sulfated	fucosylated	sialylated	No	Sialyled, Sulfated, Fucosylated	Acidic (sialylated)	H:No Disease
221101_d			0	BLP_4223_23	Healthy	H1	HexNAc₂Hex₂FucNeu5AcS_d	sulfated	fucosylated	sialylated	No	Sialyled, Sulfated, Fucosylated	Acidic (sialylated)	H:No Disease
221101_e			0	BLP_4223_23	Healthy	H1	HexNAc₂Hex₂FucNeu5AcS_e	sulfated	fucosylated	sialylated	No	Sialyled, Sulfated, Fucosylated	Acidic (sialylated)	H:No Disease
221101_f			0	BLP_4223_23	Healthy	H1	HexNAc₂Hex₂FucNeu5AcS_f	sulfated	fucosylated	sialylated	No	Sialyled, Sulfated, Fucosylated	Acidic (sialylated)	H:No Disease
221101_g			0	BLP_4223_23	Healthy	H1	HexNAc₂Hex₂FucNeu5AcS_g	sulfated	fucosylated	sialylated	No	Sialyled, Sulfated, Fucosylated	Acidic (sialylated)	H:No Disease
311100_a			0	BLP_4223_23	Healthy	H1	HexNAc₃HexFucNeu5Ac_a	nonsulfated	fucosylated	sialylated	No	Sialylated, Fucosylated	Acidic (sialylated)	H:No Disease
311100_b			0	BLP_4223_23	Healthy	H1	HexNAc₃HexFucNeu5Ac_b	nonsulfated	fucosylated	sialylated	No	Sialylated, Fucosylated	Acidic (sialylated)	H:No Disease
320100_a	C47 H80 N4 O34	27975	0.503105	BLP_4223_23	Healthy	H1	HexNAc₃Hex₂Neu5Ac_a	nonsulfated	nonfucosylated	sialylated	No	Sialylated only	Acidic (sialylated)	H:No Disease
320100_b			0	BLP_4223_23	Healthy	H1	HexNAc₃Hex₂Neu5Ac_b	nonsulfated	nonfucosylated	sialylated	No	Sialylated only	Acidic (sialylated)	H:No Disease
320100_c			0	BLP_4223_23	Healthy	H1	HexNAc₃Hex₂Neu5Ac_c	nonsulfated	nonfucosylated	sialylated	No	Sialylated only	Acidic (sialylated)	H:No Disease
320100_d			0	BLP_4223_23	Healthy	H1	HexNAc₃Hex₂Neu5Ac_d	nonsulfated	nonfucosylated	sialylated	No	Sialylated only	Acidic (sialylated)	H:No Disease
320100_e			0	BLP_4223_23	Healthy	H1	HexNAc₃Hex₂Neu5Ac_e	nonsulfated	nonfucosylated	sialylated	No	Sialylated only	Acidic (sialylated)	H:No Disease
320100_f			0	BLP_4223_23	Healthy	H1	HexNAc₃Hex₂Neu5Ac_f	nonsulfated	nonfucosylated	sialylated	No	Sialylated only	Acidic (sialylated)	H:No Disease
320100_g			0	BLP_4223_23	Healthy	H1	HexNAc₃Hex₂Neu5Ac_g	nonsulfated	nonfucosylated	sialylated	No	Sialylated only	Acidic (sialylated)	H:No Disease
320101			0	BLP_4223_23	Healthy	H1	HexNAc₃Hex₂Neu5AcS	sulfated	nonfucosylated	sialylated	No	Sulfated, Sialylated	Acidic (sialylated)	H:No Disease
322000_a			0	BLP_4223_23	Healthy	H1	HexNAc₃Hex₂Fuc₂_a	nonsulfated	fucosylated	nonsialylated	No	Neutral (fucosylated)	Neutral	H:No Disease
322000_b			0	BLP_4223_23	Healthy	H1	HexNAc₃Hex₂Fuc₂_b	nonsulfated	fucosylated	nonsialylated	No	Neutral (fucosylated)	Neutral	H:No Disease
322000_c			0	BLP_4223_23	Healthy	H1	HexNAc₃Hex₂Fuc₂_c	nonsulfated	fucosylated	nonsialylated	No	Neutral (fucosylated)	Neutral	H:No Disease
322000_d			0	BLP_4223_23	Healthy	H1	HexNAc₃Hex₂Fuc₂_d	nonsulfated	fucosylated	nonsialylated	No	Neutral (fucosylated)	Neutral	H:No Disease
331000_a			0	BLP_4223_23	Healthy	H1	HexNAc₃Hex₃Fuc_a	nonsulfated	fucosylated	nonsialylated	No	Neutral (fucosylated)	Neutral	H:No Disease
331000_b			0	BLP_4223_23	Healthy	H1	HexNAc₃Hex₃Fuc_b	nonsulfated	fucosylated	nonsialylated	No	Neutral (fucosylated)	Neutral	H:No Disease
322001_a			0	BLP_4223_23	Healthy	H1	HexNAc₃Hex₂Fuc₂S_a	sulfated	fucosylated	nonsialylated	No	Sulfated, Fucosylated	Acidic (sulfated)	H:No Disease
322001_b			0	BLP_4223_23	Healthy	H1	HexNAc₃Hex₂Fuc₂S_b	sulfated	fucosylated	nonsialylated	No	Sulfated, Fucosylated	Acidic (sulfated)	H:No Disease
211200_a			0	BLP_4223_23	Healthy	H1	HexNAc₂HexFucNeu5Ac₂_a	nonsulfated	fucosylated	sialylated	No	Sialylated, Fucosylated	Acidic (sialylated)	H:No Disease
211200_b			0	BLP_4223_23	Healthy	H1	HexNAc₂HexFucNeu5Ac₂_b	nonsulfated	fucosylated	sialylated	No	Sialylated, Fucosylated	Acidic (sialylated)	H:No Disease
211200_c			0	BLP_4223_23	Healthy	H1	HexNAc₂HexFucNeu5Ac₂_c	nonsulfated	fucosylated	sialylated	No	Sialylated, Fucosylated	Acidic (sialylated)	H:No Disease
211200_d			0	BLP_4223_23	Healthy	H1	HexNAc₂HexFucNeu5Ac₂_d	nonsulfated	fucosylated	sialylated	No	Sialylated, Fucosylated	Acidic (sialylated)	H:No Disease
211200_e	C50 H84 N4 O36	249387	4.485	BLP_4223_23	Healthy	H1	HexNAc₂HexFucNeu5Ac₂_e	nonsulfated	fucosylated	sialylated	No	Sialylated, Fucosylated	Acidic (sialylated)	H:No Disease
211200_f			0	BLP_4223_23	Healthy	H1	HexNAc₂HexFucNeu5Ac₂_f	nonsulfated	fucosylated	sialylated	No	Sialylated, Fucosylated	Acidic (sialylated)	H:No Disease
211200_g	C50 H84 N4 O36	8743	0.157235	BLP_4223_23	Healthy	H1	HexNAc₂HexFucNeu5Ac₂_g	nonsulfated	fucosylated	sialylated	No	Sialylated, Fucosylated	Acidic (sialylated)	H:No Disease
421000_a			0	BLP_4223_23	Healthy	H1	HexNAc₄Hex₂Fuc_a	nonsulfated	fucosylated	nonsialylated	No	Neutral (fucosylated)	Neutral	H:No Disease
421000_b			0	BLP_4223_23	Healthy	H1	HexNAc₄Hex₂Fuc_b	nonsulfated	fucosylated	nonsialylated	No	Neutral (fucosylated)	Neutral	H:No Disease
430000			0	BLP_4223_23	Healthy	H1	HexNAc₄Hex₃	nonsulfated	nonfucosylated	nonsialylated	No	Neutral (nonfucosylated)	Neutral	H:No Disease
321100_a			0	BLP_4223_23	Healthy	H1	HexNAc₃Hex₂FucNeu5Ac_a	nonsulfated	fucosylated	sialylated	No	Sialylated, Fucosylated	Acidic (sialylated)	H:No Disease
321100_b	C53 H90 N4 O38	50695	0.911704	BLP_4223_23	Healthy	H1	HexNAc₃Hex₂FucNeu5Ac_b	nonsulfated	fucosylated	sialylated	No	Sialylated, Fucosylated	Acidic (sialylated)	H:No Disease
321100_c			0	BLP_4223_23	Healthy	H1	HexNAc₃Hex₂FucNeu5Ac_c	nonsulfated	fucosylated	sialylated	No	Sialylated, Fucosylated	Acidic (sialylated)	H:No Disease
321100_d			0	BLP_4223_23	Healthy	H1	HexNAc₃Hex₂FucNeu5Ac_d	nonsulfated	fucosylated	sialylated	No	Sialylated, Fucosylated	Acidic (sialylated)	H:No Disease
321100_e			0	BLP_4223_23	Healthy	H1	HexNAc₃Hex₂FucNeu5Ac_e	nonsulfated	fucosylated	sialylated	No	Sialylated, Fucosylated	Acidic (sialylated)	H:No Disease
330101			0	BLP_4223_23	Healthy	H1	HexNAc₃Hex₃Neu5AcS	sulfated	nonfucosylated	sialylated	No	Sulfated, Sialylated	Acidic (sialylated)	H:No Disease
332000			0	BLP_4223_23	Healthy	H1	HexNAc₃Hex₃Fuc₂	nonsulfated	fucosylated	nonsialylated	No	Neutral (fucosylated)	Neutral	H:No Disease
322100_a			0	BLP_4223_23	Healthy	H1	HexNAc₃Hex₂Fuc₂Neu5Ac_a	nonsulfated	fucosylated	sialylated	No	Sialylated, Fucosylated	Acidic (sialylated)	H:No Disease
322100_b			0	BLP_4223_23	Healthy	H1	HexNAc₃Hex₂Fuc₂Neu5Ac_b	nonsulfated	fucosylated	sialylated	No	Sialylated, Fucosylated	Acidic (sialylated)	H:No Disease
322100_c			0	BLP_4223_23	Healthy	H1	HexNAc₃Hex₂Fuc₂Neu5Ac_c	nonsulfated	fucosylated	sialylated	No	Sialylated, Fucosylated	Acidic (sialylated)	H:No Disease
331100_a			0	BLP_4223_23	Healthy	H1	HexNAc₃Hex₃FucNeu5Ac_a	nonsulfated	fucosylated	sialylated	No	Sialylated, Fucosylated	Acidic (sialylated)	H:No Disease
331100_b			0	BLP_4223_23	Healthy	H1	HexNAc₃Hex₃FucNeu5Ac_b	nonsulfated	fucosylated	sialylated	No	Sialylated, Fucosylated	Acidic (sialylated)	H:No Disease
322101			0	BLP_4223_23	Healthy	H1	HexNAc₃Hex₂Fuc₂Neu5AcS	sulfated	fucosylated	sialylated	No	Sialyled, Sulfated, Fucosylated	Acidic (sialylated)	H:No Disease
321200_a			0	BLP_4223_23	Healthy	H1	HexNAc₃Hex₂FucNeu5Ac₂_a	nonsulfated	fucosylated	sialylated	No	Sialylated, Fucosylated	Acidic (sialylated)	H:No Disease
321200_b			0	BLP_4223_23	Healthy	H1	HexNAc₃Hex₂FucNeu5Ac₂_b	nonsulfated	fucosylated	sialylated	No	Sialylated, Fucosylated	Acidic (sialylated)	H:No Disease
321200_c			0	BLP_4223_23	Healthy	H1	HexNAc₃Hex₂FucNeu5Ac₂_c	nonsulfated	fucosylated	sialylated	No	Sialylated, Fucosylated	Acidic (sialylated)	H:No Disease
110000_a	C14 H27 N O11	514324	2.3445	BLP_1_18	Healthy	H2	HexNAcHex_a	nonsulfated	nonfucosylated	nonsialylated	No	Neutral (nonfucosylated)	Neutral	H:No Disease
110000_b	C14 H27 N O11	4696038	21.4065	BLP_1_18	Healthy	H2	HexNAcHex_b	nonsulfated	nonfucosylated	nonsialylated	No	Neutral (nonfucosylated)	Neutral	H:No Disease
110000_c	C14 H27 N O11	198949	0.906891	BLP_1_18	Healthy	H2	HexNAcHex_c	nonsulfated	nonfucosylated	nonsialylated	No	Neutral (nonfucosylated)	Neutral	H:No Disease
110000_d			0	BLP_1_18	Healthy	H2	HexNAcHex_d	nonsulfated	nonfucosylated	nonsialylated	No	Neutral (nonfucosylated)	Neutral	H:No Disease
110000_e	C14 H27 N O11	178528	0.813804	BLP_1_18	Healthy	H2	HexNAcHex_e	nonsulfated	nonfucosylated	nonsialylated	No	Neutral (nonfucosylated)	Neutral	H:No Disease
110000_f	C14 H27 N O11	194488	0.886556	BLP_1_18	Healthy	H2	HexNAcHex_f	nonsulfated	nonfucosylated	nonsialylated	No	Neutral (nonfucosylated)	Neutral	H:No Disease
200000_a	C16 H30 N2 O11	2919060	13.3063	BLP_1_18	Healthy	H2	HexNAc₂_a	nonsulfated	nonfucosylated	nonsialylated	No	Neutral (nonfucosylated)	Neutral	H:No Disease
200000_b	C16 H30 N2 O11	1241312	5.65841	BLP_1_18	Healthy	H2	HexNAc₂_b	nonsulfated	nonfucosylated	nonsialylated	No	Neutral (nonfucosylated)	Neutral	H:No Disease
200000_c			0	BLP_1_18	Healthy	H2	HexNAc₂_c	nonsulfated	nonfucosylated	nonsialylated	No	Neutral (nonfucosylated)	Neutral	H:No Disease
200000_d	C16 H30 N2 O11	311836	1.42148	BLP_1_18	Healthy	H2	HexNAc₂_d	nonsulfated	nonfucosylated	nonsialylated	No	Neutral (nonfucosylated)	Neutral	H:No Disease
200000_e			0	BLP_1_18	Healthy	H2	HexNAc₂_e	nonsulfated	nonfucosylated	nonsialylated	No	Neutral (nonfucosylated)	Neutral	H:No Disease
200000_f	C16 H30 N2 O11	131866	0.601099	BLP_1_18	Healthy	H2	HexNAc₂_f	nonsulfated	nonfucosylated	nonsialylated	No	Neutral (nonfucosylated)	Neutral	H:No Disease
200000_g			0	BLP_1_18	Healthy	H2	HexNAc₂_g	nonsulfated	nonfucosylated	nonsialylated	No	Neutral (nonfucosylated)	Neutral	H:No Disease
200001			0	BLP_1_18	Healthy	H2	HexNAc₂S	sulfated	nonfucosylated	nonsialylated	No	Sulfated only	Acidic (sulfated)	H:No Disease
100100_a	C19 H34 N2 O14	53767	0.245092	BLP_1_18	Healthy	H2	HexNAcNeu5Ac_a	nonsulfated	nonfucosylated	sialylated	No	Sialylated only	Acidic (sialylated)	H:No Disease
100100_b			0	BLP_1_18	Healthy	H2	HexNAcNeu5Ac_b	nonsulfated	nonfucosylated	sialylated	No	Sialylated only	Acidic (sialylated)	H:No Disease
111000_a			0	BLP_1_18	Healthy	H2	HexNAcHexFuc_a	nonsulfated	fucosylated	nonsialylated	No	Neutral (fucosylated)	Neutral	H:No Disease
111000_b			0	BLP_1_18	Healthy	H2	HexNAcHexFuc_b	nonsulfated	fucosylated	nonsialylated	No	Neutral (fucosylated)	Neutral	H:No Disease
120000_a	C20 H37 N O16	2768006	12.6177	BLP_1_18	Healthy	H2	HexNAcHex₂_a	nonsulfated	nonfucosylated	nonsialylated	No	Neutral (nonfucosylated)	Neutral	H:No Disease
120000_b			0	BLP_1_18	Healthy	H2	HexNAcHex₂_b	nonsulfated	nonfucosylated	nonsialylated	No	Neutral (nonfucosylated)	Neutral	H:No Disease
120000_c			0	BLP_1_18	Healthy	H2	HexNAcHex₂_c	nonsulfated	nonfucosylated	nonsialylated	No	Neutral (nonfucosylated)	Neutral	H:No Disease
210000_a	C22 H40 N2 O16	278263	1.26844	BLP_1_18	Healthy	H2	HexNAc₂Hex_a	nonsulfated	nonfucosylated	nonsialylated	No	Neutral (nonfucosylated)	Neutral	H:No Disease
210000_b	C22 H40 N2 O16	2186124	9.96525	BLP_1_18	Healthy	H2	HexNAc₂Hex_b	nonsulfated	nonfucosylated	nonsialylated	No	Neutral (nonfucosylated)	Neutral	H:No Disease
210000_c			0	BLP_1_18	Healthy	H2	HexNAc₂Hex_c	nonsulfated	nonfucosylated	nonsialylated	No	Neutral (nonfucosylated)	Neutral	H:No Disease
210000_d			0	BLP_1_18	Healthy	H2	HexNAc₂Hex_d	nonsulfated	nonfucosylated	nonsialylated	No	Neutral (nonfucosylated)	Neutral	H:No Disease
210001_a	C22 H40 N2 O19 S	162019	0.738549	BLP_1_18	Healthy	H2	HexNAc₂HexS_a	sulfated	nonfucosylated	nonsialylated	No	Sulfated only	Acidic (sulfated)	H:No Disease
210001_b			0	BLP_1_18	Healthy	H2	HexNAc₂HexS_b	sulfated	nonfucosylated	nonsialylated	No	Sulfated only	Acidic (sulfated)	H:No Disease
210001_c			0	BLP_1_18	Healthy	H2	HexNAc₂HexS_c	sulfated	nonfucosylated	nonsialylated	No	Sulfated only	Acidic (sulfated)	H:No Disease
300000_a	C24 H43 N3 O16	42822	0.1952	BLP_1_18	Healthy	H2	HexNAc₃_a	nonsulfated	nonfucosylated	nonsialylated	No	Neutral (nonfucosylated)	Neutral	H:No Disease
300000_b			0	BLP_1_18	Healthy	H2	HexNAc₃_b	nonsulfated	nonfucosylated	nonsialylated	No	Neutral (nonfucosylated)	Neutral	H:No Disease
110100_a	C25 H44 N2 O19	212805	0.970052	BLP_1_18	Healthy	H2	HexNAcHexNeu5Ac_a	nonsulfated	nonfucosylated	sialylated	No	Sialylated only	Acidic (sialylated)	H:No Disease
110100_b	C25 H44 N2 O19	195980	0.893357	BLP_1_18	Healthy	H2	HexNAcHexNeu5Ac_b	nonsulfated	nonfucosylated	sialylated	No	Sialylated only	Acidic (sialylated)	H:No Disease
110100_c			0	BLP_1_18	Healthy	H2	HexNAcHexNeu5Ac_c	nonsulfated	nonfucosylated	sialylated	No	Sialylated only	Acidic (sialylated)	H:No Disease
110100_d	C25 H44 N2 O19	60387	0.275269	BLP_1_18	Healthy	H2	HexNAcHexNeu5Ac_d	nonsulfated	nonfucosylated	sialylated	No	Sialylated only	Acidic (sialylated)	H:No Disease
110100_e			0	BLP_1_18	Healthy	H2	HexNAcHexNeu5Ac_e	nonsulfated	nonfucosylated	sialylated	No	Sialylated only	Acidic (sialylated)	H:No Disease
110100_f	C25 H44 N2 O19	12315	0.0561368	BLP_1_18	Healthy	H2	HexNAcHexNeu5Ac_f	nonsulfated	nonfucosylated	sialylated	No	Sialylated only	Acidic (sialylated)	H:No Disease
110100_g			0	BLP_1_18	Healthy	H2	HexNAcHexNeu5Ac_g	nonsulfated	nonfucosylated	sialylated	No	Sialylated only	Acidic (sialylated)	H:No Disease
110100_h			0	BLP_1_18	Healthy	H2	HexNAcHexNeu5Ac_h	nonsulfated	nonfucosylated	sialylated	No	Sialylated only	Acidic (sialylated)	H:No Disease
110100_i			0	BLP_1_18	Healthy	H2	HexNAcHexNeu5Ac_i	nonsulfated	nonfucosylated	sialylated	No	Sialylated only	Acidic (sialylated)	H:No Disease
110100_j			0	BLP_1_18	Healthy	H2	HexNAcHexNeu5Ac_j	nonsulfated	nonfucosylated	sialylated	No	Sialylated only	Acidic (sialylated)	H:No Disease
121000			0	BLP_1_18	Healthy	H2	HexNAcHex₂Fuc	nonsulfated	fucosylated	nonsialylated	No	Neutral (fucosylated)	Neutral	H:No Disease
211000_a	C28 H50 N2 O20	191619	0.873478	BLP_1_18	Healthy	H2	HexNAc₂HexFuc_a	nonsulfated	fucosylated	nonsialylated	No	Neutral (fucosylated)	Neutral	H:No Disease
211000_b	C28 H50 N2 O20	184562	0.841309	BLP_1_18	Healthy	H2	HexNAc₂HexFuc_b	nonsulfated	fucosylated	nonsialylated	No	Neutral (fucosylated)	Neutral	H:No Disease
211000_c			0	BLP_1_18	Healthy	H2	HexNAc₂HexFuc_c	nonsulfated	fucosylated	nonsialylated	No	Neutral (fucosylated)	Neutral	H:No Disease
211000_d			0	BLP_1_18	Healthy	H2	HexNAc₂HexFuc_d	nonsulfated	fucosylated	nonsialylated	No	Neutral (fucosylated)	Neutral	H:No Disease
220000_a	C28 H50 N2 O21	162668	0.741507	BLP_1_18	Healthy	H2	HexNAc₂Hex₂_a	nonsulfated	nonfucosylated	nonsialylated	No	Neutral (nonfucosylated)	Neutral	H:No Disease
220000_b	C28 H50 N2 O21	32096	0.146307	BLP_1_18	Healthy	H2	HexNAc₂Hex₂_b	nonsulfated	nonfucosylated	nonsialylated	No	Neutral (nonfucosylated)	Neutral	H:No Disease
220000_c			0	BLP_1_18	Healthy	H2	HexNAc₂Hex₂_c	nonsulfated	nonfucosylated	nonsialylated	No	Neutral (nonfucosylated)	Neutral	H:No Disease
220000_d			0	BLP_1_18	Healthy	H2	HexNAc₂Hex₂_d	nonsulfated	nonfucosylated	nonsialylated	No	Neutral (nonfucosylated)	Neutral	H:No Disease
211001_a			0	BLP_1_18	Healthy	H2	HexNAc₂HexFucS_a	sulfated	fucosylated	nonsialylated	No	Sulfated, Fucosylated	Acidic (sulfated)	H:No Disease
211001_b	C28 H50 N2 O23 S	60650	0.276467	BLP_1_18	Healthy	H2	HexNAc₂HexFucS_b	sulfated	fucosylated	nonsialylated	No	Sulfated, Fucosylated	Acidic (sulfated)	H:No Disease
211001_a			0	BLP_1_18	Healthy	H2	HexNAc₂HexFucS_a	sulfated	fucosylated	nonsialylated	No	Sulfated, Fucosylated	Acidic (sulfated)	H:No Disease
211001_b			0	BLP_1_18	Healthy	H2	HexNAc₂HexFucS_b	sulfated	fucosylated	nonsialylated	No	Sulfated, Fucosylated	Acidic (sulfated)	H:No Disease
211001_e			0	BLP_1_18	Healthy	H2	HexNAc₂HexFucS_e	sulfated	fucosylated	nonsialylated	No	Sulfated, Fucosylated	Acidic (sulfated)	H:No Disease
220001_a			0	BLP_1_18	Healthy	H2	HexNAc₂Hex₂S_a	sulfated	nonfucosylated	nonsialylated	No	Sulfated only	Acidic (sulfated)	H:No Disease
220001_b			0	BLP_1_18	Healthy	H2	HexNAc₂Hex₂S_b	sulfated	nonfucosylated	nonsialylated	No	Sulfated only	Acidic (sulfated)	H:No Disease
310000_a	C30 H53 N3 O21	139924	0.637831	BLP_1_18	Healthy	H2	HexNAc₃Hex_a	nonsulfated	nonfucosylated	nonsialylated	No	Neutral (nonfucosylated)	Neutral	H:No Disease
310000_b			0	BLP_1_18	Healthy	H2	HexNAc₃Hex_b	nonsulfated	nonfucosylated	nonsialylated	No	Neutral (nonfucosylated)	Neutral	H:No Disease
310000_c			0	BLP_1_18	Healthy	H2	HexNAc₃Hex_c	nonsulfated	nonfucosylated	nonsialylated	No	Neutral (nonfucosylated)	Neutral	H:No Disease
310000_d			0	BLP_1_18	Healthy	H2	HexNAc₃Hex_d	nonsulfated	nonfucosylated	nonsialylated	No	Neutral (nonfucosylated)	Neutral	H:No Disease
310000_e			0	BLP_1_18	Healthy	H2	HexNAc₃Hex_e	nonsulfated	nonfucosylated	nonsialylated	No	Neutral (nonfucosylated)	Neutral	H:No Disease
310001_a	C30 H53 N3 O24 S	73333	0.334282	BLP_1_18	Healthy	H2	HexNAc₃HexS_a	sulfated	nonfucosylated	nonsialylated	No	Sulfated only	Acidic (sulfated)	H:No Disease
310001_b			0	BLP_1_18	Healthy	H2	HexNAc₃HexS_b	sulfated	nonfucosylated	nonsialylated	No	Sulfated only	Acidic (sulfated)	H:No Disease
310001_c			0	BLP_1_18	Healthy	H2	HexNAc₃HexS_c	sulfated	nonfucosylated	nonsialylated	No	Sulfated only	Acidic (sulfated)	H:No Disease
310001_d			0	BLP_1_18	Healthy	H2	HexNAc₃HexS_d	sulfated	nonfucosylated	nonsialylated	No	Sulfated only	Acidic (sulfated)	H:No Disease
210100_a	C33 H57 N3 O24	323066	1.47267	BLP_1_18	Healthy	H2	HexNAc₂HexNeu5Ac_a	nonsulfated	nonfucosylated	sialylated	No	Sialylated only	Acidic (sialylated)	H:No Disease
210100_b	C33 H57 N3 O24	743906	3.39103	BLP_1_18	Healthy	H2	HexNAc₂HexNeu5Ac_b	nonsulfated	nonfucosylated	sialylated	No	Sialylated only	Acidic (sialylated)	H:No Disease
210100_c			0	BLP_1_18	Healthy	H2	HexNAc₂HexNeu5Ac_c	nonsulfated	nonfucosylated	sialylated	No	Sialylated only	Acidic (sialylated)	H:No Disease
210100_d			0	BLP_1_18	Healthy	H2	HexNAc₂HexNeu5Ac_d	nonsulfated	nonfucosylated	sialylated	No	Sialylated only	Acidic (sialylated)	H:No Disease
210100_e			0	BLP_1_18	Healthy	H2	HexNAc₂HexNeu5Ac_e	nonsulfated	nonfucosylated	sialylated	No	Sialylated only	Acidic (sialylated)	H:No Disease
210101_f			0	BLP_1_18	Healthy	H2	HexNAc₂HexNeu5AcS_f	sulfated	nonfucosylated	sialylated	No	Sulfated, Sialylated	Acidic (sialylated)	H:No Disease
221000_a	C34 H60 N2 O25	31239	0.1424	BLP_1_18	Healthy	H2	HexNAc₂Hex₂Fuc_a	nonsulfated	fucosylated	nonsialylated	No	Neutral (fucosylated)	Neutral	H:No Disease
221000_b			0	BLP_1_18	Healthy	H2	HexNAc₂Hex₂Fuc_b	nonsulfated	fucosylated	nonsialylated	No	Neutral (fucosylated)	Neutral	H:No Disease
221000_c			0	BLP_1_18	Healthy	H2	HexNAc₂Hex₂Fuc_c	nonsulfated	fucosylated	nonsialylated	No	Neutral (fucosylated)	Neutral	H:No Disease
221000_d			0	BLP_1_18	Healthy	H2	HexNAc₂Hex₂Fuc_d	nonsulfated	fucosylated	nonsialylated	No	Neutral (fucosylated)	Neutral	H:No Disease
221000_e			0	BLP_1_18	Healthy	H2	HexNAc₂Hex₂Fuc_e	nonsulfated	fucosylated	nonsialylated	No	Neutral (fucosylated)	Neutral	H:No Disease
221000_f			0	BLP_1_18	Healthy	H2	HexNAc₂Hex₂Fuc_f	nonsulfated	fucosylated	nonsialylated	No	Neutral (fucosylated)	Neutral	H:No Disease
230000_a			0	BLP_1_18	Healthy	H2	HexNAc₂Hex₃_a	nonsulfated	nonfucosylated	nonsialylated	No	Neutral (nonfucosylated)	Neutral	H:No Disease
230000_b			0	BLP_1_18	Healthy	H2	HexNAc₂Hex₃_b	nonsulfated	nonfucosylated	nonsialylated	No	Neutral (nonfucosylated)	Neutral	H:No Disease
221001_a			0	BLP_1_18	Healthy	H2	HexNAc₂Hex₂FucS_a	sulfated	fucosylated	nonsialylated	No	Sulfated, Fucosylated	Acidic (sulfated)	H:No Disease
221001_b			0	BLP_1_18	Healthy	H2	HexNAc₂Hex₂FucS_b	sulfated	fucosylated	nonsialylated	No	Sulfated, Fucosylated	Acidic (sulfated)	H:No Disease
221001_c			0	BLP_1_18	Healthy	H2	HexNAc₂Hex₂FucS_c	sulfated	fucosylated	nonsialylated	No	Sulfated, Fucosylated	Acidic (sulfated)	H:No Disease
221001_d			0	BLP_1_18	Healthy	H2	HexNAc₂Hex₂FucS_d	sulfated	fucosylated	nonsialylated	No	Sulfated, Fucosylated	Acidic (sulfated)	H:No Disease
221001_e			0	BLP_1_18	Healthy	H2	HexNAc₂Hex₂FucS_e	sulfated	fucosylated	nonsialylated	No	Sulfated, Fucosylated	Acidic (sulfated)	H:No Disease
311000_a			0	BLP_1_18	Healthy	H2	HexNAc₃HexFuc_a	nonsulfated	fucosylated	nonsialylated	No	Neutral (fucosylated)	Neutral	H:No Disease
311000_b			0	BLP_1_18	Healthy	H2	HexNAc₃HexFuc_b	nonsulfated	fucosylated	nonsialylated	No	Neutral (fucosylated)	Neutral	H:No Disease
320000_a	C36 H63 N3 O26	222966	1.01637	BLP_1_18	Healthy	H2	HexNAc₃Hex₂_a	nonsulfated	nonfucosylated	nonsialylated	No	Neutral (nonfucosylated)	Neutral	H:No Disease
320000_b			0	BLP_1_18	Healthy	H2	HexNAc₃Hex₂_b	nonsulfated	nonfucosylated	nonsialylated	No	Neutral (nonfucosylated)	Neutral	H:No Disease
320000_c			0	BLP_1_18	Healthy	H2	HexNAc₃Hex₂_c	nonsulfated	nonfucosylated	nonsialylated	No	Neutral (nonfucosylated)	Neutral	H:No Disease
320000_d			0	BLP_1_18	Healthy	H2	HexNAc₃Hex₂_d	nonsulfated	nonfucosylated	nonsialylated	No	Neutral (nonfucosylated)	Neutral	H:No Disease
320000_e			0	BLP_1_18	Healthy	H2	HexNAc₃Hex₂_e	nonsulfated	nonfucosylated	nonsialylated	No	Neutral (nonfucosylated)	Neutral	H:No Disease
320000_f	C36 H63 N3 O26	15902	0.0724878	BLP_1_18	Healthy	H2	HexNAc₃Hex₂_f	nonsulfated	nonfucosylated	nonsialylated	No	Neutral (nonfucosylated)	Neutral	H:No Disease
320000_g			0	BLP_1_18	Healthy	H2	HexNAc₃Hex₂_g	nonsulfated	nonfucosylated	nonsialylated	No	Neutral (nonfucosylated)	Neutral	H:No Disease
320000_h			0	BLP_1_18	Healthy	H2	HexNAc₃Hex₂_h	nonsulfated	nonfucosylated	nonsialylated	No	Neutral (nonfucosylated)	Neutral	H:No Disease
320000_i	C36 H63 N3 O26	11666	0.0531784	BLP_1_18	Healthy	H2	HexNAc₃Hex₂_i	nonsulfated	nonfucosylated	nonsialylated	No	Neutral (nonfucosylated)	Neutral	H:No Disease
311001_a			0	BLP_1_18	Healthy	H2	HexNAc₃HexFucS_a	sulfated	fucosylated	nonsialylated	No	Sulfated, Fucosylated	Acidic (sulfated)	H:No Disease
311001_b			0	BLP_1_18	Healthy	H2	HexNAc₃HexFucS_b	sulfated	fucosylated	nonsialylated	No	Sulfated, Fucosylated	Acidic (sulfated)	H:No Disease
311001_c			0	BLP_1_18	Healthy	H2	HexNAc₃HexFucS_c	sulfated	fucosylated	nonsialylated	No	Sulfated, Fucosylated	Acidic (sulfated)	H:No Disease
311001_d			0	BLP_1_18	Healthy	H2	HexNAc₃HexFucS_d	sulfated	fucosylated	nonsialylated	No	Sulfated, Fucosylated	Acidic (sulfated)	H:No Disease
320001_a			0	BLP_1_18	Healthy	H2	HexNAc₃Hex₂S_a	sulfated	nonfucosylated	nonsialylated	No	Sulfated only	Acidic (sulfated)	H:No Disease
320001_b			0	BLP_1_18	Healthy	H2	HexNAc₃Hex₂S_b	sulfated	nonfucosylated	nonsialylated	No	Sulfated only	Acidic (sulfated)	H:No Disease
320001_c			0	BLP_1_18	Healthy	H2	HexNAc₃Hex₂S_c	sulfated	nonfucosylated	nonsialylated	No	Sulfated only	Acidic (sulfated)	H:No Disease
410000			0	BLP_1_18	Healthy	H2	HexNAc₄Hex	nonsulfated	nonfucosylated	nonsialylated	No	Neutral (nonfucosylated)	Neutral	H:No Disease
211100_a	C39 H67 N3 O28	487717	2.22321	BLP_1_18	Healthy	H2	HexNAc₂HexFucNeu5Ac_a	nonsulfated	fucosylated	sialylated	No	Sialylated, Fucosylated	Acidic (sialylated)	H:No Disease
211100_b	C39 H67 N3 O28	420353	1.91614	BLP_1_18	Healthy	H2	HexNAc₂HexFucNeu5Ac_b	nonsulfated	fucosylated	sialylated	No	Sialylated, Fucosylated	Acidic (sialylated)	H:No Disease
211100_c			0	BLP_1_18	Healthy	H2	HexNAc₂HexFucNeu5Ac_c	nonsulfated	fucosylated	sialylated	No	Sialylated, Fucosylated	Acidic (sialylated)	H:No Disease
211100_d			0	BLP_1_18	Healthy	H2	HexNAc₂HexFucNeu5Ac_d	nonsulfated	fucosylated	sialylated	No	Sialylated, Fucosylated	Acidic (sialylated)	H:No Disease
211100_e			0	BLP_1_18	Healthy	H2	HexNAc₂HexFucNeu5Ac_e	nonsulfated	fucosylated	sialylated	No	Sialylated, Fucosylated	Acidic (sialylated)	H:No Disease
211100_f			0	BLP_1_18	Healthy	H2	HexNAc₂HexFucNeu5Ac_f	nonsulfated	fucosylated	sialylated	No	Sialylated, Fucosylated	Acidic (sialylated)	H:No Disease
211100_g			0	BLP_1_18	Healthy	H2	HexNAc₂HexFucNeu5Ac_g	nonsulfated	fucosylated	sialylated	No	Sialylated, Fucosylated	Acidic (sialylated)	H:No Disease
220100			0	BLP_1_18	Healthy	H2	HexNAc₂Hex₂Neu5Ac	nonsulfated	nonfucosylated	sialylated	No	Sialylated only	Acidic (sialylated)	H:No Disease
220101			0	BLP_1_18	Healthy	H2	HexNAc₂Hex₂Neu5AcS	sulfated	nonfucosylated	sialylated	No	Sulfated, Sialylated	Acidic (sialylated)	H:No Disease
222000_a			0	BLP_1_18	Healthy	H2	HexNAc₂Hex₂Fuc₂_a	nonsulfated	fucosylated	nonsialylated	No	Neutral (fucosylated)	Neutral	H:No Disease
222000_b			0	BLP_1_18	Healthy	H2	HexNAc₂Hex₂Fuc₂_b	nonsulfated	fucosylated	nonsialylated	No	Neutral (fucosylated)	Neutral	H:No Disease
310100_a	C41 H70 N4 O29	332726	1.5167	BLP_1_18	Healthy	H2	HexNAc₃HexNeu5Ac_a	nonsulfated	nonfucosylated	sialylated	No	Sialylated only	Acidic (sialylated)	H:No Disease
310100_b	C41 H70 N4 O29	148142	0.675292	BLP_1_18	Healthy	H2	HexNAc₃HexNeu5Ac_b	nonsulfated	nonfucosylated	sialylated	No	Sialylated only	Acidic (sialylated)	H:No Disease
310100_c			0	BLP_1_18	Healthy	H2	HexNAc₃HexNeu5Ac_c	nonsulfated	nonfucosylated	sialylated	No	Sialylated only	Acidic (sialylated)	H:No Disease
310100_d	C41 H70 N4 O29	117339	0.534879	BLP_1_18	Healthy	H2	HexNAc₃HexNeu5Ac_d	nonsulfated	nonfucosylated	sialylated	No	Sialylated only	Acidic (sialylated)	H:No Disease
310100_e			0	BLP_1_18	Healthy	H2	HexNAc₃HexNeu5Ac_e	nonsulfated	nonfucosylated	sialylated	No	Sialylated only	Acidic (sialylated)	H:No Disease
310100_f			0	BLP_1_18	Healthy	H2	HexNAc₃HexNeu5Ac_f	nonsulfated	nonfucosylated	sialylated	No	Sialylated only	Acidic (sialylated)	H:No Disease
310100_g			0	BLP_1_18	Healthy	H2	HexNAc₃HexNeu5Ac_g	nonsulfated	nonfucosylated	sialylated	No	Sialylated only	Acidic (sialylated)	H:No Disease
310100_h			0	BLP_1_18	Healthy	H2	HexNAc₃HexNeu5Ac_h	nonsulfated	nonfucosylated	sialylated	No	Sialylated only	Acidic (sialylated)	H:No Disease
321000_a			0	BLP_1_18	Healthy	H2	HexNAc₃Hex₂Fuc_a	nonsulfated	fucosylated	nonsialylated	No	Neutral (fucosylated)	Neutral	H:No Disease
321000_b	C42 H73 N3 O30	82237	0.37487	BLP_1_18	Healthy	H2	HexNAc₃Hex₂Fuc_b	nonsulfated	fucosylated	nonsialylated	No	Neutral (fucosylated)	Neutral	H:No Disease
321000_c			0	BLP_1_18	Healthy	H2	HexNAc₃Hex₂Fuc_c	nonsulfated	fucosylated	nonsialylated	No	Neutral (fucosylated)	Neutral	H:No Disease
321000_d			0	BLP_1_18	Healthy	H2	HexNAc₃Hex₂Fuc_d	nonsulfated	fucosylated	nonsialylated	No	Neutral (fucosylated)	Neutral	H:No Disease
321000_e			0	BLP_1_18	Healthy	H2	HexNAc₃Hex₂Fuc_e	nonsulfated	fucosylated	nonsialylated	No	Neutral (fucosylated)	Neutral	H:No Disease
321001_a			0	BLP_1_18	Healthy	H2	HexNAc₃Hex₂FucS_a	sulfated	fucosylated	nonsialylated	No	Sulfated, Fucosylated	Acidic (sulfated)	H:No Disease
321001_b			0	BLP_1_18	Healthy	H2	HexNAc₃Hex₂FucS_b	sulfated	fucosylated	nonsialylated	No	Sulfated, Fucosylated	Acidic (sulfated)	H:No Disease
321001_c			0	BLP_1_18	Healthy	H2	HexNAc₃Hex₂FucS_c	sulfated	fucosylated	nonsialylated	No	Sulfated, Fucosylated	Acidic (sulfated)	H:No Disease
321001_d			0	BLP_1_18	Healthy	H2	HexNAc₃Hex₂FucS_d	sulfated	fucosylated	nonsialylated	No	Sulfated, Fucosylated	Acidic (sulfated)	H:No Disease
321001_e			0	BLP_1_18	Healthy	H2	HexNAc₃Hex₂FucS_e	sulfated	fucosylated	nonsialylated	No	Sulfated, Fucosylated	Acidic (sulfated)	H:No Disease
321001_f			0	BLP_1_18	Healthy	H2	HexNAc₃Hex₂FucS_f	sulfated	fucosylated	nonsialylated	No	Sulfated, Fucosylated	Acidic (sulfated)	H:No Disease
321001_g			0	BLP_1_18	Healthy	H2	HexNAc₃Hex₂FucS_g	sulfated	fucosylated	nonsialylated	No	Sulfated, Fucosylated	Acidic (sulfated)	H:No Disease
210200_a	C44 H74 N4 O32	118734	0.541238	BLP_1_18	Healthy	H2	HexNAc₂HexNeu5Ac₂_a	nonsulfated	nonfucosylated	sialylated	No	Sialylated only	Acidic (sialylated)	H:No Disease
210200_b	C44 H74 N4 O32	352369	1.60624	BLP_1_18	Healthy	H2	HexNAc₂HexNeu5Ac₂_b	nonsulfated	nonfucosylated	sialylated	No	Sialylated only	Acidic (sialylated)	H:No Disease
210200_c			0	BLP_1_18	Healthy	H2	HexNAc₂HexNeu5Ac₂_c	nonsulfated	nonfucosylated	sialylated	No	Sialylated only	Acidic (sialylated)	H:No Disease
210200_d			0	BLP_1_18	Healthy	H2	HexNAc₂HexNeu5Ac₂_d	nonsulfated	nonfucosylated	sialylated	No	Sialylated only	Acidic (sialylated)	H:No Disease
210200_e			0	BLP_1_18	Healthy	H2	HexNAc₂HexNeu5Ac₂_e	nonsulfated	nonfucosylated	sialylated	No	Sialylated only	Acidic (sialylated)	H:No Disease
210200_f			0	BLP_1_18	Healthy	H2	HexNAc₂HexNeu5Ac₂_f	nonsulfated	nonfucosylated	sialylated	No	Sialylated only	Acidic (sialylated)	H:No Disease
210200_g			0	BLP_1_18	Healthy	H2	HexNAc₂HexNeu5Ac₂_g	nonsulfated	nonfucosylated	sialylated	No	Sialylated only	Acidic (sialylated)	H:No Disease
420000_a			0	BLP_1_18	Healthy	H2	HexNAc₄Hex₂_a	nonsulfated	nonfucosylated	nonsialylated	No	Neutral (nonfucosylated)	Neutral	H:No Disease
420000_b			0	BLP_1_18	Healthy	H2	HexNAc₄Hex₂_b	nonsulfated	nonfucosylated	nonsialylated	No	Neutral (nonfucosylated)	Neutral	H:No Disease
221100_a			0	BLP_1_18	Healthy	H2	HexNAc₂Hex₂FucNeu5Ac_a	nonsulfated	fucosylated	sialylated	No	Sialylated, Fucosylated	Acidic (sialylated)	H:No Disease
221100_b			0	BLP_1_18	Healthy	H2	HexNAc₂Hex₂FucNeu5Ac_b	nonsulfated	fucosylated	sialylated	No	Sialylated, Fucosylated	Acidic (sialylated)	H:No Disease
221101_a	C45 H77 N3 O36 S	196871	0.897418	BLP_1_18	Healthy	H2	HexNAc₂Hex₂FucNeu5AcS_a	sulfated	fucosylated	sialylated	No	Sialyled, Sulfated, Fucosylated	Acidic (sialylated)	H:No Disease
221101_b			0	BLP_1_18	Healthy	H2	HexNAc₂Hex₂FucNeu5AcS_b	sulfated	fucosylated	sialylated	No	Sialyled, Sulfated, Fucosylated	Acidic (sialylated)	H:No Disease
221101_c			0	BLP_1_18	Healthy	H2	HexNAc₂Hex₂FucNeu5AcS_c	sulfated	fucosylated	sialylated	No	Sialyled, Sulfated, Fucosylated	Acidic (sialylated)	H:No Disease
221101_d			0	BLP_1_18	Healthy	H2	HexNAc₂Hex₂FucNeu5AcS_d	sulfated	fucosylated	sialylated	No	Sialyled, Sulfated, Fucosylated	Acidic (sialylated)	H:No Disease
221101_e			0	BLP_1_18	Healthy	H2	HexNAc₂Hex₂FucNeu5AcS_e	sulfated	fucosylated	sialylated	No	Sialyled, Sulfated, Fucosylated	Acidic (sialylated)	H:No Disease
221101_f			0	BLP_1_18	Healthy	H2	HexNAc₂Hex₂FucNeu5AcS_f	sulfated	fucosylated	sialylated	No	Sialyled, Sulfated, Fucosylated	Acidic (sialylated)	H:No Disease
221101_g			0	BLP_1_18	Healthy	H2	HexNAc₂Hex₂FucNeu5AcS_g	sulfated	fucosylated	sialylated	No	Sialyled, Sulfated, Fucosylated	Acidic (sialylated)	H:No Disease
311100_a			0	BLP_1_18	Healthy	H2	HexNAc₃HexFucNeu5Ac_a	nonsulfated	fucosylated	sialylated	No	Sialylated, Fucosylated	Acidic (sialylated)	H:No Disease
311100_b			0	BLP_1_18	Healthy	H2	HexNAc₃HexFucNeu5Ac_b	nonsulfated	fucosylated	sialylated	No	Sialylated, Fucosylated	Acidic (sialylated)	H:No Disease
320100_a			0	BLP_1_18	Healthy	H2	HexNAc₃Hex₂Neu5Ac_a	nonsulfated	nonfucosylated	sialylated	No	Sialylated only	Acidic (sialylated)	H:No Disease
320100_b	C47 H80 N4 O34	131914	0.601318	BLP_1_18	Healthy	H2	HexNAc₃Hex₂Neu5Ac_b	nonsulfated	nonfucosylated	sialylated	No	Sialylated only	Acidic (sialylated)	H:No Disease
320100_c			0	BLP_1_18	Healthy	H2	HexNAc₃Hex₂Neu5Ac_c	nonsulfated	nonfucosylated	sialylated	No	Sialylated only	Acidic (sialylated)	H:No Disease
320100_d			0	BLP_1_18	Healthy	H2	HexNAc₃Hex₂Neu5Ac_d	nonsulfated	nonfucosylated	sialylated	No	Sialylated only	Acidic (sialylated)	H:No Disease
320100_e			0	BLP_1_18	Healthy	H2	HexNAc₃Hex₂Neu5Ac_e	nonsulfated	nonfucosylated	sialylated	No	Sialylated only	Acidic (sialylated)	H:No Disease
320100_f			0	BLP_1_18	Healthy	H2	HexNAc₃Hex₂Neu5Ac_f	nonsulfated	nonfucosylated	sialylated	No	Sialylated only	Acidic (sialylated)	H:No Disease
320100_g			0	BLP_1_18	Healthy	H2	HexNAc₃Hex₂Neu5Ac_g	nonsulfated	nonfucosylated	sialylated	No	Sialylated only	Acidic (sialylated)	H:No Disease
320101			0	BLP_1_18	Healthy	H2	HexNAc₃Hex₂Neu5AcS	sulfated	nonfucosylated	sialylated	No	Sulfated, Sialylated	Acidic (sialylated)	H:No Disease
322000_a			0	BLP_1_18	Healthy	H2	HexNAc₃Hex₂Fuc₂_a	nonsulfated	fucosylated	nonsialylated	No	Neutral (fucosylated)	Neutral	H:No Disease
322000_b			0	BLP_1_18	Healthy	H2	HexNAc₃Hex₂Fuc₂_b	nonsulfated	fucosylated	nonsialylated	No	Neutral (fucosylated)	Neutral	H:No Disease
322000_c			0	BLP_1_18	Healthy	H2	HexNAc₃Hex₂Fuc₂_c	nonsulfated	fucosylated	nonsialylated	No	Neutral (fucosylated)	Neutral	H:No Disease
322000_d			0	BLP_1_18	Healthy	H2	HexNAc₃Hex₂Fuc₂_d	nonsulfated	fucosylated	nonsialylated	No	Neutral (fucosylated)	Neutral	H:No Disease
331000_a			0	BLP_1_18	Healthy	H2	HexNAc₃Hex₃Fuc_a	nonsulfated	fucosylated	nonsialylated	No	Neutral (fucosylated)	Neutral	H:No Disease
331000_b			0	BLP_1_18	Healthy	H2	HexNAc₃Hex₃Fuc_b	nonsulfated	fucosylated	nonsialylated	No	Neutral (fucosylated)	Neutral	H:No Disease
322001_a			0	BLP_1_18	Healthy	H2	HexNAc₃Hex₂Fuc₂S_a	sulfated	fucosylated	nonsialylated	No	Sulfated, Fucosylated	Acidic (sulfated)	H:No Disease
322001_b			0	BLP_1_18	Healthy	H2	HexNAc₃Hex₂Fuc₂S_b	sulfated	fucosylated	nonsialylated	No	Sulfated, Fucosylated	Acidic (sulfated)	H:No Disease
211200_a	C50 H84 N4 O36	576989	2.63015	BLP_1_18	Healthy	H2	HexNAc₂HexFucNeu5Ac₂_a	nonsulfated	fucosylated	sialylated	No	Sialylated, Fucosylated	Acidic (sialylated)	H:No Disease
211200_b			0	BLP_1_18	Healthy	H2	HexNAc₂HexFucNeu5Ac₂_b	nonsulfated	fucosylated	sialylated	No	Sialylated, Fucosylated	Acidic (sialylated)	H:No Disease
211200_c			0	BLP_1_18	Healthy	H2	HexNAc₂HexFucNeu5Ac₂_c	nonsulfated	fucosylated	sialylated	No	Sialylated, Fucosylated	Acidic (sialylated)	H:No Disease
211200_d			0	BLP_1_18	Healthy	H2	HexNAc₂HexFucNeu5Ac₂_d	nonsulfated	fucosylated	sialylated	No	Sialylated, Fucosylated	Acidic (sialylated)	H:No Disease
211200_e			0	BLP_1_18	Healthy	H2	HexNAc₂HexFucNeu5Ac₂_e	nonsulfated	fucosylated	sialylated	No	Sialylated, Fucosylated	Acidic (sialylated)	H:No Disease
211200_f			0	BLP_1_18	Healthy	H2	HexNAc₂HexFucNeu5Ac₂_f	nonsulfated	fucosylated	sialylated	No	Sialylated, Fucosylated	Acidic (sialylated)	H:No Disease
211200_g			0	BLP_1_18	Healthy	H2	HexNAc₂HexFucNeu5Ac₂_g	nonsulfated	fucosylated	sialylated	No	Sialylated, Fucosylated	Acidic (sialylated)	H:No Disease
421000_a			0	BLP_1_18	Healthy	H2	HexNAc₄Hex₂Fuc_a	nonsulfated	fucosylated	nonsialylated	No	Neutral (fucosylated)	Neutral	H:No Disease
421000_b			0	BLP_1_18	Healthy	H2	HexNAc₄Hex₂Fuc_b	nonsulfated	fucosylated	nonsialylated	No	Neutral (fucosylated)	Neutral	H:No Disease
430000			0	BLP_1_18	Healthy	H2	HexNAc₄Hex₃	nonsulfated	nonfucosylated	nonsialylated	No	Neutral (nonfucosylated)	Neutral	H:No Disease
321100_a	C53 H90 N4 O38	350348	1.59703	BLP_1_18	Healthy	H2	HexNAc₃Hex₂FucNeu5Ac_a	nonsulfated	fucosylated	sialylated	No	Sialylated, Fucosylated	Acidic (sialylated)	H:No Disease
321100_b			0	BLP_1_18	Healthy	H2	HexNAc₃Hex₂FucNeu5Ac_b	nonsulfated	fucosylated	sialylated	No	Sialylated, Fucosylated	Acidic (sialylated)	H:No Disease
321100_c			0	BLP_1_18	Healthy	H2	HexNAc₃Hex₂FucNeu5Ac_c	nonsulfated	fucosylated	sialylated	No	Sialylated, Fucosylated	Acidic (sialylated)	H:No Disease
321100_d			0	BLP_1_18	Healthy	H2	HexNAc₃Hex₂FucNeu5Ac_d	nonsulfated	fucosylated	sialylated	No	Sialylated, Fucosylated	Acidic (sialylated)	H:No Disease
321100_e			0	BLP_1_18	Healthy	H2	HexNAc₃Hex₂FucNeu5Ac_e	nonsulfated	fucosylated	sialylated	No	Sialylated, Fucosylated	Acidic (sialylated)	H:No Disease
330101			0	BLP_1_18	Healthy	H2	HexNAc₃Hex₃Neu5AcS	sulfated	nonfucosylated	sialylated	No	Sulfated, Sialylated	Acidic (sialylated)	H:No Disease
332000			0	BLP_1_18	Healthy	H2	HexNAc₃Hex₃Fuc₂	nonsulfated	fucosylated	nonsialylated	No	Neutral (fucosylated)	Neutral	H:No Disease
322100_a			0	BLP_1_18	Healthy	H2	HexNAc₃Hex₂Fuc₂Neu5Ac_a	nonsulfated	fucosylated	sialylated	No	Sialylated, Fucosylated	Acidic (sialylated)	H:No Disease
322100_b			0	BLP_1_18	Healthy	H2	HexNAc₃Hex₂Fuc₂Neu5Ac_b	nonsulfated	fucosylated	sialylated	No	Sialylated, Fucosylated	Acidic (sialylated)	H:No Disease
322100_c			0	BLP_1_18	Healthy	H2	HexNAc₃Hex₂Fuc₂Neu5Ac_c	nonsulfated	fucosylated	sialylated	No	Sialylated, Fucosylated	Acidic (sialylated)	H:No Disease
331100_a			0	BLP_1_18	Healthy	H2	HexNAc₃Hex₃FucNeu5Ac_a	nonsulfated	fucosylated	sialylated	No	Sialylated, Fucosylated	Acidic (sialylated)	H:No Disease
331100_b			0	BLP_1_18	Healthy	H2	HexNAc₃Hex₃FucNeu5Ac_b	nonsulfated	fucosylated	sialylated	No	Sialylated, Fucosylated	Acidic (sialylated)	H:No Disease
322101			0	BLP_1_18	Healthy	H2	HexNAc₃Hex₂Fuc₂Neu5AcS	sulfated	fucosylated	sialylated	No	Sialyled, Sulfated, Fucosylated	Acidic (sialylated)	H:No Disease
321200_a	C64 H107 N5 O46	69255	0.315693	BLP_1_18	Healthy	H2	HexNAc₃Hex₂FucNeu5Ac₂_a	nonsulfated	fucosylated	sialylated	No	Sialylated, Fucosylated	Acidic (sialylated)	H:No Disease
321200_b			0	BLP_1_18	Healthy	H2	HexNAc₃Hex₂FucNeu5Ac₂_b	nonsulfated	fucosylated	sialylated	No	Sialylated, Fucosylated	Acidic (sialylated)	H:No Disease
321200_c			0	BLP_1_18	Healthy	H2	HexNAc₃Hex₂FucNeu5Ac₂_c	nonsulfated	fucosylated	sialylated	No	Sialylated, Fucosylated	Acidic (sialylated)	H:No Disease
110000_a			0	X2222_1_24	Healthy	H3	HexNAcHex_a	nonsulfated	nonfucosylated	nonsialylated	No	Neutral (nonfucosylated)	Neutral	H:No Disease
110000_b	C14 H27 N O11	359980	5.42623	X2222_1_24	Healthy	H3	HexNAcHex_b	nonsulfated	nonfucosylated	nonsialylated	No	Neutral (nonfucosylated)	Neutral	H:No Disease
110000_c	C14 H27 N O11	51773	0.780411	X2222_1_24	Healthy	H3	HexNAcHex_c	nonsulfated	nonfucosylated	nonsialylated	No	Neutral (nonfucosylated)	Neutral	H:No Disease
110000_d			0	X2222_1_24	Healthy	H3	HexNAcHex_d	nonsulfated	nonfucosylated	nonsialylated	No	Neutral (nonfucosylated)	Neutral	H:No Disease
110000_e			0	X2222_1_24	Healthy	H3	HexNAcHex_e	nonsulfated	nonfucosylated	nonsialylated	No	Neutral (nonfucosylated)	Neutral	H:No Disease
110000_f			0	X2222_1_24	Healthy	H3	HexNAcHex_f	nonsulfated	nonfucosylated	nonsialylated	No	Neutral (nonfucosylated)	Neutral	H:No Disease
200000_a			0	X2222_1_24	Healthy	H3	HexNAc₂_a	nonsulfated	nonfucosylated	nonsialylated	No	Neutral (nonfucosylated)	Neutral	H:No Disease
200000_b	C16 H30 N2 O11	48436	0.73011	X2222_1_24	Healthy	H3	HexNAc₂_b	nonsulfated	nonfucosylated	nonsialylated	No	Neutral (nonfucosylated)	Neutral	H:No Disease
200000_c	C16 H30 N2 O11	247036	3.72375	X2222_1_24	Healthy	H3	HexNAc₂_c	nonsulfated	nonfucosylated	nonsialylated	No	Neutral (nonfucosylated)	Neutral	H:No Disease
200000_d			0	X2222_1_24	Healthy	H3	HexNAc₂_d	nonsulfated	nonfucosylated	nonsialylated	No	Neutral (nonfucosylated)	Neutral	H:No Disease
200000_e			0	X2222_1_24	Healthy	H3	HexNAc₂_e	nonsulfated	nonfucosylated	nonsialylated	No	Neutral (nonfucosylated)	Neutral	H:No Disease
200000_f			0	X2222_1_24	Healthy	H3	HexNAc₂_f	nonsulfated	nonfucosylated	nonsialylated	No	Neutral (nonfucosylated)	Neutral	H:No Disease
200000_g			0	X2222_1_24	Healthy	H3	HexNAc₂_g	nonsulfated	nonfucosylated	nonsialylated	No	Neutral (nonfucosylated)	Neutral	H:No Disease
200001			0	X2222_1_24	Healthy	H3	HexNAc₂S	sulfated	nonfucosylated	nonsialylated	No	Sulfated only	Acidic (sulfated)	H:No Disease
100100_a			0	X2222_1_24	Healthy	H3	HexNAcNeu5Ac_a	nonsulfated	nonfucosylated	sialylated	No	Sialylated only	Acidic (sialylated)	H:No Disease
100100_b			0	X2222_1_24	Healthy	H3	HexNAcNeu5Ac_b	nonsulfated	nonfucosylated	sialylated	No	Sialylated only	Acidic (sialylated)	H:No Disease
111000_a			0	X2222_1_24	Healthy	H3	HexNAcHexFuc_a	nonsulfated	fucosylated	nonsialylated	No	Neutral (fucosylated)	Neutral	H:No Disease
111000_b			0	X2222_1_24	Healthy	H3	HexNAcHexFuc_b	nonsulfated	fucosylated	nonsialylated	No	Neutral (fucosylated)	Neutral	H:No Disease
120000_a			0	X2222_1_24	Healthy	H3	HexNAcHex₂_a	nonsulfated	nonfucosylated	nonsialylated	No	Neutral (nonfucosylated)	Neutral	H:No Disease
120000_b	C20 H37 N O16	3636475	54.8152	X2222_1_24	Healthy	H3	HexNAcHex₂_b	nonsulfated	nonfucosylated	nonsialylated	No	Neutral (nonfucosylated)	Neutral	H:No Disease
120000_c			0	X2222_1_24	Healthy	H3	HexNAcHex₂_c	nonsulfated	nonfucosylated	nonsialylated	No	Neutral (nonfucosylated)	Neutral	H:No Disease
210000_a	C22 H40 N2 O16	59660	0.899298	X2222_1_24	Healthy	H3	HexNAc₂Hex_a	nonsulfated	nonfucosylated	nonsialylated	No	Neutral (nonfucosylated)	Neutral	H:No Disease
210000_b	C22 H40 N2 O16	709857	10.7002	X2222_1_24	Healthy	H3	HexNAc₂Hex_b	nonsulfated	nonfucosylated	nonsialylated	No	Neutral (nonfucosylated)	Neutral	H:No Disease
210000_c	C22 H40 N2 O16	7951	0.119851	X2222_1_24	Healthy	H3	HexNAc₂Hex_c	nonsulfated	nonfucosylated	nonsialylated	No	Neutral (nonfucosylated)	Neutral	H:No Disease
210000_d	C22 H40 N2 O16	37141	0.559853	X2222_1_24	Healthy	H3	HexNAc₂Hex_d	nonsulfated	nonfucosylated	nonsialylated	No	Neutral (nonfucosylated)	Neutral	H:No Disease
210001_a			0	X2222_1_24	Healthy	H3	HexNAc₂HexS_a	sulfated	nonfucosylated	nonsialylated	No	Sulfated only	Acidic (sulfated)	H:No Disease
210001_b	C22 H40 N2 O19 S	103540	1.56073	X2222_1_24	Healthy	H3	HexNAc₂HexS_b	sulfated	nonfucosylated	nonsialylated	No	Sulfated only	Acidic (sulfated)	H:No Disease
210001_c			0	X2222_1_24	Healthy	H3	HexNAc₂HexS_c	sulfated	nonfucosylated	nonsialylated	No	Sulfated only	Acidic (sulfated)	H:No Disease
300000_a			0	X2222_1_24	Healthy	H3	HexNAc₃_a	nonsulfated	nonfucosylated	nonsialylated	No	Neutral (nonfucosylated)	Neutral	H:No Disease
300000_b			0	X2222_1_24	Healthy	H3	HexNAc₃_b	nonsulfated	nonfucosylated	nonsialylated	No	Neutral (nonfucosylated)	Neutral	H:No Disease
110100_a			0	X2222_1_24	Healthy	H3	HexNAcHexNeu5Ac_a	nonsulfated	nonfucosylated	sialylated	No	Sialylated only	Acidic (sialylated)	H:No Disease
110100_b			0	X2222_1_24	Healthy	H3	HexNAcHexNeu5Ac_b	nonsulfated	nonfucosylated	sialylated	No	Sialylated only	Acidic (sialylated)	H:No Disease
110100_c	C25 H44 N2 O19	240994	3.63267	X2222_1_24	Healthy	H3	HexNAcHexNeu5Ac_c	nonsulfated	nonfucosylated	sialylated	No	Sialylated only	Acidic (sialylated)	H:No Disease
110100_d	C25 H44 N2 O19	37683	0.568023	X2222_1_24	Healthy	H3	HexNAcHexNeu5Ac_d	nonsulfated	nonfucosylated	sialylated	No	Sialylated only	Acidic (sialylated)	H:No Disease
110100_e			0	X2222_1_24	Healthy	H3	HexNAcHexNeu5Ac_e	nonsulfated	nonfucosylated	sialylated	No	Sialylated only	Acidic (sialylated)	H:No Disease
110100_f			0	X2222_1_24	Healthy	H3	HexNAcHexNeu5Ac_f	nonsulfated	nonfucosylated	sialylated	No	Sialylated only	Acidic (sialylated)	H:No Disease
110100_g			0	X2222_1_24	Healthy	H3	HexNAcHexNeu5Ac_g	nonsulfated	nonfucosylated	sialylated	No	Sialylated only	Acidic (sialylated)	H:No Disease
110100_h			0	X2222_1_24	Healthy	H3	HexNAcHexNeu5Ac_h	nonsulfated	nonfucosylated	sialylated	No	Sialylated only	Acidic (sialylated)	H:No Disease
110100_i			0	X2222_1_24	Healthy	H3	HexNAcHexNeu5Ac_i	nonsulfated	nonfucosylated	sialylated	No	Sialylated only	Acidic (sialylated)	H:No Disease
110100_j			0	X2222_1_24	Healthy	H3	HexNAcHexNeu5Ac_j	nonsulfated	nonfucosylated	sialylated	No	Sialylated only	Acidic (sialylated)	H:No Disease
121000			0	X2222_1_24	Healthy	H3	HexNAcHex₂Fuc	nonsulfated	fucosylated	nonsialylated	No	Neutral (fucosylated)	Neutral	H:No Disease
211000_a			0	X2222_1_24	Healthy	H3	HexNAc₂HexFuc_a	nonsulfated	fucosylated	nonsialylated	No	Neutral (fucosylated)	Neutral	H:No Disease
211000_b			0	X2222_1_24	Healthy	H3	HexNAc₂HexFuc_b	nonsulfated	fucosylated	nonsialylated	No	Neutral (fucosylated)	Neutral	H:No Disease
211000_c	C28 H50 N2 O20	27248	0.410728	X2222_1_24	Healthy	H3	HexNAc₂HexFuc_c	nonsulfated	fucosylated	nonsialylated	No	Neutral (fucosylated)	Neutral	H:No Disease
211000_d			0	X2222_1_24	Healthy	H3	HexNAc₂HexFuc_d	nonsulfated	fucosylated	nonsialylated	No	Neutral (fucosylated)	Neutral	H:No Disease
220000_a			0	X2222_1_24	Healthy	H3	HexNAc₂Hex₂_a	nonsulfated	nonfucosylated	nonsialylated	No	Neutral (nonfucosylated)	Neutral	H:No Disease
220000_b	C28 H50 N2 O21	14049	0.211771	X2222_1_24	Healthy	H3	HexNAc₂Hex₂_b	nonsulfated	nonfucosylated	nonsialylated	No	Neutral (nonfucosylated)	Neutral	H:No Disease
220000_c			0	X2222_1_24	Healthy	H3	HexNAc₂Hex₂_c	nonsulfated	nonfucosylated	nonsialylated	No	Neutral (nonfucosylated)	Neutral	H:No Disease
220000_d			0	X2222_1_24	Healthy	H3	HexNAc₂Hex₂_d	nonsulfated	nonfucosylated	nonsialylated	No	Neutral (nonfucosylated)	Neutral	H:No Disease
211001_a			0	X2222_1_24	Healthy	H3	HexNAc₂HexFucS_a	sulfated	fucosylated	nonsialylated	No	Sulfated, Fucosylated	Acidic (sulfated)	H:No Disease
211001_b	C28 H50 N2 O23 S	24326	0.366683	X2222_1_24	Healthy	H3	HexNAc₂HexFucS_b	sulfated	fucosylated	nonsialylated	No	Sulfated, Fucosylated	Acidic (sulfated)	H:No Disease
211001_a			0	X2222_1_24	Healthy	H3	HexNAc₂HexFucS_a	sulfated	fucosylated	nonsialylated	No	Sulfated, Fucosylated	Acidic (sulfated)	H:No Disease
211001_b			0	X2222_1_24	Healthy	H3	HexNAc₂HexFucS_b	sulfated	fucosylated	nonsialylated	No	Sulfated, Fucosylated	Acidic (sulfated)	H:No Disease
211001_e			0	X2222_1_24	Healthy	H3	HexNAc₂HexFucS_e	sulfated	fucosylated	nonsialylated	No	Sulfated, Fucosylated	Acidic (sulfated)	H:No Disease
220001_a			0	X2222_1_24	Healthy	H3	HexNAc₂Hex₂S_a	sulfated	nonfucosylated	nonsialylated	No	Sulfated only	Acidic (sulfated)	H:No Disease
220001_b			0	X2222_1_24	Healthy	H3	HexNAc₂Hex₂S_b	sulfated	nonfucosylated	nonsialylated	No	Sulfated only	Acidic (sulfated)	H:No Disease
310000_a			0	X2222_1_24	Healthy	H3	HexNAc₃Hex_a	nonsulfated	nonfucosylated	nonsialylated	No	Neutral (nonfucosylated)	Neutral	H:No Disease
310000_b			0	X2222_1_24	Healthy	H3	HexNAc₃Hex_b	nonsulfated	nonfucosylated	nonsialylated	No	Neutral (nonfucosylated)	Neutral	H:No Disease
310000_c			0	X2222_1_24	Healthy	H3	HexNAc₃Hex_c	nonsulfated	nonfucosylated	nonsialylated	No	Neutral (nonfucosylated)	Neutral	H:No Disease
310000_d			0	X2222_1_24	Healthy	H3	HexNAc₃Hex_d	nonsulfated	nonfucosylated	nonsialylated	No	Neutral (nonfucosylated)	Neutral	H:No Disease
310000_e			0	X2222_1_24	Healthy	H3	HexNAc₃Hex_e	nonsulfated	nonfucosylated	nonsialylated	No	Neutral (nonfucosylated)	Neutral	H:No Disease
310001_a			0	X2222_1_24	Healthy	H3	HexNAc₃HexS_a	sulfated	nonfucosylated	nonsialylated	No	Sulfated only	Acidic (sulfated)	H:No Disease
310001_b			0	X2222_1_24	Healthy	H3	HexNAc₃HexS_b	sulfated	nonfucosylated	nonsialylated	No	Sulfated only	Acidic (sulfated)	H:No Disease
310001_c			0	X2222_1_24	Healthy	H3	HexNAc₃HexS_c	sulfated	nonfucosylated	nonsialylated	No	Sulfated only	Acidic (sulfated)	H:No Disease
310001_d			0	X2222_1_24	Healthy	H3	HexNAc₃HexS_d	sulfated	nonfucosylated	nonsialylated	No	Sulfated only	Acidic (sulfated)	H:No Disease
210100_a			0	X2222_1_24	Healthy	H3	HexNAc₂HexNeu5Ac_a	nonsulfated	nonfucosylated	sialylated	No	Sialylated only	Acidic (sialylated)	H:No Disease
210100_b	C33 H57 N3 O24	106676	1.608	X2222_1_24	Healthy	H3	HexNAc₂HexNeu5Ac_b	nonsulfated	nonfucosylated	sialylated	No	Sialylated only	Acidic (sialylated)	H:No Disease
210100_c	C33 H57 N3 O24	14030	0.211484	X2222_1_24	Healthy	H3	HexNAc₂HexNeu5Ac_c	nonsulfated	nonfucosylated	sialylated	No	Sialylated only	Acidic (sialylated)	H:No Disease
210100_d	C33 H57 N3 O24	206486	3.11251	X2222_1_24	Healthy	H3	HexNAc₂HexNeu5Ac_d	nonsulfated	nonfucosylated	sialylated	No	Sialylated only	Acidic (sialylated)	H:No Disease
210100_e			0	X2222_1_24	Healthy	H3	HexNAc₂HexNeu5Ac_e	nonsulfated	nonfucosylated	sialylated	No	Sialylated only	Acidic (sialylated)	H:No Disease
210101_f			0	X2222_1_24	Healthy	H3	HexNAc₂HexNeu5AcS_f	sulfated	nonfucosylated	sialylated	No	Sulfated, Sialylated	Acidic (sialylated)	H:No Disease
221000_a			0	X2222_1_24	Healthy	H3	HexNAc₂Hex₂Fuc_a	nonsulfated	fucosylated	nonsialylated	No	Neutral (fucosylated)	Neutral	H:No Disease
221000_b			0	X2222_1_24	Healthy	H3	HexNAc₂Hex₂Fuc_b	nonsulfated	fucosylated	nonsialylated	No	Neutral (fucosylated)	Neutral	H:No Disease
221000_c			0	X2222_1_24	Healthy	H3	HexNAc₂Hex₂Fuc_c	nonsulfated	fucosylated	nonsialylated	No	Neutral (fucosylated)	Neutral	H:No Disease
221000_d			0	X2222_1_24	Healthy	H3	HexNAc₂Hex₂Fuc_d	nonsulfated	fucosylated	nonsialylated	No	Neutral (fucosylated)	Neutral	H:No Disease
221000_e			0	X2222_1_24	Healthy	H3	HexNAc₂Hex₂Fuc_e	nonsulfated	fucosylated	nonsialylated	No	Neutral (fucosylated)	Neutral	H:No Disease
221000_f			0	X2222_1_24	Healthy	H3	HexNAc₂Hex₂Fuc_f	nonsulfated	fucosylated	nonsialylated	No	Neutral (fucosylated)	Neutral	H:No Disease
230000_a			0	X2222_1_24	Healthy	H3	HexNAc₂Hex₃_a	nonsulfated	nonfucosylated	nonsialylated	No	Neutral (nonfucosylated)	Neutral	H:No Disease
230000_b			0	X2222_1_24	Healthy	H3	HexNAc₂Hex₃_b	nonsulfated	nonfucosylated	nonsialylated	No	Neutral (nonfucosylated)	Neutral	H:No Disease
221001_a			0	X2222_1_24	Healthy	H3	HexNAc₂Hex₂FucS_a	sulfated	fucosylated	nonsialylated	No	Sulfated, Fucosylated	Acidic (sulfated)	H:No Disease
221001_b			0	X2222_1_24	Healthy	H3	HexNAc₂Hex₂FucS_b	sulfated	fucosylated	nonsialylated	No	Sulfated, Fucosylated	Acidic (sulfated)	H:No Disease
221001_c			0	X2222_1_24	Healthy	H3	HexNAc₂Hex₂FucS_c	sulfated	fucosylated	nonsialylated	No	Sulfated, Fucosylated	Acidic (sulfated)	H:No Disease
221001_d			0	X2222_1_24	Healthy	H3	HexNAc₂Hex₂FucS_d	sulfated	fucosylated	nonsialylated	No	Sulfated, Fucosylated	Acidic (sulfated)	H:No Disease
221001_e			0	X2222_1_24	Healthy	H3	HexNAc₂Hex₂FucS_e	sulfated	fucosylated	nonsialylated	No	Sulfated, Fucosylated	Acidic (sulfated)	H:No Disease
311000_a			0	X2222_1_24	Healthy	H3	HexNAc₃HexFuc_a	nonsulfated	fucosylated	nonsialylated	No	Neutral (fucosylated)	Neutral	H:No Disease
311000_b			0	X2222_1_24	Healthy	H3	HexNAc₃HexFuc_b	nonsulfated	fucosylated	nonsialylated	No	Neutral (fucosylated)	Neutral	H:No Disease
320000_a			0	X2222_1_24	Healthy	H3	HexNAc₃Hex₂_a	nonsulfated	nonfucosylated	nonsialylated	No	Neutral (nonfucosylated)	Neutral	H:No Disease
320000_b			0	X2222_1_24	Healthy	H3	HexNAc₃Hex₂_b	nonsulfated	nonfucosylated	nonsialylated	No	Neutral (nonfucosylated)	Neutral	H:No Disease
320000_c			0	X2222_1_24	Healthy	H3	HexNAc₃Hex₂_c	nonsulfated	nonfucosylated	nonsialylated	No	Neutral (nonfucosylated)	Neutral	H:No Disease
320000_d			0	X2222_1_24	Healthy	H3	HexNAc₃Hex₂_d	nonsulfated	nonfucosylated	nonsialylated	No	Neutral (nonfucosylated)	Neutral	H:No Disease
320000_e			0	X2222_1_24	Healthy	H3	HexNAc₃Hex₂_e	nonsulfated	nonfucosylated	nonsialylated	No	Neutral (nonfucosylated)	Neutral	H:No Disease
320000_f			0	X2222_1_24	Healthy	H3	HexNAc₃Hex₂_f	nonsulfated	nonfucosylated	nonsialylated	No	Neutral (nonfucosylated)	Neutral	H:No Disease
320000_g			0	X2222_1_24	Healthy	H3	HexNAc₃Hex₂_g	nonsulfated	nonfucosylated	nonsialylated	No	Neutral (nonfucosylated)	Neutral	H:No Disease
320000_h			0	X2222_1_24	Healthy	H3	HexNAc₃Hex₂_h	nonsulfated	nonfucosylated	nonsialylated	No	Neutral (nonfucosylated)	Neutral	H:No Disease
320000_i			0	X2222_1_24	Healthy	H3	HexNAc₃Hex₂_i	nonsulfated	nonfucosylated	nonsialylated	No	Neutral (nonfucosylated)	Neutral	H:No Disease
311001_a			0	X2222_1_24	Healthy	H3	HexNAc₃HexFucS_a	sulfated	fucosylated	nonsialylated	No	Sulfated, Fucosylated	Acidic (sulfated)	H:No Disease
311001_b			0	X2222_1_24	Healthy	H3	HexNAc₃HexFucS_b	sulfated	fucosylated	nonsialylated	No	Sulfated, Fucosylated	Acidic (sulfated)	H:No Disease
311001_c			0	X2222_1_24	Healthy	H3	HexNAc₃HexFucS_c	sulfated	fucosylated	nonsialylated	No	Sulfated, Fucosylated	Acidic (sulfated)	H:No Disease
311001_d			0	X2222_1_24	Healthy	H3	HexNAc₃HexFucS_d	sulfated	fucosylated	nonsialylated	No	Sulfated, Fucosylated	Acidic (sulfated)	H:No Disease
320001_a			0	X2222_1_24	Healthy	H3	HexNAc₃Hex₂S_a	sulfated	nonfucosylated	nonsialylated	No	Sulfated only	Acidic (sulfated)	H:No Disease
320001_b			0	X2222_1_24	Healthy	H3	HexNAc₃Hex₂S_b	sulfated	nonfucosylated	nonsialylated	No	Sulfated only	Acidic (sulfated)	H:No Disease
320001_c			0	X2222_1_24	Healthy	H3	HexNAc₃Hex₂S_c	sulfated	nonfucosylated	nonsialylated	No	Sulfated only	Acidic (sulfated)	H:No Disease
410000			0	X2222_1_24	Healthy	H3	HexNAc₄Hex	nonsulfated	nonfucosylated	nonsialylated	No	Neutral (nonfucosylated)	Neutral	H:No Disease
211100_a	C39 H67 N3 O28	88909	1.34019	X2222_1_24	Healthy	H3	HexNAc₂HexFucNeu5Ac_a	nonsulfated	fucosylated	sialylated	No	Sialylated, Fucosylated	Acidic (sialylated)	H:No Disease
211100_b	C39 H67 N3 O28	84654	1.27605	X2222_1_24	Healthy	H3	HexNAc₂HexFucNeu5Ac_b	nonsulfated	fucosylated	sialylated	No	Sialylated, Fucosylated	Acidic (sialylated)	H:No Disease
211100_c			0	X2222_1_24	Healthy	H3	HexNAc₂HexFucNeu5Ac_c	nonsulfated	fucosylated	sialylated	No	Sialylated, Fucosylated	Acidic (sialylated)	H:No Disease
211100_d			0	X2222_1_24	Healthy	H3	HexNAc₂HexFucNeu5Ac_d	nonsulfated	fucosylated	sialylated	No	Sialylated, Fucosylated	Acidic (sialylated)	H:No Disease
211100_e			0	X2222_1_24	Healthy	H3	HexNAc₂HexFucNeu5Ac_e	nonsulfated	fucosylated	sialylated	No	Sialylated, Fucosylated	Acidic (sialylated)	H:No Disease
211100_f			0	X2222_1_24	Healthy	H3	HexNAc₂HexFucNeu5Ac_f	nonsulfated	fucosylated	sialylated	No	Sialylated, Fucosylated	Acidic (sialylated)	H:No Disease
211100_g			0	X2222_1_24	Healthy	H3	HexNAc₂HexFucNeu5Ac_g	nonsulfated	fucosylated	sialylated	No	Sialylated, Fucosylated	Acidic (sialylated)	H:No Disease
220100			0	X2222_1_24	Healthy	H3	HexNAc₂Hex₂Neu5Ac	nonsulfated	nonfucosylated	sialylated	No	Sialylated only	Acidic (sialylated)	H:No Disease
220101			0	X2222_1_24	Healthy	H3	HexNAc₂Hex₂Neu5AcS	sulfated	nonfucosylated	sialylated	No	Sulfated, Sialylated	Acidic (sialylated)	H:No Disease
222000_a			0	X2222_1_24	Healthy	H3	HexNAc₂Hex₂Fuc₂_a	nonsulfated	fucosylated	nonsialylated	No	Neutral (fucosylated)	Neutral	H:No Disease
222000_b			0	X2222_1_24	Healthy	H3	HexNAc₂Hex₂Fuc₂_b	nonsulfated	fucosylated	nonsialylated	No	Neutral (fucosylated)	Neutral	H:No Disease
310100_a			0	X2222_1_24	Healthy	H3	HexNAc₃HexNeu5Ac_a	nonsulfated	nonfucosylated	sialylated	No	Sialylated only	Acidic (sialylated)	H:No Disease
310100_b	C41 H70 N4 O29	100715	1.51815	X2222_1_24	Healthy	H3	HexNAc₃HexNeu5Ac_b	nonsulfated	nonfucosylated	sialylated	No	Sialylated only	Acidic (sialylated)	H:No Disease
310100_c			0	X2222_1_24	Healthy	H3	HexNAc₃HexNeu5Ac_c	nonsulfated	nonfucosylated	sialylated	No	Sialylated only	Acidic (sialylated)	H:No Disease
310100_d	C41 H70 N4 O29	22619	0.340952	X2222_1_24	Healthy	H3	HexNAc₃HexNeu5Ac_d	nonsulfated	nonfucosylated	sialylated	No	Sialylated only	Acidic (sialylated)	H:No Disease
310100_e			0	X2222_1_24	Healthy	H3	HexNAc₃HexNeu5Ac_e	nonsulfated	nonfucosylated	sialylated	No	Sialylated only	Acidic (sialylated)	H:No Disease
310100_f			0	X2222_1_24	Healthy	H3	HexNAc₃HexNeu5Ac_f	nonsulfated	nonfucosylated	sialylated	No	Sialylated only	Acidic (sialylated)	H:No Disease
310100_g			0	X2222_1_24	Healthy	H3	HexNAc₃HexNeu5Ac_g	nonsulfated	nonfucosylated	sialylated	No	Sialylated only	Acidic (sialylated)	H:No Disease
310100_h			0	X2222_1_24	Healthy	H3	HexNAc₃HexNeu5Ac_h	nonsulfated	nonfucosylated	sialylated	No	Sialylated only	Acidic (sialylated)	H:No Disease
321000_a	C41 H70 N4 O29	194865	2.93734	X2222_1_24	Healthy	H3	HexNAc₃Hex₂Fuc_a	nonsulfated	fucosylated	nonsialylated	No	Neutral (fucosylated)	Neutral	H:No Disease
321000_b			0	X2222_1_24	Healthy	H3	HexNAc₃Hex₂Fuc_b	nonsulfated	fucosylated	nonsialylated	No	Neutral (fucosylated)	Neutral	H:No Disease
321000_c			0	X2222_1_24	Healthy	H3	HexNAc₃Hex₂Fuc_c	nonsulfated	fucosylated	nonsialylated	No	Neutral (fucosylated)	Neutral	H:No Disease
321000_d			0	X2222_1_24	Healthy	H3	HexNAc₃Hex₂Fuc_d	nonsulfated	fucosylated	nonsialylated	No	Neutral (fucosylated)	Neutral	H:No Disease
321000_e			0	X2222_1_24	Healthy	H3	HexNAc₃Hex₂Fuc_e	nonsulfated	fucosylated	nonsialylated	No	Neutral (fucosylated)	Neutral	H:No Disease
321001_a			0	X2222_1_24	Healthy	H3	HexNAc₃Hex₂FucS_a	sulfated	fucosylated	nonsialylated	No	Sulfated, Fucosylated	Acidic (sulfated)	H:No Disease
321001_b			0	X2222_1_24	Healthy	H3	HexNAc₃Hex₂FucS_b	sulfated	fucosylated	nonsialylated	No	Sulfated, Fucosylated	Acidic (sulfated)	H:No Disease
321001_c			0	X2222_1_24	Healthy	H3	HexNAc₃Hex₂FucS_c	sulfated	fucosylated	nonsialylated	No	Sulfated, Fucosylated	Acidic (sulfated)	H:No Disease
321001_d			0	X2222_1_24	Healthy	H3	HexNAc₃Hex₂FucS_d	sulfated	fucosylated	nonsialylated	No	Sulfated, Fucosylated	Acidic (sulfated)	H:No Disease
321001_e			0	X2222_1_24	Healthy	H3	HexNAc₃Hex₂FucS_e	sulfated	fucosylated	nonsialylated	No	Sulfated, Fucosylated	Acidic (sulfated)	H:No Disease
321001_f			0	X2222_1_24	Healthy	H3	HexNAc₃Hex₂FucS_f	sulfated	fucosylated	nonsialylated	No	Sulfated, Fucosylated	Acidic (sulfated)	H:No Disease
321001_g			0	X2222_1_24	Healthy	H3	HexNAc₃Hex₂FucS_g	sulfated	fucosylated	nonsialylated	No	Sulfated, Fucosylated	Acidic (sulfated)	H:No Disease
210200_a			0	X2222_1_24	Healthy	H3	HexNAc₂HexNeu5Ac₂_a	nonsulfated	nonfucosylated	sialylated	No	Sialylated only	Acidic (sialylated)	H:No Disease
210200_b	C44 H74 N4 O32	15349	0.231366	X2222_1_24	Healthy	H3	HexNAc₂HexNeu5Ac₂_b	nonsulfated	nonfucosylated	sialylated	No	Sialylated only	Acidic (sialylated)	H:No Disease
210200_c	C44 H74 N4 O32	64608	0.973882	X2222_1_24	Healthy	H3	HexNAc₂HexNeu5Ac₂_c	nonsulfated	nonfucosylated	sialylated	No	Sialylated only	Acidic (sialylated)	H:No Disease
210200_d			0	X2222_1_24	Healthy	H3	HexNAc₂HexNeu5Ac₂_d	nonsulfated	nonfucosylated	sialylated	No	Sialylated only	Acidic (sialylated)	H:No Disease
210200_e			0	X2222_1_24	Healthy	H3	HexNAc₂HexNeu5Ac₂_e	nonsulfated	nonfucosylated	sialylated	No	Sialylated only	Acidic (sialylated)	H:No Disease
210200_f			0	X2222_1_24	Healthy	H3	HexNAc₂HexNeu5Ac₂_f	nonsulfated	nonfucosylated	sialylated	No	Sialylated only	Acidic (sialylated)	H:No Disease
210200_g			0	X2222_1_24	Healthy	H3	HexNAc₂HexNeu5Ac₂_g	nonsulfated	nonfucosylated	sialylated	No	Sialylated only	Acidic (sialylated)	H:No Disease
420000_a			0	X2222_1_24	Healthy	H3	HexNAc₄Hex₂_a	nonsulfated	nonfucosylated	nonsialylated	No	Neutral (nonfucosylated)	Neutral	H:No Disease
420000_b			0	X2222_1_24	Healthy	H3	HexNAc₄Hex₂_b	nonsulfated	nonfucosylated	nonsialylated	No	Neutral (nonfucosylated)	Neutral	H:No Disease
221100_a			0	X2222_1_24	Healthy	H3	HexNAc₂Hex₂FucNeu5Ac_a	nonsulfated	fucosylated	sialylated	No	Sialylated, Fucosylated	Acidic (sialylated)	H:No Disease
221100_b			0	X2222_1_24	Healthy	H3	HexNAc₂Hex₂FucNeu5Ac_b	nonsulfated	fucosylated	sialylated	No	Sialylated, Fucosylated	Acidic (sialylated)	H:No Disease
221101_a			0	X2222_1_24	Healthy	H3	HexNAc₂Hex₂FucNeu5AcS_a	sulfated	fucosylated	sialylated	No	Sialyled, Sulfated, Fucosylated	Acidic (sialylated)	H:No Disease
221101_b			0	X2222_1_24	Healthy	H3	HexNAc₂Hex₂FucNeu5AcS_b	sulfated	fucosylated	sialylated	No	Sialyled, Sulfated, Fucosylated	Acidic (sialylated)	H:No Disease
221101_c			0	X2222_1_24	Healthy	H3	HexNAc₂Hex₂FucNeu5AcS_c	sulfated	fucosylated	sialylated	No	Sialyled, Sulfated, Fucosylated	Acidic (sialylated)	H:No Disease
221101_d			0	X2222_1_24	Healthy	H3	HexNAc₂Hex₂FucNeu5AcS_d	sulfated	fucosylated	sialylated	No	Sialyled, Sulfated, Fucosylated	Acidic (sialylated)	H:No Disease
221101_e			0	X2222_1_24	Healthy	H3	HexNAc₂Hex₂FucNeu5AcS_e	sulfated	fucosylated	sialylated	No	Sialyled, Sulfated, Fucosylated	Acidic (sialylated)	H:No Disease
221101_f			0	X2222_1_24	Healthy	H3	HexNAc₂Hex₂FucNeu5AcS_f	sulfated	fucosylated	sialylated	No	Sialyled, Sulfated, Fucosylated	Acidic (sialylated)	H:No Disease
221101_g			0	X2222_1_24	Healthy	H3	HexNAc₂Hex₂FucNeu5AcS_g	sulfated	fucosylated	sialylated	No	Sialyled, Sulfated, Fucosylated	Acidic (sialylated)	H:No Disease
311100_a			0	X2222_1_24	Healthy	H3	HexNAc₃HexFucNeu5Ac_a	nonsulfated	fucosylated	sialylated	No	Sialylated, Fucosylated	Acidic (sialylated)	H:No Disease
311100_b			0	X2222_1_24	Healthy	H3	HexNAc₃HexFucNeu5Ac_b	nonsulfated	fucosylated	sialylated	No	Sialylated, Fucosylated	Acidic (sialylated)	H:No Disease
320100_a			0	X2222_1_24	Healthy	H3	HexNAc₃Hex₂Neu5Ac_a	nonsulfated	nonfucosylated	sialylated	No	Sialylated only	Acidic (sialylated)	H:No Disease
320100_b			0	X2222_1_24	Healthy	H3	HexNAc₃Hex₂Neu5Ac_b	nonsulfated	nonfucosylated	sialylated	No	Sialylated only	Acidic (sialylated)	H:No Disease
320100_c	C47 H80 N4 O34	23193	0.349605	X2222_1_24	Healthy	H3	HexNAc₃Hex₂Neu5Ac_c	nonsulfated	nonfucosylated	sialylated	No	Sialylated only	Acidic (sialylated)	H:No Disease
320100_d			0	X2222_1_24	Healthy	H3	HexNAc₃Hex₂Neu5Ac_d	nonsulfated	nonfucosylated	sialylated	No	Sialylated only	Acidic (sialylated)	H:No Disease
320100_e			0	X2222_1_24	Healthy	H3	HexNAc₃Hex₂Neu5Ac_e	nonsulfated	nonfucosylated	sialylated	No	Sialylated only	Acidic (sialylated)	H:No Disease
320100_f			0	X2222_1_24	Healthy	H3	HexNAc₃Hex₂Neu5Ac_f	nonsulfated	nonfucosylated	sialylated	No	Sialylated only	Acidic (sialylated)	H:No Disease
320100_g			0	X2222_1_24	Healthy	H3	HexNAc₃Hex₂Neu5Ac_g	nonsulfated	nonfucosylated	sialylated	No	Sialylated only	Acidic (sialylated)	H:No Disease
320101			0	X2222_1_24	Healthy	H3	HexNAc₃Hex₂Neu5AcS	sulfated	nonfucosylated	sialylated	No	Sulfated, Sialylated	Acidic (sialylated)	H:No Disease
322000_a			0	X2222_1_24	Healthy	H3	HexNAc₃Hex₂Fuc₂_a	nonsulfated	fucosylated	nonsialylated	No	Neutral (fucosylated)	Neutral	H:No Disease
322000_b			0	X2222_1_24	Healthy	H3	HexNAc₃Hex₂Fuc₂_b	nonsulfated	fucosylated	nonsialylated	No	Neutral (fucosylated)	Neutral	H:No Disease
322000_c			0	X2222_1_24	Healthy	H3	HexNAc₃Hex₂Fuc₂_c	nonsulfated	fucosylated	nonsialylated	No	Neutral (fucosylated)	Neutral	H:No Disease
322000_d			0	X2222_1_24	Healthy	H3	HexNAc₃Hex₂Fuc₂_d	nonsulfated	fucosylated	nonsialylated	No	Neutral (fucosylated)	Neutral	H:No Disease
331000_a			0	X2222_1_24	Healthy	H3	HexNAc₃Hex₃Fuc_a	nonsulfated	fucosylated	nonsialylated	No	Neutral (fucosylated)	Neutral	H:No Disease
331000_b			0	X2222_1_24	Healthy	H3	HexNAc₃Hex₃Fuc_b	nonsulfated	fucosylated	nonsialylated	No	Neutral (fucosylated)	Neutral	H:No Disease
322001_a			0	X2222_1_24	Healthy	H3	HexNAc₃Hex₂Fuc₂S_a	sulfated	fucosylated	nonsialylated	No	Sulfated, Fucosylated	Acidic (sulfated)	H:No Disease
322001_b			0	X2222_1_24	Healthy	H3	HexNAc₃Hex₂Fuc₂S_b	sulfated	fucosylated	nonsialylated	No	Sulfated, Fucosylated	Acidic (sulfated)	H:No Disease
211200_a			0	X2222_1_24	Healthy	H3	HexNAc₂HexFucNeu5Ac₂_a	nonsulfated	fucosylated	sialylated	No	Sialylated, Fucosylated	Acidic (sialylated)	H:No Disease
211200_b	C50 H84 N4 O36	105814	1.59501	X2222_1_24	Healthy	H3	HexNAc₂HexFucNeu5Ac₂_b	nonsulfated	fucosylated	sialylated	No	Sialylated, Fucosylated	Acidic (sialylated)	H:No Disease
211200_c			0	X2222_1_24	Healthy	H3	HexNAc₂HexFucNeu5Ac₂_c	nonsulfated	fucosylated	sialylated	No	Sialylated, Fucosylated	Acidic (sialylated)	H:No Disease
211200_d			0	X2222_1_24	Healthy	H3	HexNAc₂HexFucNeu5Ac₂_d	nonsulfated	fucosylated	sialylated	No	Sialylated, Fucosylated	Acidic (sialylated)	H:No Disease
211200_e			0	X2222_1_24	Healthy	H3	HexNAc₂HexFucNeu5Ac₂_e	nonsulfated	fucosylated	sialylated	No	Sialylated, Fucosylated	Acidic (sialylated)	H:No Disease
211200_f			0	X2222_1_24	Healthy	H3	HexNAc₂HexFucNeu5Ac₂_f	nonsulfated	fucosylated	sialylated	No	Sialylated, Fucosylated	Acidic (sialylated)	H:No Disease
211200_g			0	X2222_1_24	Healthy	H3	HexNAc₂HexFucNeu5Ac₂_g	nonsulfated	fucosylated	sialylated	No	Sialylated, Fucosylated	Acidic (sialylated)	H:No Disease
421000_a			0	X2222_1_24	Healthy	H3	HexNAc₄Hex₂Fuc_a	nonsulfated	fucosylated	nonsialylated	No	Neutral (fucosylated)	Neutral	H:No Disease
421000_b			0	X2222_1_24	Healthy	H3	HexNAc₄Hex₂Fuc_b	nonsulfated	fucosylated	nonsialylated	No	Neutral (fucosylated)	Neutral	H:No Disease
430000			0	X2222_1_24	Healthy	H3	HexNAc₄Hex₃	nonsulfated	nonfucosylated	nonsialylated	No	Neutral (nonfucosylated)	Neutral	H:No Disease
321100_a			0	X2222_1_24	Healthy	H3	HexNAc₃Hex₂FucNeu5Ac_a	nonsulfated	fucosylated	sialylated	No	Sialylated, Fucosylated	Acidic (sialylated)	H:No Disease
321100_b			0	X2222_1_24	Healthy	H3	HexNAc₃Hex₂FucNeu5Ac_b	nonsulfated	fucosylated	sialylated	No	Sialylated, Fucosylated	Acidic (sialylated)	H:No Disease
321100_c			0	X2222_1_24	Healthy	H3	HexNAc₃Hex₂FucNeu5Ac_c	nonsulfated	fucosylated	sialylated	No	Sialylated, Fucosylated	Acidic (sialylated)	H:No Disease
321100_d			0	X2222_1_24	Healthy	H3	HexNAc₃Hex₂FucNeu5Ac_d	nonsulfated	fucosylated	sialylated	No	Sialylated, Fucosylated	Acidic (sialylated)	H:No Disease
321100_e			0	X2222_1_24	Healthy	H3	HexNAc₃Hex₂FucNeu5Ac_e	nonsulfated	fucosylated	sialylated	No	Sialylated, Fucosylated	Acidic (sialylated)	H:No Disease
330101			0	X2222_1_24	Healthy	H3	HexNAc₃Hex₃Neu5AcS	sulfated	nonfucosylated	sialylated	No	Sulfated, Sialylated	Acidic (sialylated)	H:No Disease
332000			0	X2222_1_24	Healthy	H3	HexNAc₃Hex₃Fuc₂	nonsulfated	fucosylated	nonsialylated	No	Neutral (fucosylated)	Neutral	H:No Disease
322100_a			0	X2222_1_24	Healthy	H3	HexNAc₃Hex₂Fuc₂Neu5Ac_a	nonsulfated	fucosylated	sialylated	No	Sialylated, Fucosylated	Acidic (sialylated)	H:No Disease
322100_b			0	X2222_1_24	Healthy	H3	HexNAc₃Hex₂Fuc₂Neu5Ac_b	nonsulfated	fucosylated	sialylated	No	Sialylated, Fucosylated	Acidic (sialylated)	H:No Disease
322100_c			0	X2222_1_24	Healthy	H3	HexNAc₃Hex₂Fuc₂Neu5Ac_c	nonsulfated	fucosylated	sialylated	No	Sialylated, Fucosylated	Acidic (sialylated)	H:No Disease
331100_a			0	X2222_1_24	Healthy	H3	HexNAc₃Hex₃FucNeu5Ac_a	nonsulfated	fucosylated	sialylated	No	Sialylated, Fucosylated	Acidic (sialylated)	H:No Disease
331100_b			0	X2222_1_24	Healthy	H3	HexNAc₃Hex₃FucNeu5Ac_b	nonsulfated	fucosylated	sialylated	No	Sialylated, Fucosylated	Acidic (sialylated)	H:No Disease
322101			0	X2222_1_24	Healthy	H3	HexNAc₃Hex₂Fuc₂Neu5AcS	sulfated	fucosylated	sialylated	No	Sialyled, Sulfated, Fucosylated	Acidic (sialylated)	H:No Disease
321200_a			0	X2222_1_24	Healthy	H3	HexNAc₃Hex₂FucNeu5Ac₂_a	nonsulfated	fucosylated	sialylated	No	Sialylated, Fucosylated	Acidic (sialylated)	H:No Disease
321200_b			0	X2222_1_24	Healthy	H3	HexNAc₃Hex₂FucNeu5Ac₂_b	nonsulfated	fucosylated	sialylated	No	Sialylated, Fucosylated	Acidic (sialylated)	H:No Disease
321200_c			0	X2222_1_24	Healthy	H3	HexNAc₃Hex₂FucNeu5Ac₂_c	nonsulfated	fucosylated	sialylated	No	Sialylated, Fucosylated	Acidic (sialylated)	H:No Disease
110000_a	C16 H30 N2 O11	69745	18.1297	X786_6_20	CD	CD1	HexNAcHex_a	nonsulfated	nonfucosylated	nonsialylated	No	Neutral (nonfucosylated)	Neutral	CD:Active
110000_b	C16 H30 N2 O11	37217	9.67429	X786_6_20	CD	CD1	HexNAcHex_b	nonsulfated	nonfucosylated	nonsialylated	No	Neutral (nonfucosylated)	Neutral	CD:Active
110000_c			0	X786_6_20	CD	CD1	HexNAcHex_c	nonsulfated	nonfucosylated	nonsialylated	No	Neutral (nonfucosylated)	Neutral	CD:Active
110000_d			0	X786_6_20	CD	CD1	HexNAcHex_d	nonsulfated	nonfucosylated	nonsialylated	No	Neutral (nonfucosylated)	Neutral	CD:Active
110000_e			0	X786_6_20	CD	CD1	HexNAcHex_e	nonsulfated	nonfucosylated	nonsialylated	No	Neutral (nonfucosylated)	Neutral	CD:Active
110000_f			0	X786_6_20	CD	CD1	HexNAcHex_f	nonsulfated	nonfucosylated	nonsialylated	No	Neutral (nonfucosylated)	Neutral	CD:Active
200000_a			0	X786_6_20	CD	CD1	HexNAc₂_a	nonsulfated	nonfucosylated	nonsialylated	No	Neutral (nonfucosylated)	Neutral	CD:Active
200000_b			0	X786_6_20	CD	CD1	HexNAc₂_b	nonsulfated	nonfucosylated	nonsialylated	No	Neutral (nonfucosylated)	Neutral	CD:Active
200000_c			0	X786_6_20	CD	CD1	HexNAc₂_c	nonsulfated	nonfucosylated	nonsialylated	No	Neutral (nonfucosylated)	Neutral	CD:Active
200000_d			0	X786_6_20	CD	CD1	HexNAc₂_d	nonsulfated	nonfucosylated	nonsialylated	No	Neutral (nonfucosylated)	Neutral	CD:Active
200000_e			0	X786_6_20	CD	CD1	HexNAc₂_e	nonsulfated	nonfucosylated	nonsialylated	No	Neutral (nonfucosylated)	Neutral	CD:Active
200000_f			0	X786_6_20	CD	CD1	HexNAc₂_f	nonsulfated	nonfucosylated	nonsialylated	No	Neutral (nonfucosylated)	Neutral	CD:Active
200000_g			0	X786_6_20	CD	CD1	HexNAc₂_g	nonsulfated	nonfucosylated	nonsialylated	No	Neutral (nonfucosylated)	Neutral	CD:Active
200001			0	X786_6_20	CD	CD1	HexNAc₂S	sulfated	nonfucosylated	nonsialylated	No	Sulfated only	Acidic (sulfated)	CD:Active
100100_a			0	X786_6_20	CD	CD1	HexNAcNeu5Ac_a	nonsulfated	nonfucosylated	sialylated	No	Sialylated only	Acidic (sialylated)	CD:Active
100100_b			0	X786_6_20	CD	CD1	HexNAcNeu5Ac_b	nonsulfated	nonfucosylated	sialylated	No	Sialylated only	Acidic (sialylated)	CD:Active
111000_a			0	X786_6_20	CD	CD1	HexNAcHexFuc_a	nonsulfated	fucosylated	nonsialylated	No	Neutral (fucosylated)	Neutral	CD:Active
111000_b			0	X786_6_20	CD	CD1	HexNAcHexFuc_b	nonsulfated	fucosylated	nonsialylated	No	Neutral (fucosylated)	Neutral	CD:Active
120000_a			0	X786_6_20	CD	CD1	HexNAcHex₂_a	nonsulfated	nonfucosylated	nonsialylated	No	Neutral (nonfucosylated)	Neutral	CD:Active
120000_b			0	X786_6_20	CD	CD1	HexNAcHex₂_b	nonsulfated	nonfucosylated	nonsialylated	No	Neutral (nonfucosylated)	Neutral	CD:Active
120000_c	C20 H37 N O16	17817	4.6314	X786_6_20	CD	CD1	HexNAcHex₂_c	nonsulfated	nonfucosylated	nonsialylated	No	Neutral (nonfucosylated)	Neutral	CD:Active
210000_a	C22 H40 N2 O16	12666	3.29244	X786_6_20	CD	CD1	HexNAc₂Hex_a	nonsulfated	nonfucosylated	nonsialylated	No	Neutral (nonfucosylated)	Neutral	CD:Active
210000_b	C22 H40 N2 O16	92835	24.1318	X786_6_20	CD	CD1	HexNAc₂Hex_b	nonsulfated	nonfucosylated	nonsialylated	No	Neutral (nonfucosylated)	Neutral	CD:Active
210000_c			0	X786_6_20	CD	CD1	HexNAc₂Hex_c	nonsulfated	nonfucosylated	nonsialylated	No	Neutral (nonfucosylated)	Neutral	CD:Active
210000_d			0	X786_6_20	CD	CD1	HexNAc₂Hex_d	nonsulfated	nonfucosylated	nonsialylated	No	Neutral (nonfucosylated)	Neutral	CD:Active
210001_a	C22 H40 N2 O19 S	13180	3.42605	X786_6_20	CD	CD1	HexNAc₂HexS_a	sulfated	nonfucosylated	nonsialylated	No	Sulfated only	Acidic (sulfated)	CD:Active
210001_b			0	X786_6_20	CD	CD1	HexNAc₂HexS_b	sulfated	nonfucosylated	nonsialylated	No	Sulfated only	Acidic (sulfated)	CD:Active
210001_c			0	X786_6_20	CD	CD1	HexNAc₂HexS_c	sulfated	nonfucosylated	nonsialylated	No	Sulfated only	Acidic (sulfated)	CD:Active
300000_a			0	X786_6_20	CD	CD1	HexNAc₃_a	nonsulfated	nonfucosylated	nonsialylated	No	Neutral (nonfucosylated)	Neutral	CD:Active
300000_b			0	X786_6_20	CD	CD1	HexNAc₃_b	nonsulfated	nonfucosylated	nonsialylated	No	Neutral (nonfucosylated)	Neutral	CD:Active
110100_a			0	X786_6_20	CD	CD1	HexNAcHexNeu5Ac_a	nonsulfated	nonfucosylated	sialylated	No	Sialylated only	Acidic (sialylated)	CD:Active
110100_b	C25 H44 N2 O19	23950	6.22563	X786_6_20	CD	CD1	HexNAcHexNeu5Ac_b	nonsulfated	nonfucosylated	sialylated	No	Sialylated only	Acidic (sialylated)	CD:Active
110100_c			0	X786_6_20	CD	CD1	HexNAcHexNeu5Ac_c	nonsulfated	nonfucosylated	sialylated	No	Sialylated only	Acidic (sialylated)	CD:Active
110100_d			0	X786_6_20	CD	CD1	HexNAcHexNeu5Ac_d	nonsulfated	nonfucosylated	sialylated	No	Sialylated only	Acidic (sialylated)	CD:Active
110100_e			0	X786_6_20	CD	CD1	HexNAcHexNeu5Ac_e	nonsulfated	nonfucosylated	sialylated	No	Sialylated only	Acidic (sialylated)	CD:Active
110100_f			0	X786_6_20	CD	CD1	HexNAcHexNeu5Ac_f	nonsulfated	nonfucosylated	sialylated	No	Sialylated only	Acidic (sialylated)	CD:Active
110100_g			0	X786_6_20	CD	CD1	HexNAcHexNeu5Ac_g	nonsulfated	nonfucosylated	sialylated	No	Sialylated only	Acidic (sialylated)	CD:Active
110100_h			0	X786_6_20	CD	CD1	HexNAcHexNeu5Ac_h	nonsulfated	nonfucosylated	sialylated	No	Sialylated only	Acidic (sialylated)	CD:Active
110100_i			0	X786_6_20	CD	CD1	HexNAcHexNeu5Ac_i	nonsulfated	nonfucosylated	sialylated	No	Sialylated only	Acidic (sialylated)	CD:Active
110100_j			0	X786_6_20	CD	CD1	HexNAcHexNeu5Ac_j	nonsulfated	nonfucosylated	sialylated	No	Sialylated only	Acidic (sialylated)	CD:Active
121000			0	X786_6_20	CD	CD1	HexNAcHex₂Fuc	nonsulfated	fucosylated	nonsialylated	No	Neutral (fucosylated)	Neutral	CD:Active
211000_a			0	X786_6_20	CD	CD1	HexNAc₂HexFuc_a	nonsulfated	fucosylated	nonsialylated	No	Neutral (fucosylated)	Neutral	CD:Active
211000_b			0	X786_6_20	CD	CD1	HexNAc₂HexFuc_b	nonsulfated	fucosylated	nonsialylated	No	Neutral (fucosylated)	Neutral	CD:Active
211000_c			0	X786_6_20	CD	CD1	HexNAc₂HexFuc_c	nonsulfated	fucosylated	nonsialylated	No	Neutral (fucosylated)	Neutral	CD:Active
211000_d			0	X786_6_20	CD	CD1	HexNAc₂HexFuc_d	nonsulfated	fucosylated	nonsialylated	No	Neutral (fucosylated)	Neutral	CD:Active
220000_a			0	X786_6_20	CD	CD1	HexNAc₂Hex₂_a	nonsulfated	nonfucosylated	nonsialylated	No	Neutral (nonfucosylated)	Neutral	CD:Active
220000_b			0	X786_6_20	CD	CD1	HexNAc₂Hex₂_b	nonsulfated	nonfucosylated	nonsialylated	No	Neutral (nonfucosylated)	Neutral	CD:Active
220000_c			0	X786_6_20	CD	CD1	HexNAc₂Hex₂_c	nonsulfated	nonfucosylated	nonsialylated	No	Neutral (nonfucosylated)	Neutral	CD:Active
220000_d			0	X786_6_20	CD	CD1	HexNAc₂Hex₂_d	nonsulfated	nonfucosylated	nonsialylated	No	Neutral (nonfucosylated)	Neutral	CD:Active
211001_a			0	X786_6_20	CD	CD1	HexNAc₂HexFucS_a	sulfated	fucosylated	nonsialylated	No	Sulfated, Fucosylated	Acidic (sulfated)	CD:Active
211001_b			0	X786_6_20	CD	CD1	HexNAc₂HexFucS_b	sulfated	fucosylated	nonsialylated	No	Sulfated, Fucosylated	Acidic (sulfated)	CD:Active
211001_a			0	X786_6_20	CD	CD1	HexNAc₂HexFucS_a	sulfated	fucosylated	nonsialylated	No	Sulfated, Fucosylated	Acidic (sulfated)	CD:Active
211001_b			0	X786_6_20	CD	CD1	HexNAc₂HexFucS_b	sulfated	fucosylated	nonsialylated	No	Sulfated, Fucosylated	Acidic (sulfated)	CD:Active
211001_e			0	X786_6_20	CD	CD1	HexNAc₂HexFucS_e	sulfated	fucosylated	nonsialylated	No	Sulfated, Fucosylated	Acidic (sulfated)	CD:Active
220001_a			0	X786_6_20	CD	CD1	HexNAc₂Hex₂S_a	sulfated	nonfucosylated	nonsialylated	No	Sulfated only	Acidic (sulfated)	CD:Active
220001_b			0	X786_6_20	CD	CD1	HexNAc₂Hex₂S_b	sulfated	nonfucosylated	nonsialylated	No	Sulfated only	Acidic (sulfated)	CD:Active
310000_a			0	X786_6_20	CD	CD1	HexNAc₃Hex_a	nonsulfated	nonfucosylated	nonsialylated	No	Neutral (nonfucosylated)	Neutral	CD:Active
310000_b			0	X786_6_20	CD	CD1	HexNAc₃Hex_b	nonsulfated	nonfucosylated	nonsialylated	No	Neutral (nonfucosylated)	Neutral	CD:Active
310000_c			0	X786_6_20	CD	CD1	HexNAc₃Hex_c	nonsulfated	nonfucosylated	nonsialylated	No	Neutral (nonfucosylated)	Neutral	CD:Active
310000_d			0	X786_6_20	CD	CD1	HexNAc₃Hex_d	nonsulfated	nonfucosylated	nonsialylated	No	Neutral (nonfucosylated)	Neutral	CD:Active
310000_e			0	X786_6_20	CD	CD1	HexNAc₃Hex_e	nonsulfated	nonfucosylated	nonsialylated	No	Neutral (nonfucosylated)	Neutral	CD:Active
310001_a			0	X786_6_20	CD	CD1	HexNAc₃HexS_a	sulfated	nonfucosylated	nonsialylated	No	Sulfated only	Acidic (sulfated)	CD:Active
310001_b			0	X786_6_20	CD	CD1	HexNAc₃HexS_b	sulfated	nonfucosylated	nonsialylated	No	Sulfated only	Acidic (sulfated)	CD:Active
310001_c			0	X786_6_20	CD	CD1	HexNAc₃HexS_c	sulfated	nonfucosylated	nonsialylated	No	Sulfated only	Acidic (sulfated)	CD:Active
310001_d			0	X786_6_20	CD	CD1	HexNAc₃HexS_d	sulfated	nonfucosylated	nonsialylated	No	Sulfated only	Acidic (sulfated)	CD:Active
210100_a			0	X786_6_20	CD	CD1	HexNAc₂HexNeu5Ac_a	nonsulfated	nonfucosylated	sialylated	No	Sialylated only	Acidic (sialylated)	CD:Active
210100_b	C33 H57 N3 O24	8878	2.30777	X786_6_20	CD	CD1	HexNAc₂HexNeu5Ac_b	nonsulfated	nonfucosylated	sialylated	No	Sialylated only	Acidic (sialylated)	CD:Active
210100_c			0	X786_6_20	CD	CD1	HexNAc₂HexNeu5Ac_c	nonsulfated	nonfucosylated	sialylated	No	Sialylated only	Acidic (sialylated)	CD:Active
210100_d			0	X786_6_20	CD	CD1	HexNAc₂HexNeu5Ac_d	nonsulfated	nonfucosylated	sialylated	No	Sialylated only	Acidic (sialylated)	CD:Active
210100_e			0	X786_6_20	CD	CD1	HexNAc₂HexNeu5Ac_e	nonsulfated	nonfucosylated	sialylated	No	Sialylated only	Acidic (sialylated)	CD:Active
210101_f			0	X786_6_20	CD	CD1	HexNAc₂HexNeu5AcS_f	sulfated	nonfucosylated	sialylated	No	Sulfated, Sialylated	Acidic (sialylated)	CD:Active
221000_a			0	X786_6_20	CD	CD1	HexNAc₂Hex₂Fuc_a	nonsulfated	fucosylated	nonsialylated	No	Neutral (fucosylated)	Neutral	CD:Active
221000_b			0	X786_6_20	CD	CD1	HexNAc₂Hex₂Fuc_b	nonsulfated	fucosylated	nonsialylated	No	Neutral (fucosylated)	Neutral	CD:Active
221000_c			0	X786_6_20	CD	CD1	HexNAc₂Hex₂Fuc_c	nonsulfated	fucosylated	nonsialylated	No	Neutral (fucosylated)	Neutral	CD:Active
221000_d			0	X786_6_20	CD	CD1	HexNAc₂Hex₂Fuc_d	nonsulfated	fucosylated	nonsialylated	No	Neutral (fucosylated)	Neutral	CD:Active
221000_e			0	X786_6_20	CD	CD1	HexNAc₂Hex₂Fuc_e	nonsulfated	fucosylated	nonsialylated	No	Neutral (fucosylated)	Neutral	CD:Active
221000_f			0	X786_6_20	CD	CD1	HexNAc₂Hex₂Fuc_f	nonsulfated	fucosylated	nonsialylated	No	Neutral (fucosylated)	Neutral	CD:Active
230000_a			0	X786_6_20	CD	CD1	HexNAc₂Hex₃_a	nonsulfated	nonfucosylated	nonsialylated	No	Neutral (nonfucosylated)	Neutral	CD:Active
230000_b			0	X786_6_20	CD	CD1	HexNAc₂Hex₃_b	nonsulfated	nonfucosylated	nonsialylated	No	Neutral (nonfucosylated)	Neutral	CD:Active
221001_a			0	X786_6_20	CD	CD1	HexNAc₂Hex₂FucS_a	sulfated	fucosylated	nonsialylated	No	Sulfated, Fucosylated	Acidic (sulfated)	CD:Active
221001_b			0	X786_6_20	CD	CD1	HexNAc₂Hex₂FucS_b	sulfated	fucosylated	nonsialylated	No	Sulfated, Fucosylated	Acidic (sulfated)	CD:Active
221001_c			0	X786_6_20	CD	CD1	HexNAc₂Hex₂FucS_c	sulfated	fucosylated	nonsialylated	No	Sulfated, Fucosylated	Acidic (sulfated)	CD:Active
221001_d			0	X786_6_20	CD	CD1	HexNAc₂Hex₂FucS_d	sulfated	fucosylated	nonsialylated	No	Sulfated, Fucosylated	Acidic (sulfated)	CD:Active
221001_e			0	X786_6_20	CD	CD1	HexNAc₂Hex₂FucS_e	sulfated	fucosylated	nonsialylated	No	Sulfated, Fucosylated	Acidic (sulfated)	CD:Active
311000_a			0	X786_6_20	CD	CD1	HexNAc₃HexFuc_a	nonsulfated	fucosylated	nonsialylated	No	Neutral (fucosylated)	Neutral	CD:Active
311000_b			0	X786_6_20	CD	CD1	HexNAc₃HexFuc_b	nonsulfated	fucosylated	nonsialylated	No	Neutral (fucosylated)	Neutral	CD:Active
320000_a			0	X786_6_20	CD	CD1	HexNAc₃Hex₂_a	nonsulfated	nonfucosylated	nonsialylated	No	Neutral (nonfucosylated)	Neutral	CD:Active
320000_b			0	X786_6_20	CD	CD1	HexNAc₃Hex₂_b	nonsulfated	nonfucosylated	nonsialylated	No	Neutral (nonfucosylated)	Neutral	CD:Active
320000_c			0	X786_6_20	CD	CD1	HexNAc₃Hex₂_c	nonsulfated	nonfucosylated	nonsialylated	No	Neutral (nonfucosylated)	Neutral	CD:Active
320000_d			0	X786_6_20	CD	CD1	HexNAc₃Hex₂_d	nonsulfated	nonfucosylated	nonsialylated	No	Neutral (nonfucosylated)	Neutral	CD:Active
320000_e			0	X786_6_20	CD	CD1	HexNAc₃Hex₂_e	nonsulfated	nonfucosylated	nonsialylated	No	Neutral (nonfucosylated)	Neutral	CD:Active
320000_f			0	X786_6_20	CD	CD1	HexNAc₃Hex₂_f	nonsulfated	nonfucosylated	nonsialylated	No	Neutral (nonfucosylated)	Neutral	CD:Active
320000_g			0	X786_6_20	CD	CD1	HexNAc₃Hex₂_g	nonsulfated	nonfucosylated	nonsialylated	No	Neutral (nonfucosylated)	Neutral	CD:Active
320000_h			0	X786_6_20	CD	CD1	HexNAc₃Hex₂_h	nonsulfated	nonfucosylated	nonsialylated	No	Neutral (nonfucosylated)	Neutral	CD:Active
320000_i			0	X786_6_20	CD	CD1	HexNAc₃Hex₂_i	nonsulfated	nonfucosylated	nonsialylated	No	Neutral (nonfucosylated)	Neutral	CD:Active
311001_a			0	X786_6_20	CD	CD1	HexNAc₃HexFucS_a	sulfated	fucosylated	nonsialylated	No	Sulfated, Fucosylated	Acidic (sulfated)	CD:Active
311001_b			0	X786_6_20	CD	CD1	HexNAc₃HexFucS_b	sulfated	fucosylated	nonsialylated	No	Sulfated, Fucosylated	Acidic (sulfated)	CD:Active
311001_c			0	X786_6_20	CD	CD1	HexNAc₃HexFucS_c	sulfated	fucosylated	nonsialylated	No	Sulfated, Fucosylated	Acidic (sulfated)	CD:Active
311001_d			0	X786_6_20	CD	CD1	HexNAc₃HexFucS_d	sulfated	fucosylated	nonsialylated	No	Sulfated, Fucosylated	Acidic (sulfated)	CD:Active
320001_a			0	X786_6_20	CD	CD1	HexNAc₃Hex₂S_a	sulfated	nonfucosylated	nonsialylated	No	Sulfated only	Acidic (sulfated)	CD:Active
320001_b			0	X786_6_20	CD	CD1	HexNAc₃Hex₂S_b	sulfated	nonfucosylated	nonsialylated	No	Sulfated only	Acidic (sulfated)	CD:Active
320001_c			0	X786_6_20	CD	CD1	HexNAc₃Hex₂S_c	sulfated	nonfucosylated	nonsialylated	No	Sulfated only	Acidic (sulfated)	CD:Active
410000			0	X786_6_20	CD	CD1	HexNAc₄Hex	nonsulfated	nonfucosylated	nonsialylated	No	Neutral (nonfucosylated)	Neutral	CD:Active
211100_a	C39 H67 N3 O28	13853	3.60099	X786_6_20	CD	CD1	HexNAc₂HexFucNeu5Ac_a	nonsulfated	fucosylated	sialylated	No	Sialylated, Fucosylated	Acidic (sialylated)	CD:Active
211100_b	C39 H67 N3 O28	15540	4.03951	X786_6_20	CD	CD1	HexNAc₂HexFucNeu5Ac_b	nonsulfated	fucosylated	sialylated	No	Sialylated, Fucosylated	Acidic (sialylated)	CD:Active
211100_c			0	X786_6_20	CD	CD1	HexNAc₂HexFucNeu5Ac_c	nonsulfated	fucosylated	sialylated	No	Sialylated, Fucosylated	Acidic (sialylated)	CD:Active
211100_d			0	X786_6_20	CD	CD1	HexNAc₂HexFucNeu5Ac_d	nonsulfated	fucosylated	sialylated	No	Sialylated, Fucosylated	Acidic (sialylated)	CD:Active
211100_e			0	X786_6_20	CD	CD1	HexNAc₂HexFucNeu5Ac_e	nonsulfated	fucosylated	sialylated	No	Sialylated, Fucosylated	Acidic (sialylated)	CD:Active
211100_f			0	X786_6_20	CD	CD1	HexNAc₂HexFucNeu5Ac_f	nonsulfated	fucosylated	sialylated	No	Sialylated, Fucosylated	Acidic (sialylated)	CD:Active
211100_g			0	X786_6_20	CD	CD1	HexNAc₂HexFucNeu5Ac_g	nonsulfated	fucosylated	sialylated	No	Sialylated, Fucosylated	Acidic (sialylated)	CD:Active
220100			0	X786_6_20	CD	CD1	HexNAc₂Hex₂Neu5Ac	nonsulfated	nonfucosylated	sialylated	No	Sialylated only	Acidic (sialylated)	CD:Active
220101			0	X786_6_20	CD	CD1	HexNAc₂Hex₂Neu5AcS	sulfated	nonfucosylated	sialylated	No	Sulfated, Sialylated	Acidic (sialylated)	CD:Active
222000_a			0	X786_6_20	CD	CD1	HexNAc₂Hex₂Fuc₂_a	nonsulfated	fucosylated	nonsialylated	No	Neutral (fucosylated)	Neutral	CD:Active
222000_b			0	X786_6_20	CD	CD1	HexNAc₂Hex₂Fuc₂_b	nonsulfated	fucosylated	nonsialylated	No	Neutral (fucosylated)	Neutral	CD:Active
310100_a			0	X786_6_20	CD	CD1	HexNAc₃HexNeu5Ac_a	nonsulfated	nonfucosylated	sialylated	No	Sialylated only	Acidic (sialylated)	CD:Active
310100_b	C41 H70 N4 O29	32067	8.33559	X786_6_20	CD	CD1	HexNAc₃HexNeu5Ac_b	nonsulfated	nonfucosylated	sialylated	No	Sialylated only	Acidic (sialylated)	CD:Active
310100_c	C41 H70 N4 O29	28729	7.4679	X786_6_20	CD	CD1	HexNAc₃HexNeu5Ac_c	nonsulfated	nonfucosylated	sialylated	No	Sialylated only	Acidic (sialylated)	CD:Active
310100_d			0	X786_6_20	CD	CD1	HexNAc₃HexNeu5Ac_d	nonsulfated	nonfucosylated	sialylated	No	Sialylated only	Acidic (sialylated)	CD:Active
310100_e			0	X786_6_20	CD	CD1	HexNAc₃HexNeu5Ac_e	nonsulfated	nonfucosylated	sialylated	No	Sialylated only	Acidic (sialylated)	CD:Active
310100_f			0	X786_6_20	CD	CD1	HexNAc₃HexNeu5Ac_f	nonsulfated	nonfucosylated	sialylated	No	Sialylated only	Acidic (sialylated)	CD:Active
310100_g			0	X786_6_20	CD	CD1	HexNAc₃HexNeu5Ac_g	nonsulfated	nonfucosylated	sialylated	No	Sialylated only	Acidic (sialylated)	CD:Active
310100_h			0	X786_6_20	CD	CD1	HexNAc₃HexNeu5Ac_h	nonsulfated	nonfucosylated	sialylated	No	Sialylated only	Acidic (sialylated)	CD:Active
321000_a			0	X786_6_20	CD	CD1	HexNAc₃Hex₂Fuc_a	nonsulfated	fucosylated	nonsialylated	No	Neutral (fucosylated)	Neutral	CD:Active
321000_b			0	X786_6_20	CD	CD1	HexNAc₃Hex₂Fuc_b	nonsulfated	fucosylated	nonsialylated	No	Neutral (fucosylated)	Neutral	CD:Active
321000_c			0	X786_6_20	CD	CD1	HexNAc₃Hex₂Fuc_c	nonsulfated	fucosylated	nonsialylated	No	Neutral (fucosylated)	Neutral	CD:Active
321000_d			0	X786_6_20	CD	CD1	HexNAc₃Hex₂Fuc_d	nonsulfated	fucosylated	nonsialylated	No	Neutral (fucosylated)	Neutral	CD:Active
321000_e			0	X786_6_20	CD	CD1	HexNAc₃Hex₂Fuc_e	nonsulfated	fucosylated	nonsialylated	No	Neutral (fucosylated)	Neutral	CD:Active
321001_a			0	X786_6_20	CD	CD1	HexNAc₃Hex₂FucS_a	sulfated	fucosylated	nonsialylated	No	Sulfated, Fucosylated	Acidic (sulfated)	CD:Active
321001_b			0	X786_6_20	CD	CD1	HexNAc₃Hex₂FucS_b	sulfated	fucosylated	nonsialylated	No	Sulfated, Fucosylated	Acidic (sulfated)	CD:Active
321001_c			0	X786_6_20	CD	CD1	HexNAc₃Hex₂FucS_c	sulfated	fucosylated	nonsialylated	No	Sulfated, Fucosylated	Acidic (sulfated)	CD:Active
321001_d			0	X786_6_20	CD	CD1	HexNAc₃Hex₂FucS_d	sulfated	fucosylated	nonsialylated	No	Sulfated, Fucosylated	Acidic (sulfated)	CD:Active
321001_e			0	X786_6_20	CD	CD1	HexNAc₃Hex₂FucS_e	sulfated	fucosylated	nonsialylated	No	Sulfated, Fucosylated	Acidic (sulfated)	CD:Active
321001_f			0	X786_6_20	CD	CD1	HexNAc₃Hex₂FucS_f	sulfated	fucosylated	nonsialylated	No	Sulfated, Fucosylated	Acidic (sulfated)	CD:Active
321001_g			0	X786_6_20	CD	CD1	HexNAc₃Hex₂FucS_g	sulfated	fucosylated	nonsialylated	No	Sulfated, Fucosylated	Acidic (sulfated)	CD:Active
210200_a			0	X786_6_20	CD	CD1	HexNAc₂HexNeu5Ac₂_a	nonsulfated	nonfucosylated	sialylated	No	Sialylated only	Acidic (sialylated)	CD:Active
210200_b			0	X786_6_20	CD	CD1	HexNAc₂HexNeu5Ac₂_b	nonsulfated	nonfucosylated	sialylated	No	Sialylated only	Acidic (sialylated)	CD:Active
210200_c			0	X786_6_20	CD	CD1	HexNAc₂HexNeu5Ac₂_c	nonsulfated	nonfucosylated	sialylated	No	Sialylated only	Acidic (sialylated)	CD:Active
210200_d			0	X786_6_20	CD	CD1	HexNAc₂HexNeu5Ac₂_d	nonsulfated	nonfucosylated	sialylated	No	Sialylated only	Acidic (sialylated)	CD:Active
210200_e			0	X786_6_20	CD	CD1	HexNAc₂HexNeu5Ac₂_e	nonsulfated	nonfucosylated	sialylated	No	Sialylated only	Acidic (sialylated)	CD:Active
210200_f			0	X786_6_20	CD	CD1	HexNAc₂HexNeu5Ac₂_f	nonsulfated	nonfucosylated	sialylated	No	Sialylated only	Acidic (sialylated)	CD:Active
210200_g			0	X786_6_20	CD	CD1	HexNAc₂HexNeu5Ac₂_g	nonsulfated	nonfucosylated	sialylated	No	Sialylated only	Acidic (sialylated)	CD:Active
420000_a			0	X786_6_20	CD	CD1	HexNAc₄Hex₂_a	nonsulfated	nonfucosylated	nonsialylated	No	Neutral (nonfucosylated)	Neutral	CD:Active
420000_b			0	X786_6_20	CD	CD1	HexNAc₄Hex₂_b	nonsulfated	nonfucosylated	nonsialylated	No	Neutral (nonfucosylated)	Neutral	CD:Active
221100_a			0	X786_6_20	CD	CD1	HexNAc₂Hex₂FucNeu5Ac_a	nonsulfated	fucosylated	sialylated	No	Sialylated, Fucosylated	Acidic (sialylated)	CD:Active
221100_b			0	X786_6_20	CD	CD1	HexNAc₂Hex₂FucNeu5Ac_b	nonsulfated	fucosylated	sialylated	No	Sialylated, Fucosylated	Acidic (sialylated)	CD:Active
221101_a			0	X786_6_20	CD	CD1	HexNAc₂Hex₂FucNeu5AcS_a	sulfated	fucosylated	sialylated	No	Sialyled, Sulfated, Fucosylated	Acidic (sialylated)	CD:Active
221101_b			0	X786_6_20	CD	CD1	HexNAc₂Hex₂FucNeu5AcS_b	sulfated	fucosylated	sialylated	No	Sialyled, Sulfated, Fucosylated	Acidic (sialylated)	CD:Active
221101_c			0	X786_6_20	CD	CD1	HexNAc₂Hex₂FucNeu5AcS_c	sulfated	fucosylated	sialylated	No	Sialyled, Sulfated, Fucosylated	Acidic (sialylated)	CD:Active
221101_d			0	X786_6_20	CD	CD1	HexNAc₂Hex₂FucNeu5AcS_d	sulfated	fucosylated	sialylated	No	Sialyled, Sulfated, Fucosylated	Acidic (sialylated)	CD:Active
221101_e			0	X786_6_20	CD	CD1	HexNAc₂Hex₂FucNeu5AcS_e	sulfated	fucosylated	sialylated	No	Sialyled, Sulfated, Fucosylated	Acidic (sialylated)	CD:Active
221101_f			0	X786_6_20	CD	CD1	HexNAc₂Hex₂FucNeu5AcS_f	sulfated	fucosylated	sialylated	No	Sialyled, Sulfated, Fucosylated	Acidic (sialylated)	CD:Active
221101_g			0	X786_6_20	CD	CD1	HexNAc₂Hex₂FucNeu5AcS_g	sulfated	fucosylated	sialylated	No	Sialyled, Sulfated, Fucosylated	Acidic (sialylated)	CD:Active
311100_a			0	X786_6_20	CD	CD1	HexNAc₃HexFucNeu5Ac_a	nonsulfated	fucosylated	sialylated	No	Sialylated, Fucosylated	Acidic (sialylated)	CD:Active
311100_b			0	X786_6_20	CD	CD1	HexNAc₃HexFucNeu5Ac_b	nonsulfated	fucosylated	sialylated	No	Sialylated, Fucosylated	Acidic (sialylated)	CD:Active
320100_a			0	X786_6_20	CD	CD1	HexNAc₃Hex₂Neu5Ac_a	nonsulfated	nonfucosylated	sialylated	No	Sialylated only	Acidic (sialylated)	CD:Active
320100_b			0	X786_6_20	CD	CD1	HexNAc₃Hex₂Neu5Ac_b	nonsulfated	nonfucosylated	sialylated	No	Sialylated only	Acidic (sialylated)	CD:Active
320100_c			0	X786_6_20	CD	CD1	HexNAc₃Hex₂Neu5Ac_c	nonsulfated	nonfucosylated	sialylated	No	Sialylated only	Acidic (sialylated)	CD:Active
320100_d			0	X786_6_20	CD	CD1	HexNAc₃Hex₂Neu5Ac_d	nonsulfated	nonfucosylated	sialylated	No	Sialylated only	Acidic (sialylated)	CD:Active
320100_e			0	X786_6_20	CD	CD1	HexNAc₃Hex₂Neu5Ac_e	nonsulfated	nonfucosylated	sialylated	No	Sialylated only	Acidic (sialylated)	CD:Active
320100_f			0	X786_6_20	CD	CD1	HexNAc₃Hex₂Neu5Ac_f	nonsulfated	nonfucosylated	sialylated	No	Sialylated only	Acidic (sialylated)	CD:Active
320100_g			0	X786_6_20	CD	CD1	HexNAc₃Hex₂Neu5Ac_g	nonsulfated	nonfucosylated	sialylated	No	Sialylated only	Acidic (sialylated)	CD:Active
320101			0	X786_6_20	CD	CD1	HexNAc₃Hex₂Neu5AcS	sulfated	nonfucosylated	sialylated	No	Sulfated, Sialylated	Acidic (sialylated)	CD:Active
322000_a			0	X786_6_20	CD	CD1	HexNAc₃Hex₂Fuc₂_a	nonsulfated	fucosylated	nonsialylated	No	Neutral (fucosylated)	Neutral	CD:Active
322000_b			0	X786_6_20	CD	CD1	HexNAc₃Hex₂Fuc₂_b	nonsulfated	fucosylated	nonsialylated	No	Neutral (fucosylated)	Neutral	CD:Active
322000_c			0	X786_6_20	CD	CD1	HexNAc₃Hex₂Fuc₂_c	nonsulfated	fucosylated	nonsialylated	No	Neutral (fucosylated)	Neutral	CD:Active
322000_d			0	X786_6_20	CD	CD1	HexNAc₃Hex₂Fuc₂_d	nonsulfated	fucosylated	nonsialylated	No	Neutral (fucosylated)	Neutral	CD:Active
331000_a			0	X786_6_20	CD	CD1	HexNAc₃Hex₃Fuc_a	nonsulfated	fucosylated	nonsialylated	No	Neutral (fucosylated)	Neutral	CD:Active
331000_b			0	X786_6_20	CD	CD1	HexNAc₃Hex₃Fuc_b	nonsulfated	fucosylated	nonsialylated	No	Neutral (fucosylated)	Neutral	CD:Active
322001_a			0	X786_6_20	CD	CD1	HexNAc₃Hex₂Fuc₂S_a	sulfated	fucosylated	nonsialylated	No	Sulfated, Fucosylated	Acidic (sulfated)	CD:Active
322001_b			0	X786_6_20	CD	CD1	HexNAc₃Hex₂Fuc₂S_b	sulfated	fucosylated	nonsialylated	No	Sulfated, Fucosylated	Acidic (sulfated)	CD:Active
211200_a			0	X786_6_20	CD	CD1	HexNAc₂HexFucNeu5Ac₂_a	nonsulfated	fucosylated	sialylated	No	Sialylated, Fucosylated	Acidic (sialylated)	CD:Active
211200_b	C50 H84 N4 O36	18223	4.73694	X786_6_20	CD	CD1	HexNAc₂HexFucNeu5Ac₂_b	nonsulfated	fucosylated	sialylated	No	Sialylated, Fucosylated	Acidic (sialylated)	CD:Active
211200_c			0	X786_6_20	CD	CD1	HexNAc₂HexFucNeu5Ac₂_c	nonsulfated	fucosylated	sialylated	No	Sialylated, Fucosylated	Acidic (sialylated)	CD:Active
211200_d			0	X786_6_20	CD	CD1	HexNAc₂HexFucNeu5Ac₂_d	nonsulfated	fucosylated	sialylated	No	Sialylated, Fucosylated	Acidic (sialylated)	CD:Active
211200_e			0	X786_6_20	CD	CD1	HexNAc₂HexFucNeu5Ac₂_e	nonsulfated	fucosylated	sialylated	No	Sialylated, Fucosylated	Acidic (sialylated)	CD:Active
211200_f			0	X786_6_20	CD	CD1	HexNAc₂HexFucNeu5Ac₂_f	nonsulfated	fucosylated	sialylated	No	Sialylated, Fucosylated	Acidic (sialylated)	CD:Active
211200_g			0	X786_6_20	CD	CD1	HexNAc₂HexFucNeu5Ac₂_g	nonsulfated	fucosylated	sialylated	No	Sialylated, Fucosylated	Acidic (sialylated)	CD:Active
421000_a			0	X786_6_20	CD	CD1	HexNAc₄Hex₂Fuc_a	nonsulfated	fucosylated	nonsialylated	No	Neutral (fucosylated)	Neutral	CD:Active
421000_b			0	X786_6_20	CD	CD1	HexNAc₄Hex₂Fuc_b	nonsulfated	fucosylated	nonsialylated	No	Neutral (fucosylated)	Neutral	CD:Active
430000			0	X786_6_20	CD	CD1	HexNAc₄Hex₃	nonsulfated	nonfucosylated	nonsialylated	No	Neutral (nonfucosylated)	Neutral	CD:Active
321100_a			0	X786_6_20	CD	CD1	HexNAc₃Hex₂FucNeu5Ac_a	nonsulfated	fucosylated	sialylated	No	Sialylated, Fucosylated	Acidic (sialylated)	CD:Active
321100_b			0	X786_6_20	CD	CD1	HexNAc₃Hex₂FucNeu5Ac_b	nonsulfated	fucosylated	sialylated	No	Sialylated, Fucosylated	Acidic (sialylated)	CD:Active
321100_c			0	X786_6_20	CD	CD1	HexNAc₃Hex₂FucNeu5Ac_c	nonsulfated	fucosylated	sialylated	No	Sialylated, Fucosylated	Acidic (sialylated)	CD:Active
321100_d			0	X786_6_20	CD	CD1	HexNAc₃Hex₂FucNeu5Ac_d	nonsulfated	fucosylated	sialylated	No	Sialylated, Fucosylated	Acidic (sialylated)	CD:Active
321100_e			0	X786_6_20	CD	CD1	HexNAc₃Hex₂FucNeu5Ac_e	nonsulfated	fucosylated	sialylated	No	Sialylated, Fucosylated	Acidic (sialylated)	CD:Active
330101			0	X786_6_20	CD	CD1	HexNAc₃Hex₃Neu5AcS	sulfated	nonfucosylated	sialylated	No	Sulfated, Sialylated	Acidic (sialylated)	CD:Active
332000			0	X786_6_20	CD	CD1	HexNAc₃Hex₃Fuc₂	nonsulfated	fucosylated	nonsialylated	No	Neutral (fucosylated)	Neutral	CD:Active
322100_a			0	X786_6_20	CD	CD1	HexNAc₃Hex₂Fuc₂Neu5Ac_a	nonsulfated	fucosylated	sialylated	No	Sialylated, Fucosylated	Acidic (sialylated)	CD:Active
322100_b			0	X786_6_20	CD	CD1	HexNAc₃Hex₂Fuc₂Neu5Ac_b	nonsulfated	fucosylated	sialylated	No	Sialylated, Fucosylated	Acidic (sialylated)	CD:Active
322100_c			0	X786_6_20	CD	CD1	HexNAc₃Hex₂Fuc₂Neu5Ac_c	nonsulfated	fucosylated	sialylated	No	Sialylated, Fucosylated	Acidic (sialylated)	CD:Active
331100_a			0	X786_6_20	CD	CD1	HexNAc₃Hex₃FucNeu5Ac_a	nonsulfated	fucosylated	sialylated	No	Sialylated, Fucosylated	Acidic (sialylated)	CD:Active
331100_b			0	X786_6_20	CD	CD1	HexNAc₃Hex₃FucNeu5Ac_b	nonsulfated	fucosylated	sialylated	No	Sialylated, Fucosylated	Acidic (sialylated)	CD:Active
322101			0	X786_6_20	CD	CD1	HexNAc₃Hex₂Fuc₂Neu5AcS	sulfated	fucosylated	sialylated	No	Sialyled, Sulfated, Fucosylated	Acidic (sialylated)	CD:Active
321200_a			0	X786_6_20	CD	CD1	HexNAc₃Hex₂FucNeu5Ac₂_a	nonsulfated	fucosylated	sialylated	No	Sialylated, Fucosylated	Acidic (sialylated)	CD:Active
321200_b			0	X786_6_20	CD	CD1	HexNAc₃Hex₂FucNeu5Ac₂_b	nonsulfated	fucosylated	sialylated	No	Sialylated, Fucosylated	Acidic (sialylated)	CD:Active
321200_c			0	X786_6_20	CD	CD1	HexNAc₃Hex₂FucNeu5Ac₂_c	nonsulfated	fucosylated	sialylated	No	Sialylated, Fucosylated	Acidic (sialylated)	CD:Active
110000_a			0	X6AB_25	Healthy	H4	HexNAcHex_a	nonsulfated	nonfucosylated	nonsialylated	No	Neutral (nonfucosylated)	Neutral	H:No Disease
110000_b	C14 H27 N O11	7250191	19.5116	X6AB_25	Healthy	H4	HexNAcHex_b	nonsulfated	nonfucosylated	nonsialylated	No	Neutral (nonfucosylated)	Neutral	H:No Disease
110000_c	C14 H27 N O11	92490	0.248907	X6AB_25	Healthy	H4	HexNAcHex_c	nonsulfated	nonfucosylated	nonsialylated	No	Neutral (nonfucosylated)	Neutral	H:No Disease
110000_d	C14 H27 N O11	188153	0.506354	X6AB_25	Healthy	H4	HexNAcHex_d	nonsulfated	nonfucosylated	nonsialylated	No	Neutral (nonfucosylated)	Neutral	H:No Disease
110000_e			0	X6AB_25	Healthy	H4	HexNAcHex_e	nonsulfated	nonfucosylated	nonsialylated	No	Neutral (nonfucosylated)	Neutral	H:No Disease
110000_f	C14 H27 N O11	336086	0.904469	X6AB_25	Healthy	H4	HexNAcHex_f	nonsulfated	nonfucosylated	nonsialylated	No	Neutral (nonfucosylated)	Neutral	H:No Disease
200000_a	C16 H30 N2 O11	4368267	11.7558	X6AB_25	Healthy	H4	HexNAc₂_a	nonsulfated	nonfucosylated	nonsialylated	No	Neutral (nonfucosylated)	Neutral	H:No Disease
200000_b	C16 H30 N2 O11	902129	2.42779	X6AB_25	Healthy	H4	HexNAc₂_b	nonsulfated	nonfucosylated	nonsialylated	No	Neutral (nonfucosylated)	Neutral	H:No Disease
200000_c			0	X6AB_25	Healthy	H4	HexNAc₂_c	nonsulfated	nonfucosylated	nonsialylated	No	Neutral (nonfucosylated)	Neutral	H:No Disease
200000_d	C16 H30 N2 O11	250646	0.674534	X6AB_25	Healthy	H4	HexNAc₂_d	nonsulfated	nonfucosylated	nonsialylated	No	Neutral (nonfucosylated)	Neutral	H:No Disease
200000_e			0	X6AB_25	Healthy	H4	HexNAc₂_e	nonsulfated	nonfucosylated	nonsialylated	No	Neutral (nonfucosylated)	Neutral	H:No Disease
200000_f			0	X6AB_25	Healthy	H4	HexNAc₂_f	nonsulfated	nonfucosylated	nonsialylated	No	Neutral (nonfucosylated)	Neutral	H:No Disease
200000_g	C16 H30 N2 O11	1219598	3.28216	X6AB_25	Healthy	H4	HexNAc₂_g	nonsulfated	nonfucosylated	nonsialylated	No	Neutral (nonfucosylated)	Neutral	H:No Disease
200001			0	X6AB_25	Healthy	H4	HexNAc₂S	sulfated	nonfucosylated	nonsialylated	No	Sulfated only	Acidic (sulfated)	H:No Disease
100100_a	C19 H34 N2 O14	75014	0.201876	X6AB_25	Healthy	H4	HexNAcNeu5Ac_a	nonsulfated	nonfucosylated	sialylated	No	Sialylated only	Acidic (sialylated)	H:No Disease
100100_b			0	X6AB_25	Healthy	H4	HexNAcNeu5Ac_b	nonsulfated	nonfucosylated	sialylated	No	Sialylated only	Acidic (sialylated)	H:No Disease
111000_a			0	X6AB_25	Healthy	H4	HexNAcHexFuc_a	nonsulfated	fucosylated	nonsialylated	No	Neutral (fucosylated)	Neutral	H:No Disease
111000_b			0	X6AB_25	Healthy	H4	HexNAcHexFuc_b	nonsulfated	fucosylated	nonsialylated	No	Neutral (fucosylated)	Neutral	H:No Disease
120000_a			0	X6AB_25	Healthy	H4	HexNAcHex₂_a	nonsulfated	nonfucosylated	nonsialylated	No	Neutral (nonfucosylated)	Neutral	H:No Disease
120000_b			0	X6AB_25	Healthy	H4	HexNAcHex₂_b	nonsulfated	nonfucosylated	nonsialylated	No	Neutral (nonfucosylated)	Neutral	H:No Disease
120000_c	C20 H37 N O16	10200082	27.4503	X6AB_25	Healthy	H4	HexNAcHex₂_c	nonsulfated	nonfucosylated	nonsialylated	No	Neutral (nonfucosylated)	Neutral	H:No Disease
210000_a	C22 H40 N2 O16	203884	0.548689	X6AB_25	Healthy	H4	HexNAc₂Hex_a	nonsulfated	nonfucosylated	nonsialylated	No	Neutral (nonfucosylated)	Neutral	H:No Disease
210000_b	C22 H40 N2 O16	1782071	4.79588	X6AB_25	Healthy	H4	HexNAc₂Hex_b	nonsulfated	nonfucosylated	nonsialylated	No	Neutral (nonfucosylated)	Neutral	H:No Disease
210000_c			0	X6AB_25	Healthy	H4	HexNAc₂Hex_c	nonsulfated	nonfucosylated	nonsialylated	No	Neutral (nonfucosylated)	Neutral	H:No Disease
210000_d	C22 H40 N2 O16	21491	0.0578362	X6AB_25	Healthy	H4	HexNAc₂Hex_d	nonsulfated	nonfucosylated	nonsialylated	No	Neutral (nonfucosylated)	Neutral	H:No Disease
210001_a			0	X6AB_25	Healthy	H4	HexNAc₂HexS_a	sulfated	nonfucosylated	nonsialylated	No	Sulfated only	Acidic (sulfated)	H:No Disease
210001_b			0	X6AB_25	Healthy	H4	HexNAc₂HexS_b	sulfated	nonfucosylated	nonsialylated	No	Sulfated only	Acidic (sulfated)	H:No Disease
210001_c			0	X6AB_25	Healthy	H4	HexNAc₂HexS_c	sulfated	nonfucosylated	nonsialylated	No	Sulfated only	Acidic (sulfated)	H:No Disease
300000_a			0	X6AB_25	Healthy	H4	HexNAc₃_a	nonsulfated	nonfucosylated	nonsialylated	No	Neutral (nonfucosylated)	Neutral	H:No Disease
300000_b			0	X6AB_25	Healthy	H4	HexNAc₃_b	nonsulfated	nonfucosylated	nonsialylated	No	Neutral (nonfucosylated)	Neutral	H:No Disease
110100_a			0	X6AB_25	Healthy	H4	HexNAcHexNeu5Ac_a	nonsulfated	nonfucosylated	sialylated	No	Sialylated only	Acidic (sialylated)	H:No Disease
110100_b	C25 H44 N2 O19	164309	0.442185	X6AB_25	Healthy	H4	HexNAcHexNeu5Ac_b	nonsulfated	nonfucosylated	sialylated	No	Sialylated only	Acidic (sialylated)	H:No Disease
110100_c	C25 H44 N2 O19	528094	1.4212	X6AB_25	Healthy	H4	HexNAcHexNeu5Ac_c	nonsulfated	nonfucosylated	sialylated	No	Sialylated only	Acidic (sialylated)	H:No Disease
110100_d			0	X6AB_25	Healthy	H4	HexNAcHexNeu5Ac_d	nonsulfated	nonfucosylated	sialylated	No	Sialylated only	Acidic (sialylated)	H:No Disease
110100_e			0	X6AB_25	Healthy	H4	HexNAcHexNeu5Ac_e	nonsulfated	nonfucosylated	sialylated	No	Sialylated only	Acidic (sialylated)	H:No Disease
110100_f			0	X6AB_25	Healthy	H4	HexNAcHexNeu5Ac_f	nonsulfated	nonfucosylated	sialylated	No	Sialylated only	Acidic (sialylated)	H:No Disease
110100_g			0	X6AB_25	Healthy	H4	HexNAcHexNeu5Ac_g	nonsulfated	nonfucosylated	sialylated	No	Sialylated only	Acidic (sialylated)	H:No Disease
110100_h			0	X6AB_25	Healthy	H4	HexNAcHexNeu5Ac_h	nonsulfated	nonfucosylated	sialylated	No	Sialylated only	Acidic (sialylated)	H:No Disease
110100_i			0	X6AB_25	Healthy	H4	HexNAcHexNeu5Ac_i	nonsulfated	nonfucosylated	sialylated	No	Sialylated only	Acidic (sialylated)	H:No Disease
110100_j			0	X6AB_25	Healthy	H4	HexNAcHexNeu5Ac_j	nonsulfated	nonfucosylated	sialylated	No	Sialylated only	Acidic (sialylated)	H:No Disease
121000			0	X6AB_25	Healthy	H4	HexNAcHex₂Fuc	nonsulfated	fucosylated	nonsialylated	No	Neutral (fucosylated)	Neutral	H:No Disease
211000_a	C28 H50 N2 O20	237985	0.640461	X6AB_25	Healthy	H4	HexNAc₂HexFuc_a	nonsulfated	fucosylated	nonsialylated	No	Neutral (fucosylated)	Neutral	H:No Disease
211000_b	C28 H50 N2 O20	222671	0.599248	X6AB_25	Healthy	H4	HexNAc₂HexFuc_b	nonsulfated	fucosylated	nonsialylated	No	Neutral (fucosylated)	Neutral	H:No Disease
211000_c			0	X6AB_25	Healthy	H4	HexNAc₂HexFuc_c	nonsulfated	fucosylated	nonsialylated	No	Neutral (fucosylated)	Neutral	H:No Disease
211000_d			0	X6AB_25	Healthy	H4	HexNAc₂HexFuc_d	nonsulfated	fucosylated	nonsialylated	No	Neutral (fucosylated)	Neutral	H:No Disease
220000_a	C28 H50 N2 O21	171138	0.460564	X6AB_25	Healthy	H4	HexNAc₂Hex₂_a	nonsulfated	nonfucosylated	nonsialylated	No	Neutral (nonfucosylated)	Neutral	H:No Disease
220000_b	C28 H50 N2 O21	20836	0.0560735	X6AB_25	Healthy	H4	HexNAc₂Hex₂_b	nonsulfated	nonfucosylated	nonsialylated	No	Neutral (nonfucosylated)	Neutral	H:No Disease
220000_c			0	X6AB_25	Healthy	H4	HexNAc₂Hex₂_c	nonsulfated	nonfucosylated	nonsialylated	No	Neutral (nonfucosylated)	Neutral	H:No Disease
220000_d			0	X6AB_25	Healthy	H4	HexNAc₂Hex₂_d	nonsulfated	nonfucosylated	nonsialylated	No	Neutral (nonfucosylated)	Neutral	H:No Disease
211001_a			0	X6AB_25	Healthy	H4	HexNAc₂HexFucS_a	sulfated	fucosylated	nonsialylated	No	Sulfated, Fucosylated	Acidic (sulfated)	H:No Disease
211001_b			0	X6AB_25	Healthy	H4	HexNAc₂HexFucS_b	sulfated	fucosylated	nonsialylated	No	Sulfated, Fucosylated	Acidic (sulfated)	H:No Disease
211001_a			0	X6AB_25	Healthy	H4	HexNAc₂HexFucS_a	sulfated	fucosylated	nonsialylated	No	Sulfated, Fucosylated	Acidic (sulfated)	H:No Disease
211001_b			0	X6AB_25	Healthy	H4	HexNAc₂HexFucS_b	sulfated	fucosylated	nonsialylated	No	Sulfated, Fucosylated	Acidic (sulfated)	H:No Disease
211001_e	C28 H50 N2 O23 S	125001	0.3364	X6AB_25	Healthy	H4	HexNAc₂HexFucS_e	sulfated	fucosylated	nonsialylated	No	Sulfated, Fucosylated	Acidic (sulfated)	H:No Disease
220001_a			0	X6AB_25	Healthy	H4	HexNAc₂Hex₂S_a	sulfated	nonfucosylated	nonsialylated	No	Sulfated only	Acidic (sulfated)	H:No Disease
220001_b			0	X6AB_25	Healthy	H4	HexNAc₂Hex₂S_b	sulfated	nonfucosylated	nonsialylated	No	Sulfated only	Acidic (sulfated)	H:No Disease
310000_a			0	X6AB_25	Healthy	H4	HexNAc₃Hex_a	nonsulfated	nonfucosylated	nonsialylated	No	Neutral (nonfucosylated)	Neutral	H:No Disease
310000_b			0	X6AB_25	Healthy	H4	HexNAc₃Hex_b	nonsulfated	nonfucosylated	nonsialylated	No	Neutral (nonfucosylated)	Neutral	H:No Disease
310000_c			0	X6AB_25	Healthy	H4	HexNAc₃Hex_c	nonsulfated	nonfucosylated	nonsialylated	No	Neutral (nonfucosylated)	Neutral	H:No Disease
310000_d			0	X6AB_25	Healthy	H4	HexNAc₃Hex_d	nonsulfated	nonfucosylated	nonsialylated	No	Neutral (nonfucosylated)	Neutral	H:No Disease
310000_e			0	X6AB_25	Healthy	H4	HexNAc₃Hex_e	nonsulfated	nonfucosylated	nonsialylated	No	Neutral (nonfucosylated)	Neutral	H:No Disease
310001_a			0	X6AB_25	Healthy	H4	HexNAc₃HexS_a	sulfated	nonfucosylated	nonsialylated	No	Sulfated only	Acidic (sulfated)	H:No Disease
310001_b			0	X6AB_25	Healthy	H4	HexNAc₃HexS_b	sulfated	nonfucosylated	nonsialylated	No	Sulfated only	Acidic (sulfated)	H:No Disease
310001_c			0	X6AB_25	Healthy	H4	HexNAc₃HexS_c	sulfated	nonfucosylated	nonsialylated	No	Sulfated only	Acidic (sulfated)	H:No Disease
310001_d			0	X6AB_25	Healthy	H4	HexNAc₃HexS_d	sulfated	nonfucosylated	nonsialylated	No	Sulfated only	Acidic (sulfated)	H:No Disease
210100_a	C33 H57 N3 O24	345140	0.928835	X6AB_25	Healthy	H4	HexNAc₂HexNeu5Ac_a	nonsulfated	nonfucosylated	sialylated	No	Sialylated only	Acidic (sialylated)	H:No Disease
210100_b	C33 H57 N3 O24	656018	1.76546	X6AB_25	Healthy	H4	HexNAc₂HexNeu5Ac_b	nonsulfated	nonfucosylated	sialylated	No	Sialylated only	Acidic (sialylated)	H:No Disease
210100_c	C33 H57 N3 O24	148877	0.400655	X6AB_25	Healthy	H4	HexNAc₂HexNeu5Ac_c	nonsulfated	nonfucosylated	sialylated	No	Sialylated only	Acidic (sialylated)	H:No Disease
210100_d			0	X6AB_25	Healthy	H4	HexNAc₂HexNeu5Ac_d	nonsulfated	nonfucosylated	sialylated	No	Sialylated only	Acidic (sialylated)	H:No Disease
210100_e			0	X6AB_25	Healthy	H4	HexNAc₂HexNeu5Ac_e	nonsulfated	nonfucosylated	sialylated	No	Sialylated only	Acidic (sialylated)	H:No Disease
210101_f			0	X6AB_25	Healthy	H4	HexNAc₂HexNeu5AcS_f	sulfated	nonfucosylated	sialylated	No	Sulfated, Sialylated	Acidic (sialylated)	H:No Disease
221000_a	C34 H60 N2 O25	12564	0.033812	X6AB_25	Healthy	H4	HexNAc₂Hex₂Fuc_a	nonsulfated	fucosylated	nonsialylated	No	Neutral (fucosylated)	Neutral	H:No Disease
221000_b			0	X6AB_25	Healthy	H4	HexNAc₂Hex₂Fuc_b	nonsulfated	fucosylated	nonsialylated	No	Neutral (fucosylated)	Neutral	H:No Disease
221000_c			0	X6AB_25	Healthy	H4	HexNAc₂Hex₂Fuc_c	nonsulfated	fucosylated	nonsialylated	No	Neutral (fucosylated)	Neutral	H:No Disease
221000_d			0	X6AB_25	Healthy	H4	HexNAc₂Hex₂Fuc_d	nonsulfated	fucosylated	nonsialylated	No	Neutral (fucosylated)	Neutral	H:No Disease
221000_e			0	X6AB_25	Healthy	H4	HexNAc₂Hex₂Fuc_e	nonsulfated	fucosylated	nonsialylated	No	Neutral (fucosylated)	Neutral	H:No Disease
221000_f			0	X6AB_25	Healthy	H4	HexNAc₂Hex₂Fuc_f	nonsulfated	fucosylated	nonsialylated	No	Neutral (fucosylated)	Neutral	H:No Disease
230000_a			0	X6AB_25	Healthy	H4	HexNAc₂Hex₃_a	nonsulfated	nonfucosylated	nonsialylated	No	Neutral (nonfucosylated)	Neutral	H:No Disease
230000_b			0	X6AB_25	Healthy	H4	HexNAc₂Hex₃_b	nonsulfated	nonfucosylated	nonsialylated	No	Neutral (nonfucosylated)	Neutral	H:No Disease
221001_a			0	X6AB_25	Healthy	H4	HexNAc₂Hex₂FucS_a	sulfated	fucosylated	nonsialylated	No	Sulfated, Fucosylated	Acidic (sulfated)	H:No Disease
221001_b			0	X6AB_25	Healthy	H4	HexNAc₂Hex₂FucS_b	sulfated	fucosylated	nonsialylated	No	Sulfated, Fucosylated	Acidic (sulfated)	H:No Disease
221001_c			0	X6AB_25	Healthy	H4	HexNAc₂Hex₂FucS_c	sulfated	fucosylated	nonsialylated	No	Sulfated, Fucosylated	Acidic (sulfated)	H:No Disease
221001_d			0	X6AB_25	Healthy	H4	HexNAc₂Hex₂FucS_d	sulfated	fucosylated	nonsialylated	No	Sulfated, Fucosylated	Acidic (sulfated)	H:No Disease
221001_e			0	X6AB_25	Healthy	H4	HexNAc₂Hex₂FucS_e	sulfated	fucosylated	nonsialylated	No	Sulfated, Fucosylated	Acidic (sulfated)	H:No Disease
311000_a			0	X6AB_25	Healthy	H4	HexNAc₃HexFuc_a	nonsulfated	fucosylated	nonsialylated	No	Neutral (fucosylated)	Neutral	H:No Disease
311000_b			0	X6AB_25	Healthy	H4	HexNAc₃HexFuc_b	nonsulfated	fucosylated	nonsialylated	No	Neutral (fucosylated)	Neutral	H:No Disease
320000_a	C36 H63 N3 O26	129085	0.347391	X6AB_25	Healthy	H4	HexNAc₃Hex₂_a	nonsulfated	nonfucosylated	nonsialylated	No	Neutral (nonfucosylated)	Neutral	H:No Disease
320000_b			0	X6AB_25	Healthy	H4	HexNAc₃Hex₂_b	nonsulfated	nonfucosylated	nonsialylated	No	Neutral (nonfucosylated)	Neutral	H:No Disease
320000_c			0	X6AB_25	Healthy	H4	HexNAc₃Hex₂_c	nonsulfated	nonfucosylated	nonsialylated	No	Neutral (nonfucosylated)	Neutral	H:No Disease
320000_d			0	X6AB_25	Healthy	H4	HexNAc₃Hex₂_d	nonsulfated	nonfucosylated	nonsialylated	No	Neutral (nonfucosylated)	Neutral	H:No Disease
320000_e			0	X6AB_25	Healthy	H4	HexNAc₃Hex₂_e	nonsulfated	nonfucosylated	nonsialylated	No	Neutral (nonfucosylated)	Neutral	H:No Disease
320000_f			0	X6AB_25	Healthy	H4	HexNAc₃Hex₂_f	nonsulfated	nonfucosylated	nonsialylated	No	Neutral (nonfucosylated)	Neutral	H:No Disease
320000_g			0	X6AB_25	Healthy	H4	HexNAc₃Hex₂_g	nonsulfated	nonfucosylated	nonsialylated	No	Neutral (nonfucosylated)	Neutral	H:No Disease
320000_h			0	X6AB_25	Healthy	H4	HexNAc₃Hex₂_h	nonsulfated	nonfucosylated	nonsialylated	No	Neutral (nonfucosylated)	Neutral	H:No Disease
320000_i			0	X6AB_25	Healthy	H4	HexNAc₃Hex₂_i	nonsulfated	nonfucosylated	nonsialylated	No	Neutral (nonfucosylated)	Neutral	H:No Disease
311001_a			0	X6AB_25	Healthy	H4	HexNAc₃HexFucS_a	sulfated	fucosylated	nonsialylated	No	Sulfated, Fucosylated	Acidic (sulfated)	H:No Disease
311001_b			0	X6AB_25	Healthy	H4	HexNAc₃HexFucS_b	sulfated	fucosylated	nonsialylated	No	Sulfated, Fucosylated	Acidic (sulfated)	H:No Disease
311001_c			0	X6AB_25	Healthy	H4	HexNAc₃HexFucS_c	sulfated	fucosylated	nonsialylated	No	Sulfated, Fucosylated	Acidic (sulfated)	H:No Disease
311001_d			0	X6AB_25	Healthy	H4	HexNAc₃HexFucS_d	sulfated	fucosylated	nonsialylated	No	Sulfated, Fucosylated	Acidic (sulfated)	H:No Disease
320001_a			0	X6AB_25	Healthy	H4	HexNAc₃Hex₂S_a	sulfated	nonfucosylated	nonsialylated	No	Sulfated only	Acidic (sulfated)	H:No Disease
320001_b			0	X6AB_25	Healthy	H4	HexNAc₃Hex₂S_b	sulfated	nonfucosylated	nonsialylated	No	Sulfated only	Acidic (sulfated)	H:No Disease
320001_c			0	X6AB_25	Healthy	H4	HexNAc₃Hex₂S_c	sulfated	nonfucosylated	nonsialylated	No	Sulfated only	Acidic (sulfated)	H:No Disease
410000			0	X6AB_25	Healthy	H4	HexNAc₄Hex	nonsulfated	nonfucosylated	nonsialylated	No	Neutral (nonfucosylated)	Neutral	H:No Disease
211100_a	C39 H67 N3 O28	688803	1.85369	X6AB_25	Healthy	H4	HexNAc₂HexFucNeu5Ac_a	nonsulfated	fucosylated	sialylated	No	Sialylated, Fucosylated	Acidic (sialylated)	H:No Disease
211100_b	C39 H67 N3 O28	141111	0.379755	X6AB_25	Healthy	H4	HexNAc₂HexFucNeu5Ac_b	nonsulfated	fucosylated	sialylated	No	Sialylated, Fucosylated	Acidic (sialylated)	H:No Disease
211100_c			0	X6AB_25	Healthy	H4	HexNAc₂HexFucNeu5Ac_c	nonsulfated	fucosylated	sialylated	No	Sialylated, Fucosylated	Acidic (sialylated)	H:No Disease
211100_d			0	X6AB_25	Healthy	H4	HexNAc₂HexFucNeu5Ac_d	nonsulfated	fucosylated	sialylated	No	Sialylated, Fucosylated	Acidic (sialylated)	H:No Disease
211100_e	C39 H67 N3 O28	1131302	3.04454	X6AB_25	Healthy	H4	HexNAc₂HexFucNeu5Ac_e	nonsulfated	fucosylated	sialylated	No	Sialylated, Fucosylated	Acidic (sialylated)	H:No Disease
211100_f			0	X6AB_25	Healthy	H4	HexNAc₂HexFucNeu5Ac_f	nonsulfated	fucosylated	sialylated	No	Sialylated, Fucosylated	Acidic (sialylated)	H:No Disease
211100_g	C39 H67 N3 O28	67946	0.182855	X6AB_25	Healthy	H4	HexNAc₂HexFucNeu5Ac_g	nonsulfated	fucosylated	sialylated	No	Sialylated, Fucosylated	Acidic (sialylated)	H:No Disease
220100			0	X6AB_25	Healthy	H4	HexNAc₂Hex₂Neu5Ac	nonsulfated	nonfucosylated	sialylated	No	Sialylated only	Acidic (sialylated)	H:No Disease
220101			0	X6AB_25	Healthy	H4	HexNAc₂Hex₂Neu5AcS	sulfated	nonfucosylated	sialylated	No	Sulfated, Sialylated	Acidic (sialylated)	H:No Disease
222000_a			0	X6AB_25	Healthy	H4	HexNAc₂Hex₂Fuc₂_a	nonsulfated	fucosylated	nonsialylated	No	Neutral (fucosylated)	Neutral	H:No Disease
222000_b			0	X6AB_25	Healthy	H4	HexNAc₂Hex₂Fuc₂_b	nonsulfated	fucosylated	nonsialylated	No	Neutral (fucosylated)	Neutral	H:No Disease
310100_a			0	X6AB_25	Healthy	H4	HexNAc₃HexNeu5Ac_a	nonsulfated	nonfucosylated	sialylated	No	Sialylated only	Acidic (sialylated)	H:No Disease
310100_b	C41 H70 N4 O29	750640	2.02011	X6AB_25	Healthy	H4	HexNAc₃HexNeu5Ac_b	nonsulfated	nonfucosylated	sialylated	No	Sialylated only	Acidic (sialylated)	H:No Disease
310100_c	C41 H70 N4 O29	683698	1.83996	X6AB_25	Healthy	H4	HexNAc₃HexNeu5Ac_c	nonsulfated	nonfucosylated	sialylated	No	Sialylated only	Acidic (sialylated)	H:No Disease
310100_d	C41 H70 N4 O29	122105	0.328607	X6AB_25	Healthy	H4	HexNAc₃HexNeu5Ac_d	nonsulfated	nonfucosylated	sialylated	No	Sialylated only	Acidic (sialylated)	H:No Disease
310100_e	C42 H73 N3 O30	17813	0.047938	X6AB_25	Healthy	H4	HexNAc₃HexNeu5Ac_e	nonsulfated	nonfucosylated	sialylated	No	Sialylated only	Acidic (sialylated)	H:No Disease
310100_f			0	X6AB_25	Healthy	H4	HexNAc₃HexNeu5Ac_f	nonsulfated	nonfucosylated	sialylated	No	Sialylated only	Acidic (sialylated)	H:No Disease
310100_g			0	X6AB_25	Healthy	H4	HexNAc₃HexNeu5Ac_g	nonsulfated	nonfucosylated	sialylated	No	Sialylated only	Acidic (sialylated)	H:No Disease
310100_h			0	X6AB_25	Healthy	H4	HexNAc₃HexNeu5Ac_h	nonsulfated	nonfucosylated	sialylated	No	Sialylated only	Acidic (sialylated)	H:No Disease
321000_a			0	X6AB_25	Healthy	H4	HexNAc₃Hex₂Fuc_a	nonsulfated	fucosylated	nonsialylated	No	Neutral (fucosylated)	Neutral	H:No Disease
321000_b			0	X6AB_25	Healthy	H4	HexNAc₃Hex₂Fuc_b	nonsulfated	fucosylated	nonsialylated	No	Neutral (fucosylated)	Neutral	H:No Disease
321000_c			0	X6AB_25	Healthy	H4	HexNAc₃Hex₂Fuc_c	nonsulfated	fucosylated	nonsialylated	No	Neutral (fucosylated)	Neutral	H:No Disease
321000_d			0	X6AB_25	Healthy	H4	HexNAc₃Hex₂Fuc_d	nonsulfated	fucosylated	nonsialylated	No	Neutral (fucosylated)	Neutral	H:No Disease
321000_e			0	X6AB_25	Healthy	H4	HexNAc₃Hex₂Fuc_e	nonsulfated	fucosylated	nonsialylated	No	Neutral (fucosylated)	Neutral	H:No Disease
321001_a			0	X6AB_25	Healthy	H4	HexNAc₃Hex₂FucS_a	sulfated	fucosylated	nonsialylated	No	Sulfated, Fucosylated	Acidic (sulfated)	H:No Disease
321001_b			0	X6AB_25	Healthy	H4	HexNAc₃Hex₂FucS_b	sulfated	fucosylated	nonsialylated	No	Sulfated, Fucosylated	Acidic (sulfated)	H:No Disease
321001_c			0	X6AB_25	Healthy	H4	HexNAc₃Hex₂FucS_c	sulfated	fucosylated	nonsialylated	No	Sulfated, Fucosylated	Acidic (sulfated)	H:No Disease
321001_d			0	X6AB_25	Healthy	H4	HexNAc₃Hex₂FucS_d	sulfated	fucosylated	nonsialylated	No	Sulfated, Fucosylated	Acidic (sulfated)	H:No Disease
321001_e			0	X6AB_25	Healthy	H4	HexNAc₃Hex₂FucS_e	sulfated	fucosylated	nonsialylated	No	Sulfated, Fucosylated	Acidic (sulfated)	H:No Disease
321001_f			0	X6AB_25	Healthy	H4	HexNAc₃Hex₂FucS_f	sulfated	fucosylated	nonsialylated	No	Sulfated, Fucosylated	Acidic (sulfated)	H:No Disease
321001_g			0	X6AB_25	Healthy	H4	HexNAc₃Hex₂FucS_g	sulfated	fucosylated	nonsialylated	No	Sulfated, Fucosylated	Acidic (sulfated)	H:No Disease
210200_a	C44 H74 N4 O32	203878	0.548673	X6AB_25	Healthy	H4	HexNAc₂HexNeu5Ac₂_a	nonsulfated	nonfucosylated	sialylated	No	Sialylated only	Acidic (sialylated)	H:No Disease
210200_b	C44 H74 N4 O32	279392	0.751895	X6AB_25	Healthy	H4	HexNAc₂HexNeu5Ac₂_b	nonsulfated	nonfucosylated	sialylated	No	Sialylated only	Acidic (sialylated)	H:No Disease
210200_c	C44 H74 N4 O32	1136306	3.05801	X6AB_25	Healthy	H4	HexNAc₂HexNeu5Ac₂_c	nonsulfated	nonfucosylated	sialylated	No	Sialylated only	Acidic (sialylated)	H:No Disease
210200_d			0	X6AB_25	Healthy	H4	HexNAc₂HexNeu5Ac₂_d	nonsulfated	nonfucosylated	sialylated	No	Sialylated only	Acidic (sialylated)	H:No Disease
210200_e			0	X6AB_25	Healthy	H4	HexNAc₂HexNeu5Ac₂_e	nonsulfated	nonfucosylated	sialylated	No	Sialylated only	Acidic (sialylated)	H:No Disease
210200_f			0	X6AB_25	Healthy	H4	HexNAc₂HexNeu5Ac₂_f	nonsulfated	nonfucosylated	sialylated	No	Sialylated only	Acidic (sialylated)	H:No Disease
210200_g			0	X6AB_25	Healthy	H4	HexNAc₂HexNeu5Ac₂_g	nonsulfated	nonfucosylated	sialylated	No	Sialylated only	Acidic (sialylated)	H:No Disease
420000_a			0	X6AB_25	Healthy	H4	HexNAc₄Hex₂_a	nonsulfated	nonfucosylated	nonsialylated	No	Neutral (nonfucosylated)	Neutral	H:No Disease
420000_b			0	X6AB_25	Healthy	H4	HexNAc₄Hex₂_b	nonsulfated	nonfucosylated	nonsialylated	No	Neutral (nonfucosylated)	Neutral	H:No Disease
221100_a			0	X6AB_25	Healthy	H4	HexNAc₂Hex₂FucNeu5Ac_a	nonsulfated	fucosylated	sialylated	No	Sialylated, Fucosylated	Acidic (sialylated)	H:No Disease
221100_b			0	X6AB_25	Healthy	H4	HexNAc₂Hex₂FucNeu5Ac_b	nonsulfated	fucosylated	sialylated	No	Sialylated, Fucosylated	Acidic (sialylated)	H:No Disease
221101_a	C45 H77 N3 O36 S	194082	0.52231	X6AB_25	Healthy	H4	HexNAc₂Hex₂FucNeu5AcS_a	sulfated	fucosylated	sialylated	No	Sialyled, Sulfated, Fucosylated	Acidic (sialylated)	H:No Disease
221101_b			0	X6AB_25	Healthy	H4	HexNAc₂Hex₂FucNeu5AcS_b	sulfated	fucosylated	sialylated	No	Sialyled, Sulfated, Fucosylated	Acidic (sialylated)	H:No Disease
221101_c			0	X6AB_25	Healthy	H4	HexNAc₂Hex₂FucNeu5AcS_c	sulfated	fucosylated	sialylated	No	Sialyled, Sulfated, Fucosylated	Acidic (sialylated)	H:No Disease
221101_d			0	X6AB_25	Healthy	H4	HexNAc₂Hex₂FucNeu5AcS_d	sulfated	fucosylated	sialylated	No	Sialyled, Sulfated, Fucosylated	Acidic (sialylated)	H:No Disease
221101_e			0	X6AB_25	Healthy	H4	HexNAc₂Hex₂FucNeu5AcS_e	sulfated	fucosylated	sialylated	No	Sialyled, Sulfated, Fucosylated	Acidic (sialylated)	H:No Disease
221101_f			0	X6AB_25	Healthy	H4	HexNAc₂Hex₂FucNeu5AcS_f	sulfated	fucosylated	sialylated	No	Sialyled, Sulfated, Fucosylated	Acidic (sialylated)	H:No Disease
221101_g			0	X6AB_25	Healthy	H4	HexNAc₂Hex₂FucNeu5AcS_g	sulfated	fucosylated	sialylated	No	Sialyled, Sulfated, Fucosylated	Acidic (sialylated)	H:No Disease
311100_a			0	X6AB_25	Healthy	H4	HexNAc₃HexFucNeu5Ac_a	nonsulfated	fucosylated	sialylated	No	Sialylated, Fucosylated	Acidic (sialylated)	H:No Disease
311100_b			0	X6AB_25	Healthy	H4	HexNAc₃HexFucNeu5Ac_b	nonsulfated	fucosylated	sialylated	No	Sialylated, Fucosylated	Acidic (sialylated)	H:No Disease
320100_a	C47 H80 N4 O34	81439	0.219167	X6AB_25	Healthy	H4	HexNAc₃Hex₂Neu5Ac_a	nonsulfated	nonfucosylated	sialylated	No	Sialylated only	Acidic (sialylated)	H:No Disease
320100_b			0	X6AB_25	Healthy	H4	HexNAc₃Hex₂Neu5Ac_b	nonsulfated	nonfucosylated	sialylated	No	Sialylated only	Acidic (sialylated)	H:No Disease
320100_c			0	X6AB_25	Healthy	H4	HexNAc₃Hex₂Neu5Ac_c	nonsulfated	nonfucosylated	sialylated	No	Sialylated only	Acidic (sialylated)	H:No Disease
320100_d			0	X6AB_25	Healthy	H4	HexNAc₃Hex₂Neu5Ac_d	nonsulfated	nonfucosylated	sialylated	No	Sialylated only	Acidic (sialylated)	H:No Disease
320100_e	C47 H80 N4 O34	397102	1.06867	X6AB_25	Healthy	H4	HexNAc₃Hex₂Neu5Ac_e	nonsulfated	nonfucosylated	sialylated	No	Sialylated only	Acidic (sialylated)	H:No Disease
320100_f			0	X6AB_25	Healthy	H4	HexNAc₃Hex₂Neu5Ac_f	nonsulfated	nonfucosylated	sialylated	No	Sialylated only	Acidic (sialylated)	H:No Disease
320100_g	C47 H80 N4 O34	174607	0.469899	X6AB_25	Healthy	H4	HexNAc₃Hex₂Neu5Ac_g	nonsulfated	nonfucosylated	sialylated	No	Sialylated only	Acidic (sialylated)	H:No Disease
320101			0	X6AB_25	Healthy	H4	HexNAc₃Hex₂Neu5AcS	sulfated	nonfucosylated	sialylated	No	Sulfated, Sialylated	Acidic (sialylated)	H:No Disease
322000_a			0	X6AB_25	Healthy	H4	HexNAc₃Hex₂Fuc₂_a	nonsulfated	fucosylated	nonsialylated	No	Neutral (fucosylated)	Neutral	H:No Disease
322000_b			0	X6AB_25	Healthy	H4	HexNAc₃Hex₂Fuc₂_b	nonsulfated	fucosylated	nonsialylated	No	Neutral (fucosylated)	Neutral	H:No Disease
322000_c			0	X6AB_25	Healthy	H4	HexNAc₃Hex₂Fuc₂_c	nonsulfated	fucosylated	nonsialylated	No	Neutral (fucosylated)	Neutral	H:No Disease
322000_d			0	X6AB_25	Healthy	H4	HexNAc₃Hex₂Fuc₂_d	nonsulfated	fucosylated	nonsialylated	No	Neutral (fucosylated)	Neutral	H:No Disease
331000_a			0	X6AB_25	Healthy	H4	HexNAc₃Hex₃Fuc_a	nonsulfated	fucosylated	nonsialylated	No	Neutral (fucosylated)	Neutral	H:No Disease
331000_b			0	X6AB_25	Healthy	H4	HexNAc₃Hex₃Fuc_b	nonsulfated	fucosylated	nonsialylated	No	Neutral (fucosylated)	Neutral	H:No Disease
322001_a			0	X6AB_25	Healthy	H4	HexNAc₃Hex₂Fuc₂S_a	sulfated	fucosylated	nonsialylated	No	Sulfated, Fucosylated	Acidic (sulfated)	H:No Disease
322001_b			0	X6AB_25	Healthy	H4	HexNAc₃Hex₂Fuc₂S_b	sulfated	fucosylated	nonsialylated	No	Sulfated, Fucosylated	Acidic (sulfated)	H:No Disease
211200_a			0	X6AB_25	Healthy	H4	HexNAc₂HexFucNeu5Ac₂_a	nonsulfated	fucosylated	sialylated	No	Sialylated, Fucosylated	Acidic (sialylated)	H:No Disease
211200_b	C50 H84 N4 O36	1039931	2.79864	X6AB_25	Healthy	H4	HexNAc₂HexFucNeu5Ac₂_b	nonsulfated	fucosylated	sialylated	No	Sialylated, Fucosylated	Acidic (sialylated)	H:No Disease
211200_c			0	X6AB_25	Healthy	H4	HexNAc₂HexFucNeu5Ac₂_c	nonsulfated	fucosylated	sialylated	No	Sialylated, Fucosylated	Acidic (sialylated)	H:No Disease
211200_d			0	X6AB_25	Healthy	H4	HexNAc₂HexFucNeu5Ac₂_d	nonsulfated	fucosylated	sialylated	No	Sialylated, Fucosylated	Acidic (sialylated)	H:No Disease
211200_e	C50 H84 N4 O36	31694	0.0852943	X6AB_25	Healthy	H4	HexNAc₂HexFucNeu5Ac₂_e	nonsulfated	fucosylated	sialylated	No	Sialylated, Fucosylated	Acidic (sialylated)	H:No Disease
211200_f			0	X6AB_25	Healthy	H4	HexNAc₂HexFucNeu5Ac₂_f	nonsulfated	fucosylated	sialylated	No	Sialylated, Fucosylated	Acidic (sialylated)	H:No Disease
211200_g			0	X6AB_25	Healthy	H4	HexNAc₂HexFucNeu5Ac₂_g	nonsulfated	fucosylated	sialylated	No	Sialylated, Fucosylated	Acidic (sialylated)	H:No Disease
421000_a			0	X6AB_25	Healthy	H4	HexNAc₄Hex₂Fuc_a	nonsulfated	fucosylated	nonsialylated	No	Neutral (fucosylated)	Neutral	H:No Disease
421000_b			0	X6AB_25	Healthy	H4	HexNAc₄Hex₂Fuc_b	nonsulfated	fucosylated	nonsialylated	No	Neutral (fucosylated)	Neutral	H:No Disease
430000			0	X6AB_25	Healthy	H4	HexNAc₄Hex₃	nonsulfated	nonfucosylated	nonsialylated	No	Neutral (nonfucosylated)	Neutral	H:No Disease
321100_a	C53 H90 N4 O38	264856	0.712776	X6AB_25	Healthy	H4	HexNAc₃Hex₂FucNeu5Ac_a	nonsulfated	fucosylated	sialylated	No	Sialylated, Fucosylated	Acidic (sialylated)	H:No Disease
321100_b			0	X6AB_25	Healthy	H4	HexNAc₃Hex₂FucNeu5Ac_b	nonsulfated	fucosylated	sialylated	No	Sialylated, Fucosylated	Acidic (sialylated)	H:No Disease
321100_c			0	X6AB_25	Healthy	H4	HexNAc₃Hex₂FucNeu5Ac_c	nonsulfated	fucosylated	sialylated	No	Sialylated, Fucosylated	Acidic (sialylated)	H:No Disease
321100_d			0	X6AB_25	Healthy	H4	HexNAc₃Hex₂FucNeu5Ac_d	nonsulfated	fucosylated	sialylated	No	Sialylated, Fucosylated	Acidic (sialylated)	H:No Disease
321100_e	C53 H90 N4 O38	34120	0.0918231	X6AB_25	Healthy	H4	HexNAc₃Hex₂FucNeu5Ac_e	nonsulfated	fucosylated	sialylated	No	Sialylated, Fucosylated	Acidic (sialylated)	H:No Disease
330101			0	X6AB_25	Healthy	H4	HexNAc₃Hex₃Neu5AcS	sulfated	nonfucosylated	sialylated	No	Sulfated, Sialylated	Acidic (sialylated)	H:No Disease
332000			0	X6AB_25	Healthy	H4	HexNAc₃Hex₃Fuc₂	nonsulfated	fucosylated	nonsialylated	No	Neutral (fucosylated)	Neutral	H:No Disease
322100_a			0	X6AB_25	Healthy	H4	HexNAc₃Hex₂Fuc₂Neu5Ac_a	nonsulfated	fucosylated	sialylated	No	Sialylated, Fucosylated	Acidic (sialylated)	H:No Disease
322100_b			0	X6AB_25	Healthy	H4	HexNAc₃Hex₂Fuc₂Neu5Ac_b	nonsulfated	fucosylated	sialylated	No	Sialylated, Fucosylated	Acidic (sialylated)	H:No Disease
322100_c			0	X6AB_25	Healthy	H4	HexNAc₃Hex₂Fuc₂Neu5Ac_c	nonsulfated	fucosylated	sialylated	No	Sialylated, Fucosylated	Acidic (sialylated)	H:No Disease
331100_a			0	X6AB_25	Healthy	H4	HexNAc₃Hex₃FucNeu5Ac_a	nonsulfated	fucosylated	sialylated	No	Sialylated, Fucosylated	Acidic (sialylated)	H:No Disease
331100_b			0	X6AB_25	Healthy	H4	HexNAc₃Hex₃FucNeu5Ac_b	nonsulfated	fucosylated	sialylated	No	Sialylated, Fucosylated	Acidic (sialylated)	H:No Disease
322101			0	X6AB_25	Healthy	H4	HexNAc₃Hex₂Fuc₂Neu5AcS	sulfated	fucosylated	sialylated	No	Sialyled, Sulfated, Fucosylated	Acidic (sialylated)	H:No Disease
321200_a			0	X6AB_25	Healthy	H4	HexNAc₃Hex₂FucNeu5Ac₂_a	nonsulfated	fucosylated	sialylated	No	Sialylated, Fucosylated	Acidic (sialylated)	H:No Disease
321200_b			0	X6AB_25	Healthy	H4	HexNAc₃Hex₂FucNeu5Ac₂_b	nonsulfated	fucosylated	sialylated	No	Sialylated, Fucosylated	Acidic (sialylated)	H:No Disease
321200_c	C64 H107 N5 O46	65749	0.176943	X6AB_25	Healthy	H4	HexNAc₃Hex₂FucNeu5Ac₂_c	nonsulfated	fucosylated	sialylated	No	Sialylated, Fucosylated	Acidic (sialylated)	H:No Disease
110000_a			0	X785.15_19	CD	CD2	HexNAcHex_a	nonsulfated	nonfucosylated	nonsialylated	No	Neutral (nonfucosylated)	Neutral	CD:Active
110000_b			0	X785.15_19	CD	CD2	HexNAcHex_b	nonsulfated	nonfucosylated	nonsialylated	No	Neutral (nonfucosylated)	Neutral	CD:Active
110000_c			0	X785.15_19	CD	CD2	HexNAcHex_c	nonsulfated	nonfucosylated	nonsialylated	No	Neutral (nonfucosylated)	Neutral	CD:Active
110000_d			0	X785.15_19	CD	CD2	HexNAcHex_d	nonsulfated	nonfucosylated	nonsialylated	No	Neutral (nonfucosylated)	Neutral	CD:Active
110000_e			0	X785.15_19	CD	CD2	HexNAcHex_e	nonsulfated	nonfucosylated	nonsialylated	No	Neutral (nonfucosylated)	Neutral	CD:Active
110000_f			0	X785.15_19	CD	CD2	HexNAcHex_f	nonsulfated	nonfucosylated	nonsialylated	No	Neutral (nonfucosylated)	Neutral	CD:Active
200000_a			0	X785.15_19	CD	CD2	HexNAc₂_a	nonsulfated	nonfucosylated	nonsialylated	No	Neutral (nonfucosylated)	Neutral	CD:Active
200000_b			0	X785.15_19	CD	CD2	HexNAc₂_b	nonsulfated	nonfucosylated	nonsialylated	No	Neutral (nonfucosylated)	Neutral	CD:Active
200000_c			0	X785.15_19	CD	CD2	HexNAc₂_c	nonsulfated	nonfucosylated	nonsialylated	No	Neutral (nonfucosylated)	Neutral	CD:Active
200000_d			0	X785.15_19	CD	CD2	HexNAc₂_d	nonsulfated	nonfucosylated	nonsialylated	No	Neutral (nonfucosylated)	Neutral	CD:Active
200000_e			0	X785.15_19	CD	CD2	HexNAc₂_e	nonsulfated	nonfucosylated	nonsialylated	No	Neutral (nonfucosylated)	Neutral	CD:Active
200000_f			0	X785.15_19	CD	CD2	HexNAc₂_f	nonsulfated	nonfucosylated	nonsialylated	No	Neutral (nonfucosylated)	Neutral	CD:Active
200000_g			0	X785.15_19	CD	CD2	HexNAc₂_g	nonsulfated	nonfucosylated	nonsialylated	No	Neutral (nonfucosylated)	Neutral	CD:Active
200001			0	X785.15_19	CD	CD2	HexNAc₂S	sulfated	nonfucosylated	nonsialylated	No	Sulfated only	Acidic (sulfated)	CD:Active
100100_a			0	X785.15_19	CD	CD2	HexNAcNeu5Ac_a	nonsulfated	nonfucosylated	sialylated	No	Sialylated only	Acidic (sialylated)	CD:Active
100100_b			0	X785.15_19	CD	CD2	HexNAcNeu5Ac_b	nonsulfated	nonfucosylated	sialylated	No	Sialylated only	Acidic (sialylated)	CD:Active
111000_a			0	X785.15_19	CD	CD2	HexNAcHexFuc_a	nonsulfated	fucosylated	nonsialylated	No	Neutral (fucosylated)	Neutral	CD:Active
111000_b	C20 H37 N O15	20438	2.98325	X785.15_19	CD	CD2	HexNAcHexFuc_b	nonsulfated	fucosylated	nonsialylated	No	Neutral (fucosylated)	Neutral	CD:Active
120000_a			0	X785.15_19	CD	CD2	HexNAcHex₂_a	nonsulfated	nonfucosylated	nonsialylated	No	Neutral (nonfucosylated)	Neutral	CD:Active
120000_b	C20 H37 N O16	106596	15.5594	X785.15_19	CD	CD2	HexNAcHex₂_b	nonsulfated	nonfucosylated	nonsialylated	No	Neutral (nonfucosylated)	Neutral	CD:Active
120000_c			0	X785.15_19	CD	CD2	HexNAcHex₂_c	nonsulfated	nonfucosylated	nonsialylated	No	Neutral (nonfucosylated)	Neutral	CD:Active
210000_a			0	X785.15_19	CD	CD2	HexNAc₂Hex_a	nonsulfated	nonfucosylated	nonsialylated	No	Neutral (nonfucosylated)	Neutral	CD:Active
210000_b	C22 H40 N2 O16	202425	29.5472	X785.15_19	CD	CD2	HexNAc₂Hex_b	nonsulfated	nonfucosylated	nonsialylated	No	Neutral (nonfucosylated)	Neutral	CD:Active
210000_c			0	X785.15_19	CD	CD2	HexNAc₂Hex_c	nonsulfated	nonfucosylated	nonsialylated	No	Neutral (nonfucosylated)	Neutral	CD:Active
210000_d			0	X785.15_19	CD	CD2	HexNAc₂Hex_d	nonsulfated	nonfucosylated	nonsialylated	No	Neutral (nonfucosylated)	Neutral	CD:Active
210001_a			0	X785.15_19	CD	CD2	HexNAc₂HexS_a	sulfated	nonfucosylated	nonsialylated	No	Sulfated only	Acidic (sulfated)	CD:Active
210001_b			0	X785.15_19	CD	CD2	HexNAc₂HexS_b	sulfated	nonfucosylated	nonsialylated	No	Sulfated only	Acidic (sulfated)	CD:Active
210001_c			0	X785.15_19	CD	CD2	HexNAc₂HexS_c	sulfated	nonfucosylated	nonsialylated	No	Sulfated only	Acidic (sulfated)	CD:Active
300000_a			0	X785.15_19	CD	CD2	HexNAc₃_a	nonsulfated	nonfucosylated	nonsialylated	No	Neutral (nonfucosylated)	Neutral	CD:Active
300000_b			0	X785.15_19	CD	CD2	HexNAc₃_b	nonsulfated	nonfucosylated	nonsialylated	No	Neutral (nonfucosylated)	Neutral	CD:Active
110100_a			0	X785.15_19	CD	CD2	HexNAcHexNeu5Ac_a	nonsulfated	nonfucosylated	sialylated	No	Sialylated only	Acidic (sialylated)	CD:Active
110100_b			0	X785.15_19	CD	CD2	HexNAcHexNeu5Ac_b	nonsulfated	nonfucosylated	sialylated	No	Sialylated only	Acidic (sialylated)	CD:Active
110100_c			0	X785.15_19	CD	CD2	HexNAcHexNeu5Ac_c	nonsulfated	nonfucosylated	sialylated	No	Sialylated only	Acidic (sialylated)	CD:Active
110100_d			0	X785.15_19	CD	CD2	HexNAcHexNeu5Ac_d	nonsulfated	nonfucosylated	sialylated	No	Sialylated only	Acidic (sialylated)	CD:Active
110100_e			0	X785.15_19	CD	CD2	HexNAcHexNeu5Ac_e	nonsulfated	nonfucosylated	sialylated	No	Sialylated only	Acidic (sialylated)	CD:Active
110100_f			0	X785.15_19	CD	CD2	HexNAcHexNeu5Ac_f	nonsulfated	nonfucosylated	sialylated	No	Sialylated only	Acidic (sialylated)	CD:Active
110100_g			0	X785.15_19	CD	CD2	HexNAcHexNeu5Ac_g	nonsulfated	nonfucosylated	sialylated	No	Sialylated only	Acidic (sialylated)	CD:Active
110100_h			0	X785.15_19	CD	CD2	HexNAcHexNeu5Ac_h	nonsulfated	nonfucosylated	sialylated	No	Sialylated only	Acidic (sialylated)	CD:Active
110100_i			0	X785.15_19	CD	CD2	HexNAcHexNeu5Ac_i	nonsulfated	nonfucosylated	sialylated	No	Sialylated only	Acidic (sialylated)	CD:Active
110100_j			0	X785.15_19	CD	CD2	HexNAcHexNeu5Ac_j	nonsulfated	nonfucosylated	sialylated	No	Sialylated only	Acidic (sialylated)	CD:Active
121000			0	X785.15_19	CD	CD2	HexNAcHex₂Fuc	nonsulfated	fucosylated	nonsialylated	No	Neutral (fucosylated)	Neutral	CD:Active
211000_a			0	X785.15_19	CD	CD2	HexNAc₂HexFuc_a	nonsulfated	fucosylated	nonsialylated	No	Neutral (fucosylated)	Neutral	CD:Active
211000_b			0	X785.15_19	CD	CD2	HexNAc₂HexFuc_b	nonsulfated	fucosylated	nonsialylated	No	Neutral (fucosylated)	Neutral	CD:Active
211000_c	C28 H50 N2 O20	15896	2.32028	X785.15_19	CD	CD2	HexNAc₂HexFuc_c	nonsulfated	fucosylated	nonsialylated	No	Neutral (fucosylated)	Neutral	CD:Active
211000_d			0	X785.15_19	CD	CD2	HexNAc₂HexFuc_d	nonsulfated	fucosylated	nonsialylated	No	Neutral (fucosylated)	Neutral	CD:Active
220000_a			0	X785.15_19	CD	CD2	HexNAc₂Hex₂_a	nonsulfated	nonfucosylated	nonsialylated	No	Neutral (nonfucosylated)	Neutral	CD:Active
220000_b			0	X785.15_19	CD	CD2	HexNAc₂Hex₂_b	nonsulfated	nonfucosylated	nonsialylated	No	Neutral (nonfucosylated)	Neutral	CD:Active
220000_c			0	X785.15_19	CD	CD2	HexNAc₂Hex₂_c	nonsulfated	nonfucosylated	nonsialylated	No	Neutral (nonfucosylated)	Neutral	CD:Active
220000_d			0	X785.15_19	CD	CD2	HexNAc₂Hex₂_d	nonsulfated	nonfucosylated	nonsialylated	No	Neutral (nonfucosylated)	Neutral	CD:Active
211001_a			0	X785.15_19	CD	CD2	HexNAc₂HexFucS_a	sulfated	fucosylated	nonsialylated	No	Sulfated, Fucosylated	Acidic (sulfated)	CD:Active
211001_b			0	X785.15_19	CD	CD2	HexNAc₂HexFucS_b	sulfated	fucosylated	nonsialylated	No	Sulfated, Fucosylated	Acidic (sulfated)	CD:Active
211001_a			0	X785.15_19	CD	CD2	HexNAc₂HexFucS_a	sulfated	fucosylated	nonsialylated	No	Sulfated, Fucosylated	Acidic (sulfated)	CD:Active
211001_b			0	X785.15_19	CD	CD2	HexNAc₂HexFucS_b	sulfated	fucosylated	nonsialylated	No	Sulfated, Fucosylated	Acidic (sulfated)	CD:Active
211001_e			0	X785.15_19	CD	CD2	HexNAc₂HexFucS_e	sulfated	fucosylated	nonsialylated	No	Sulfated, Fucosylated	Acidic (sulfated)	CD:Active
220001_a			0	X785.15_19	CD	CD2	HexNAc₂Hex₂S_a	sulfated	nonfucosylated	nonsialylated	No	Sulfated only	Acidic (sulfated)	CD:Active
220001_b			0	X785.15_19	CD	CD2	HexNAc₂Hex₂S_b	sulfated	nonfucosylated	nonsialylated	No	Sulfated only	Acidic (sulfated)	CD:Active
310000_a			0	X785.15_19	CD	CD2	HexNAc₃Hex_a	nonsulfated	nonfucosylated	nonsialylated	No	Neutral (nonfucosylated)	Neutral	CD:Active
310000_b			0	X785.15_19	CD	CD2	HexNAc₃Hex_b	nonsulfated	nonfucosylated	nonsialylated	No	Neutral (nonfucosylated)	Neutral	CD:Active
310000_c			0	X785.15_19	CD	CD2	HexNAc₃Hex_c	nonsulfated	nonfucosylated	nonsialylated	No	Neutral (nonfucosylated)	Neutral	CD:Active
310000_d			0	X785.15_19	CD	CD2	HexNAc₃Hex_d	nonsulfated	nonfucosylated	nonsialylated	No	Neutral (nonfucosylated)	Neutral	CD:Active
310000_e			0	X785.15_19	CD	CD2	HexNAc₃Hex_e	nonsulfated	nonfucosylated	nonsialylated	No	Neutral (nonfucosylated)	Neutral	CD:Active
310001_a			0	X785.15_19	CD	CD2	HexNAc₃HexS_a	sulfated	nonfucosylated	nonsialylated	No	Sulfated only	Acidic (sulfated)	CD:Active
310001_b			0	X785.15_19	CD	CD2	HexNAc₃HexS_b	sulfated	nonfucosylated	nonsialylated	No	Sulfated only	Acidic (sulfated)	CD:Active
310001_c			0	X785.15_19	CD	CD2	HexNAc₃HexS_c	sulfated	nonfucosylated	nonsialylated	No	Sulfated only	Acidic (sulfated)	CD:Active
310001_d			0	X785.15_19	CD	CD2	HexNAc₃HexS_d	sulfated	nonfucosylated	nonsialylated	No	Sulfated only	Acidic (sulfated)	CD:Active
210100_a	C33 H57 N3 O24	17871	2.60856	X785.15_19	CD	CD2	HexNAc₂HexNeu5Ac_a	nonsulfated	nonfucosylated	sialylated	No	Sialylated only	Acidic (sialylated)	CD:Active
210100_b	C33 H57 N3 O24	35725	5.21464	X785.15_19	CD	CD2	HexNAc₂HexNeu5Ac_b	nonsulfated	nonfucosylated	sialylated	No	Sialylated only	Acidic (sialylated)	CD:Active
210100_c			0	X785.15_19	CD	CD2	HexNAc₂HexNeu5Ac_c	nonsulfated	nonfucosylated	sialylated	No	Sialylated only	Acidic (sialylated)	CD:Active
210100_d			0	X785.15_19	CD	CD2	HexNAc₂HexNeu5Ac_d	nonsulfated	nonfucosylated	sialylated	No	Sialylated only	Acidic (sialylated)	CD:Active
210100_e			0	X785.15_19	CD	CD2	HexNAc₂HexNeu5Ac_e	nonsulfated	nonfucosylated	sialylated	No	Sialylated only	Acidic (sialylated)	CD:Active
210101_f			0	X785.15_19	CD	CD2	HexNAc₂HexNeu5AcS_f	sulfated	nonfucosylated	sialylated	No	Sulfated, Sialylated	Acidic (sialylated)	CD:Active
221000_a			0	X785.15_19	CD	CD2	HexNAc₂Hex₂Fuc_a	nonsulfated	fucosylated	nonsialylated	No	Neutral (fucosylated)	Neutral	CD:Active
221000_b			0	X785.15_19	CD	CD2	HexNAc₂Hex₂Fuc_b	nonsulfated	fucosylated	nonsialylated	No	Neutral (fucosylated)	Neutral	CD:Active
221000_c			0	X785.15_19	CD	CD2	HexNAc₂Hex₂Fuc_c	nonsulfated	fucosylated	nonsialylated	No	Neutral (fucosylated)	Neutral	CD:Active
221000_d			0	X785.15_19	CD	CD2	HexNAc₂Hex₂Fuc_d	nonsulfated	fucosylated	nonsialylated	No	Neutral (fucosylated)	Neutral	CD:Active
221000_e			0	X785.15_19	CD	CD2	HexNAc₂Hex₂Fuc_e	nonsulfated	fucosylated	nonsialylated	No	Neutral (fucosylated)	Neutral	CD:Active
221000_f			0	X785.15_19	CD	CD2	HexNAc₂Hex₂Fuc_f	nonsulfated	fucosylated	nonsialylated	No	Neutral (fucosylated)	Neutral	CD:Active
230000_a			0	X785.15_19	CD	CD2	HexNAc₂Hex₃_a	nonsulfated	nonfucosylated	nonsialylated	No	Neutral (nonfucosylated)	Neutral	CD:Active
230000_b			0	X785.15_19	CD	CD2	HexNAc₂Hex₃_b	nonsulfated	nonfucosylated	nonsialylated	No	Neutral (nonfucosylated)	Neutral	CD:Active
221001_a			0	X785.15_19	CD	CD2	HexNAc₂Hex₂FucS_a	sulfated	fucosylated	nonsialylated	No	Sulfated, Fucosylated	Acidic (sulfated)	CD:Active
221001_b			0	X785.15_19	CD	CD2	HexNAc₂Hex₂FucS_b	sulfated	fucosylated	nonsialylated	No	Sulfated, Fucosylated	Acidic (sulfated)	CD:Active
221001_c			0	X785.15_19	CD	CD2	HexNAc₂Hex₂FucS_c	sulfated	fucosylated	nonsialylated	No	Sulfated, Fucosylated	Acidic (sulfated)	CD:Active
221001_d			0	X785.15_19	CD	CD2	HexNAc₂Hex₂FucS_d	sulfated	fucosylated	nonsialylated	No	Sulfated, Fucosylated	Acidic (sulfated)	CD:Active
221001_e			0	X785.15_19	CD	CD2	HexNAc₂Hex₂FucS_e	sulfated	fucosylated	nonsialylated	No	Sulfated, Fucosylated	Acidic (sulfated)	CD:Active
311000_a			0	X785.15_19	CD	CD2	HexNAc₃HexFuc_a	nonsulfated	fucosylated	nonsialylated	No	Neutral (fucosylated)	Neutral	CD:Active
311000_b			0	X785.15_19	CD	CD2	HexNAc₃HexFuc_b	nonsulfated	fucosylated	nonsialylated	No	Neutral (fucosylated)	Neutral	CD:Active
320000_a			0	X785.15_19	CD	CD2	HexNAc₃Hex₂_a	nonsulfated	nonfucosylated	nonsialylated	No	Neutral (nonfucosylated)	Neutral	CD:Active
320000_b			0	X785.15_19	CD	CD2	HexNAc₃Hex₂_b	nonsulfated	nonfucosylated	nonsialylated	No	Neutral (nonfucosylated)	Neutral	CD:Active
320000_c			0	X785.15_19	CD	CD2	HexNAc₃Hex₂_c	nonsulfated	nonfucosylated	nonsialylated	No	Neutral (nonfucosylated)	Neutral	CD:Active
320000_d			0	X785.15_19	CD	CD2	HexNAc₃Hex₂_d	nonsulfated	nonfucosylated	nonsialylated	No	Neutral (nonfucosylated)	Neutral	CD:Active
320000_e			0	X785.15_19	CD	CD2	HexNAc₃Hex₂_e	nonsulfated	nonfucosylated	nonsialylated	No	Neutral (nonfucosylated)	Neutral	CD:Active
320000_f			0	X785.15_19	CD	CD2	HexNAc₃Hex₂_f	nonsulfated	nonfucosylated	nonsialylated	No	Neutral (nonfucosylated)	Neutral	CD:Active
320000_g			0	X785.15_19	CD	CD2	HexNAc₃Hex₂_g	nonsulfated	nonfucosylated	nonsialylated	No	Neutral (nonfucosylated)	Neutral	CD:Active
320000_h			0	X785.15_19	CD	CD2	HexNAc₃Hex₂_h	nonsulfated	nonfucosylated	nonsialylated	No	Neutral (nonfucosylated)	Neutral	CD:Active
320000_i			0	X785.15_19	CD	CD2	HexNAc₃Hex₂_i	nonsulfated	nonfucosylated	nonsialylated	No	Neutral (nonfucosylated)	Neutral	CD:Active
311001_a			0	X785.15_19	CD	CD2	HexNAc₃HexFucS_a	sulfated	fucosylated	nonsialylated	No	Sulfated, Fucosylated	Acidic (sulfated)	CD:Active
311001_b			0	X785.15_19	CD	CD2	HexNAc₃HexFucS_b	sulfated	fucosylated	nonsialylated	No	Sulfated, Fucosylated	Acidic (sulfated)	CD:Active
311001_c			0	X785.15_19	CD	CD2	HexNAc₃HexFucS_c	sulfated	fucosylated	nonsialylated	No	Sulfated, Fucosylated	Acidic (sulfated)	CD:Active
311001_d			0	X785.15_19	CD	CD2	HexNAc₃HexFucS_d	sulfated	fucosylated	nonsialylated	No	Sulfated, Fucosylated	Acidic (sulfated)	CD:Active
320001_a			0	X785.15_19	CD	CD2	HexNAc₃Hex₂S_a	sulfated	nonfucosylated	nonsialylated	No	Sulfated only	Acidic (sulfated)	CD:Active
320001_b			0	X785.15_19	CD	CD2	HexNAc₃Hex₂S_b	sulfated	nonfucosylated	nonsialylated	No	Sulfated only	Acidic (sulfated)	CD:Active
320001_c			0	X785.15_19	CD	CD2	HexNAc₃Hex₂S_c	sulfated	nonfucosylated	nonsialylated	No	Sulfated only	Acidic (sulfated)	CD:Active
410000			0	X785.15_19	CD	CD2	HexNAc₄Hex	nonsulfated	nonfucosylated	nonsialylated	No	Neutral (nonfucosylated)	Neutral	CD:Active
211100_a	C39 H67 N3 O28	31692	4.62595	X785.15_19	CD	CD2	HexNAc₂HexFucNeu5Ac_a	nonsulfated	fucosylated	sialylated	No	Sialylated, Fucosylated	Acidic (sialylated)	CD:Active
211100_b	C39 H67 N3 O28	42906	6.26282	X785.15_19	CD	CD2	HexNAc₂HexFucNeu5Ac_b	nonsulfated	fucosylated	sialylated	No	Sialylated, Fucosylated	Acidic (sialylated)	CD:Active
211100_c			0	X785.15_19	CD	CD2	HexNAc₂HexFucNeu5Ac_c	nonsulfated	fucosylated	sialylated	No	Sialylated, Fucosylated	Acidic (sialylated)	CD:Active
211100_d			0	X785.15_19	CD	CD2	HexNAc₂HexFucNeu5Ac_d	nonsulfated	fucosylated	sialylated	No	Sialylated, Fucosylated	Acidic (sialylated)	CD:Active
211100_e			0	X785.15_19	CD	CD2	HexNAc₂HexFucNeu5Ac_e	nonsulfated	fucosylated	sialylated	No	Sialylated, Fucosylated	Acidic (sialylated)	CD:Active
211100_f			0	X785.15_19	CD	CD2	HexNAc₂HexFucNeu5Ac_f	nonsulfated	fucosylated	sialylated	No	Sialylated, Fucosylated	Acidic (sialylated)	CD:Active
211100_g			0	X785.15_19	CD	CD2	HexNAc₂HexFucNeu5Ac_g	nonsulfated	fucosylated	sialylated	No	Sialylated, Fucosylated	Acidic (sialylated)	CD:Active
220100			0	X785.15_19	CD	CD2	HexNAc₂Hex₂Neu5Ac	nonsulfated	nonfucosylated	sialylated	No	Sialylated only	Acidic (sialylated)	CD:Active
220101			0	X785.15_19	CD	CD2	HexNAc₂Hex₂Neu5AcS	sulfated	nonfucosylated	sialylated	No	Sulfated, Sialylated	Acidic (sialylated)	CD:Active
222000_a			0	X785.15_19	CD	CD2	HexNAc₂Hex₂Fuc₂_a	nonsulfated	fucosylated	nonsialylated	No	Neutral (fucosylated)	Neutral	CD:Active
222000_b			0	X785.15_19	CD	CD2	HexNAc₂Hex₂Fuc₂_b	nonsulfated	fucosylated	nonsialylated	No	Neutral (fucosylated)	Neutral	CD:Active
310100_a			0	X785.15_19	CD	CD2	HexNAc₃HexNeu5Ac_a	nonsulfated	nonfucosylated	sialylated	No	Sialylated only	Acidic (sialylated)	CD:Active
310100_b	C41 H70 N4 O29	33730	4.92343	X785.15_19	CD	CD2	HexNAc₃HexNeu5Ac_b	nonsulfated	nonfucosylated	sialylated	No	Sialylated only	Acidic (sialylated)	CD:Active
310100_c	C41 H70 N4 O29	54538	7.96069	X785.15_19	CD	CD2	HexNAc₃HexNeu5Ac_c	nonsulfated	nonfucosylated	sialylated	No	Sialylated only	Acidic (sialylated)	CD:Active
310100_d			0	X785.15_19	CD	CD2	HexNAc₃HexNeu5Ac_d	nonsulfated	nonfucosylated	sialylated	No	Sialylated only	Acidic (sialylated)	CD:Active
310100_e			0	X785.15_19	CD	CD2	HexNAc₃HexNeu5Ac_e	nonsulfated	nonfucosylated	sialylated	No	Sialylated only	Acidic (sialylated)	CD:Active
310100_f			0	X785.15_19	CD	CD2	HexNAc₃HexNeu5Ac_f	nonsulfated	nonfucosylated	sialylated	No	Sialylated only	Acidic (sialylated)	CD:Active
310100_g			0	X785.15_19	CD	CD2	HexNAc₃HexNeu5Ac_g	nonsulfated	nonfucosylated	sialylated	No	Sialylated only	Acidic (sialylated)	CD:Active
310100_h			0	X785.15_19	CD	CD2	HexNAc₃HexNeu5Ac_h	nonsulfated	nonfucosylated	sialylated	No	Sialylated only	Acidic (sialylated)	CD:Active
321000_a			0	X785.15_19	CD	CD2	HexNAc₃Hex₂Fuc_a	nonsulfated	fucosylated	nonsialylated	No	Neutral (fucosylated)	Neutral	CD:Active
321000_b			0	X785.15_19	CD	CD2	HexNAc₃Hex₂Fuc_b	nonsulfated	fucosylated	nonsialylated	No	Neutral (fucosylated)	Neutral	CD:Active
321000_c			0	X785.15_19	CD	CD2	HexNAc₃Hex₂Fuc_c	nonsulfated	fucosylated	nonsialylated	No	Neutral (fucosylated)	Neutral	CD:Active
321000_d			0	X785.15_19	CD	CD2	HexNAc₃Hex₂Fuc_d	nonsulfated	fucosylated	nonsialylated	No	Neutral (fucosylated)	Neutral	CD:Active
321000_e			0	X785.15_19	CD	CD2	HexNAc₃Hex₂Fuc_e	nonsulfated	fucosylated	nonsialylated	No	Neutral (fucosylated)	Neutral	CD:Active
321001_a			0	X785.15_19	CD	CD2	HexNAc₃Hex₂FucS_a	sulfated	fucosylated	nonsialylated	No	Sulfated, Fucosylated	Acidic (sulfated)	CD:Active
321001_b			0	X785.15_19	CD	CD2	HexNAc₃Hex₂FucS_b	sulfated	fucosylated	nonsialylated	No	Sulfated, Fucosylated	Acidic (sulfated)	CD:Active
321001_c			0	X785.15_19	CD	CD2	HexNAc₃Hex₂FucS_c	sulfated	fucosylated	nonsialylated	No	Sulfated, Fucosylated	Acidic (sulfated)	CD:Active
321001_d			0	X785.15_19	CD	CD2	HexNAc₃Hex₂FucS_d	sulfated	fucosylated	nonsialylated	No	Sulfated, Fucosylated	Acidic (sulfated)	CD:Active
321001_e			0	X785.15_19	CD	CD2	HexNAc₃Hex₂FucS_e	sulfated	fucosylated	nonsialylated	No	Sulfated, Fucosylated	Acidic (sulfated)	CD:Active
321001_f			0	X785.15_19	CD	CD2	HexNAc₃Hex₂FucS_f	sulfated	fucosylated	nonsialylated	No	Sulfated, Fucosylated	Acidic (sulfated)	CD:Active
321001_g			0	X785.15_19	CD	CD2	HexNAc₃Hex₂FucS_g	sulfated	fucosylated	nonsialylated	No	Sulfated, Fucosylated	Acidic (sulfated)	CD:Active
210200_a			0	X785.15_19	CD	CD2	HexNAc₂HexNeu5Ac₂_a	nonsulfated	nonfucosylated	sialylated	No	Sialylated only	Acidic (sialylated)	CD:Active
210200_b	C44 H74 N4 O32	31277	4.56538	X785.15_19	CD	CD2	HexNAc₂HexNeu5Ac₂_b	nonsulfated	nonfucosylated	sialylated	No	Sialylated only	Acidic (sialylated)	CD:Active
210200_c			0	X785.15_19	CD	CD2	HexNAc₂HexNeu5Ac₂_c	nonsulfated	nonfucosylated	sialylated	No	Sialylated only	Acidic (sialylated)	CD:Active
210200_d			0	X785.15_19	CD	CD2	HexNAc₂HexNeu5Ac₂_d	nonsulfated	nonfucosylated	sialylated	No	Sialylated only	Acidic (sialylated)	CD:Active
210200_e			0	X785.15_19	CD	CD2	HexNAc₂HexNeu5Ac₂_e	nonsulfated	nonfucosylated	sialylated	No	Sialylated only	Acidic (sialylated)	CD:Active
210200_f			0	X785.15_19	CD	CD2	HexNAc₂HexNeu5Ac₂_f	nonsulfated	nonfucosylated	sialylated	No	Sialylated only	Acidic (sialylated)	CD:Active
210200_g			0	X785.15_19	CD	CD2	HexNAc₂HexNeu5Ac₂_g	nonsulfated	nonfucosylated	sialylated	No	Sialylated only	Acidic (sialylated)	CD:Active
420000_a			0	X785.15_19	CD	CD2	HexNAc₄Hex₂_a	nonsulfated	nonfucosylated	nonsialylated	No	Neutral (nonfucosylated)	Neutral	CD:Active
420000_b			0	X785.15_19	CD	CD2	HexNAc₄Hex₂_b	nonsulfated	nonfucosylated	nonsialylated	No	Neutral (nonfucosylated)	Neutral	CD:Active
221100_a			0	X785.15_19	CD	CD2	HexNAc₂Hex₂FucNeu5Ac_a	nonsulfated	fucosylated	sialylated	No	Sialylated, Fucosylated	Acidic (sialylated)	CD:Active
221100_b			0	X785.15_19	CD	CD2	HexNAc₂Hex₂FucNeu5Ac_b	nonsulfated	fucosylated	sialylated	No	Sialylated, Fucosylated	Acidic (sialylated)	CD:Active
221101_a			0	X785.15_19	CD	CD2	HexNAc₂Hex₂FucNeu5AcS_a	sulfated	fucosylated	sialylated	No	Sialyled, Sulfated, Fucosylated	Acidic (sialylated)	CD:Active
221101_b			0	X785.15_19	CD	CD2	HexNAc₂Hex₂FucNeu5AcS_b	sulfated	fucosylated	sialylated	No	Sialyled, Sulfated, Fucosylated	Acidic (sialylated)	CD:Active
221101_c			0	X785.15_19	CD	CD2	HexNAc₂Hex₂FucNeu5AcS_c	sulfated	fucosylated	sialylated	No	Sialyled, Sulfated, Fucosylated	Acidic (sialylated)	CD:Active
221101_d			0	X785.15_19	CD	CD2	HexNAc₂Hex₂FucNeu5AcS_d	sulfated	fucosylated	sialylated	No	Sialyled, Sulfated, Fucosylated	Acidic (sialylated)	CD:Active
221101_e			0	X785.15_19	CD	CD2	HexNAc₂Hex₂FucNeu5AcS_e	sulfated	fucosylated	sialylated	No	Sialyled, Sulfated, Fucosylated	Acidic (sialylated)	CD:Active
221101_f			0	X785.15_19	CD	CD2	HexNAc₂Hex₂FucNeu5AcS_f	sulfated	fucosylated	sialylated	No	Sialyled, Sulfated, Fucosylated	Acidic (sialylated)	CD:Active
221101_g			0	X785.15_19	CD	CD2	HexNAc₂Hex₂FucNeu5AcS_g	sulfated	fucosylated	sialylated	No	Sialyled, Sulfated, Fucosylated	Acidic (sialylated)	CD:Active
311100_a			0	X785.15_19	CD	CD2	HexNAc₃HexFucNeu5Ac_a	nonsulfated	fucosylated	sialylated	No	Sialylated, Fucosylated	Acidic (sialylated)	CD:Active
311100_b			0	X785.15_19	CD	CD2	HexNAc₃HexFucNeu5Ac_b	nonsulfated	fucosylated	sialylated	No	Sialylated, Fucosylated	Acidic (sialylated)	CD:Active
320100_a			0	X785.15_19	CD	CD2	HexNAc₃Hex₂Neu5Ac_a	nonsulfated	nonfucosylated	sialylated	No	Sialylated only	Acidic (sialylated)	CD:Active
320100_b	C47 H80 N4 O34	12585	1.83698	X785.15_19	CD	CD2	HexNAc₃Hex₂Neu5Ac_b	nonsulfated	nonfucosylated	sialylated	No	Sialylated only	Acidic (sialylated)	CD:Active
320100_c			0	X785.15_19	CD	CD2	HexNAc₃Hex₂Neu5Ac_c	nonsulfated	nonfucosylated	sialylated	No	Sialylated only	Acidic (sialylated)	CD:Active
320100_d			0	X785.15_19	CD	CD2	HexNAc₃Hex₂Neu5Ac_d	nonsulfated	nonfucosylated	sialylated	No	Sialylated only	Acidic (sialylated)	CD:Active
320100_e			0	X785.15_19	CD	CD2	HexNAc₃Hex₂Neu5Ac_e	nonsulfated	nonfucosylated	sialylated	No	Sialylated only	Acidic (sialylated)	CD:Active
320100_f			0	X785.15_19	CD	CD2	HexNAc₃Hex₂Neu5Ac_f	nonsulfated	nonfucosylated	sialylated	No	Sialylated only	Acidic (sialylated)	CD:Active
320100_g			0	X785.15_19	CD	CD2	HexNAc₃Hex₂Neu5Ac_g	nonsulfated	nonfucosylated	sialylated	No	Sialylated only	Acidic (sialylated)	CD:Active
320101			0	X785.15_19	CD	CD2	HexNAc₃Hex₂Neu5AcS	sulfated	nonfucosylated	sialylated	No	Sulfated, Sialylated	Acidic (sialylated)	CD:Active
322000_a			0	X785.15_19	CD	CD2	HexNAc₃Hex₂Fuc₂_a	nonsulfated	fucosylated	nonsialylated	No	Neutral (fucosylated)	Neutral	CD:Active
322000_b			0	X785.15_19	CD	CD2	HexNAc₃Hex₂Fuc₂_b	nonsulfated	fucosylated	nonsialylated	No	Neutral (fucosylated)	Neutral	CD:Active
322000_c			0	X785.15_19	CD	CD2	HexNAc₃Hex₂Fuc₂_c	nonsulfated	fucosylated	nonsialylated	No	Neutral (fucosylated)	Neutral	CD:Active
322000_d			0	X785.15_19	CD	CD2	HexNAc₃Hex₂Fuc₂_d	nonsulfated	fucosylated	nonsialylated	No	Neutral (fucosylated)	Neutral	CD:Active
331000_a			0	X785.15_19	CD	CD2	HexNAc₃Hex₃Fuc_a	nonsulfated	fucosylated	nonsialylated	No	Neutral (fucosylated)	Neutral	CD:Active
331000_b			0	X785.15_19	CD	CD2	HexNAc₃Hex₃Fuc_b	nonsulfated	fucosylated	nonsialylated	No	Neutral (fucosylated)	Neutral	CD:Active
322001_a			0	X785.15_19	CD	CD2	HexNAc₃Hex₂Fuc₂S_a	sulfated	fucosylated	nonsialylated	No	Sulfated, Fucosylated	Acidic (sulfated)	CD:Active
322001_b			0	X785.15_19	CD	CD2	HexNAc₃Hex₂Fuc₂S_b	sulfated	fucosylated	nonsialylated	No	Sulfated, Fucosylated	Acidic (sulfated)	CD:Active
211200_a			0	X785.15_19	CD	CD2	HexNAc₂HexFucNeu5Ac₂_a	nonsulfated	fucosylated	sialylated	No	Sialylated, Fucosylated	Acidic (sialylated)	CD:Active
211200_b	C50 H84 N4 O36	62548	9.12988	X785.15_19	CD	CD2	HexNAc₂HexFucNeu5Ac₂_b	nonsulfated	fucosylated	sialylated	No	Sialylated, Fucosylated	Acidic (sialylated)	CD:Active
211200_c			0	X785.15_19	CD	CD2	HexNAc₂HexFucNeu5Ac₂_c	nonsulfated	fucosylated	sialylated	No	Sialylated, Fucosylated	Acidic (sialylated)	CD:Active
211200_d			0	X785.15_19	CD	CD2	HexNAc₂HexFucNeu5Ac₂_d	nonsulfated	fucosylated	sialylated	No	Sialylated, Fucosylated	Acidic (sialylated)	CD:Active
211200_e			0	X785.15_19	CD	CD2	HexNAc₂HexFucNeu5Ac₂_e	nonsulfated	fucosylated	sialylated	No	Sialylated, Fucosylated	Acidic (sialylated)	CD:Active
211200_f			0	X785.15_19	CD	CD2	HexNAc₂HexFucNeu5Ac₂_f	nonsulfated	fucosylated	sialylated	No	Sialylated, Fucosylated	Acidic (sialylated)	CD:Active
211200_g			0	X785.15_19	CD	CD2	HexNAc₂HexFucNeu5Ac₂_g	nonsulfated	fucosylated	sialylated	No	Sialylated, Fucosylated	Acidic (sialylated)	CD:Active
421000_a			0	X785.15_19	CD	CD2	HexNAc₄Hex₂Fuc_a	nonsulfated	fucosylated	nonsialylated	No	Neutral (fucosylated)	Neutral	CD:Active
421000_b			0	X785.15_19	CD	CD2	HexNAc₄Hex₂Fuc_b	nonsulfated	fucosylated	nonsialylated	No	Neutral (fucosylated)	Neutral	CD:Active
430000			0	X785.15_19	CD	CD2	HexNAc₄Hex₃	nonsulfated	nonfucosylated	nonsialylated	No	Neutral (nonfucosylated)	Neutral	CD:Active
321100_a	C53 H90 N4 O38	16864	2.46157	X785.15_19	CD	CD2	HexNAc₃Hex₂FucNeu5Ac_a	nonsulfated	fucosylated	sialylated	No	Sialylated, Fucosylated	Acidic (sialylated)	CD:Active
321100_b			0	X785.15_19	CD	CD2	HexNAc₃Hex₂FucNeu5Ac_b	nonsulfated	fucosylated	sialylated	No	Sialylated, Fucosylated	Acidic (sialylated)	CD:Active
321100_c			0	X785.15_19	CD	CD2	HexNAc₃Hex₂FucNeu5Ac_c	nonsulfated	fucosylated	sialylated	No	Sialylated, Fucosylated	Acidic (sialylated)	CD:Active
321100_d			0	X785.15_19	CD	CD2	HexNAc₃Hex₂FucNeu5Ac_d	nonsulfated	fucosylated	sialylated	No	Sialylated, Fucosylated	Acidic (sialylated)	CD:Active
321100_e			0	X785.15_19	CD	CD2	HexNAc₃Hex₂FucNeu5Ac_e	nonsulfated	fucosylated	sialylated	No	Sialylated, Fucosylated	Acidic (sialylated)	CD:Active
330101			0	X785.15_19	CD	CD2	HexNAc₃Hex₃Neu5AcS	sulfated	nonfucosylated	sialylated	No	Sulfated, Sialylated	Acidic (sialylated)	CD:Active
332000			0	X785.15_19	CD	CD2	HexNAc₃Hex₃Fuc₂	nonsulfated	fucosylated	nonsialylated	No	Neutral (fucosylated)	Neutral	CD:Active
322100_a			0	X785.15_19	CD	CD2	HexNAc₃Hex₂Fuc₂Neu5Ac_a	nonsulfated	fucosylated	sialylated	No	Sialylated, Fucosylated	Acidic (sialylated)	CD:Active
322100_b			0	X785.15_19	CD	CD2	HexNAc₃Hex₂Fuc₂Neu5Ac_b	nonsulfated	fucosylated	sialylated	No	Sialylated, Fucosylated	Acidic (sialylated)	CD:Active
322100_c			0	X785.15_19	CD	CD2	HexNAc₃Hex₂Fuc₂Neu5Ac_c	nonsulfated	fucosylated	sialylated	No	Sialylated, Fucosylated	Acidic (sialylated)	CD:Active
331100_a			0	X785.15_19	CD	CD2	HexNAc₃Hex₃FucNeu5Ac_a	nonsulfated	fucosylated	sialylated	No	Sialylated, Fucosylated	Acidic (sialylated)	CD:Active
331100_b			0	X785.15_19	CD	CD2	HexNAc₃Hex₃FucNeu5Ac_b	nonsulfated	fucosylated	sialylated	No	Sialylated, Fucosylated	Acidic (sialylated)	CD:Active
322101			0	X785.15_19	CD	CD2	HexNAc₃Hex₂Fuc₂Neu5AcS	sulfated	fucosylated	sialylated	No	Sialyled, Sulfated, Fucosylated	Acidic (sialylated)	CD:Active
321200_a			0	X785.15_19	CD	CD2	HexNAc₃Hex₂FucNeu5Ac₂_a	nonsulfated	fucosylated	sialylated	No	Sialylated, Fucosylated	Acidic (sialylated)	CD:Active
321200_b			0	X785.15_19	CD	CD2	HexNAc₃Hex₂FucNeu5Ac₂_b	nonsulfated	fucosylated	sialylated	No	Sialylated, Fucosylated	Acidic (sialylated)	CD:Active
321200_c			0	X785.15_19	CD	CD2	HexNAc₃Hex₂FucNeu5Ac₂_c	nonsulfated	fucosylated	sialylated	No	Sialylated, Fucosylated	Acidic (sialylated)	CD:Active
110000_a			0	X785_12_21	CD	CD3	HexNAcHex_a	nonsulfated	nonfucosylated	nonsialylated	No	Neutral (nonfucosylated)	Neutral	CD:Mild/Remission
110000_b	C14 H27 N O11	867028	9.03397	X785_12_21	CD	CD3	HexNAcHex_b	nonsulfated	nonfucosylated	nonsialylated	No	Neutral (nonfucosylated)	Neutral	CD:Mild/Remission
110000_c	C14 H27 N O11	96217	1.00253	X785_12_21	CD	CD3	HexNAcHex_c	nonsulfated	nonfucosylated	nonsialylated	No	Neutral (nonfucosylated)	Neutral	CD:Mild/Remission
110000_d	C14 H27 N O11	70364	0.733155	X785_12_21	CD	CD3	HexNAcHex_d	nonsulfated	nonfucosylated	nonsialylated	No	Neutral (nonfucosylated)	Neutral	CD:Mild/Remission
110000_e	C14 H27 N O11	45241	0.471387	X785_12_21	CD	CD3	HexNAcHex_e	nonsulfated	nonfucosylated	nonsialylated	No	Neutral (nonfucosylated)	Neutral	CD:Mild/Remission
110000_f			0	X785_12_21	CD	CD3	HexNAcHex_f	nonsulfated	nonfucosylated	nonsialylated	No	Neutral (nonfucosylated)	Neutral	CD:Mild/Remission
200000_a			0	X785_12_21	CD	CD3	HexNAc₂_a	nonsulfated	nonfucosylated	nonsialylated	No	Neutral (nonfucosylated)	Neutral	CD:Mild/Remission
200000_b			0	X785_12_21	CD	CD3	HexNAc₂_b	nonsulfated	nonfucosylated	nonsialylated	No	Neutral (nonfucosylated)	Neutral	CD:Mild/Remission
200000_c	C16 H30 N2 O11	222969	2.32322	X785_12_21	CD	CD3	HexNAc₂_c	nonsulfated	nonfucosylated	nonsialylated	No	Neutral (nonfucosylated)	Neutral	CD:Mild/Remission
200000_d	C16 H30 N2 O11	319036	3.32418	X785_12_21	CD	CD3	HexNAc₂_d	nonsulfated	nonfucosylated	nonsialylated	No	Neutral (nonfucosylated)	Neutral	CD:Mild/Remission
200000_e	C16 H30 N2 O11	438147	4.56526	X785_12_21	CD	CD3	HexNAc₂_e	nonsulfated	nonfucosylated	nonsialylated	No	Neutral (nonfucosylated)	Neutral	CD:Mild/Remission
200000_f			0	X785_12_21	CD	CD3	HexNAc₂_f	nonsulfated	nonfucosylated	nonsialylated	No	Neutral (nonfucosylated)	Neutral	CD:Mild/Remission
200000_g			0	X785_12_21	CD	CD3	HexNAc₂_g	nonsulfated	nonfucosylated	nonsialylated	No	Neutral (nonfucosylated)	Neutral	CD:Mild/Remission
200001			0	X785_12_21	CD	CD3	HexNAc₂S	sulfated	nonfucosylated	nonsialylated	No	Sulfated only	Acidic (sulfated)	CD:Mild/Remission
100100_a			0	X785_12_21	CD	CD3	HexNAcNeu5Ac_a	nonsulfated	nonfucosylated	sialylated	No	Sialylated only	Acidic (sialylated)	CD:Mild/Remission
100100_b			0	X785_12_21	CD	CD3	HexNAcNeu5Ac_b	nonsulfated	nonfucosylated	sialylated	No	Sialylated only	Acidic (sialylated)	CD:Mild/Remission
111000_a	C20 H37 N O15	19728	0.205555	X785_12_21	CD	CD3	HexNAcHexFuc_a	nonsulfated	fucosylated	nonsialylated	No	Neutral (fucosylated)	Neutral	CD:Mild/Remission
111000_b			0	X785_12_21	CD	CD3	HexNAcHexFuc_b	nonsulfated	fucosylated	nonsialylated	No	Neutral (fucosylated)	Neutral	CD:Mild/Remission
120000_a			0	X785_12_21	CD	CD3	HexNAcHex₂_a	nonsulfated	nonfucosylated	nonsialylated	No	Neutral (nonfucosylated)	Neutral	CD:Mild/Remission
120000_b			0	X785_12_21	CD	CD3	HexNAcHex₂_b	nonsulfated	nonfucosylated	nonsialylated	No	Neutral (nonfucosylated)	Neutral	CD:Mild/Remission
120000_c	C20 H37 N O16	4800292	50.0165	X785_12_21	CD	CD3	HexNAcHex₂_c	nonsulfated	nonfucosylated	nonsialylated	No	Neutral (nonfucosylated)	Neutral	CD:Mild/Remission
210000_a	C22 H40 N2 O16	133537	1.39138	X785_12_21	CD	CD3	HexNAc₂Hex_a	nonsulfated	nonfucosylated	nonsialylated	No	Neutral (nonfucosylated)	Neutral	CD:Mild/Remission
210000_b	C22 H40 N2 O16	504986	5.26168	X785_12_21	CD	CD3	HexNAc₂Hex_b	nonsulfated	nonfucosylated	nonsialylated	No	Neutral (nonfucosylated)	Neutral	CD:Mild/Remission
210000_c			0	X785_12_21	CD	CD3	HexNAc₂Hex_c	nonsulfated	nonfucosylated	nonsialylated	No	Neutral (nonfucosylated)	Neutral	CD:Mild/Remission
210000_d	C22 H40 N2 O16	78119	0.813958	X785_12_21	CD	CD3	HexNAc₂Hex_d	nonsulfated	nonfucosylated	nonsialylated	No	Neutral (nonfucosylated)	Neutral	CD:Mild/Remission
210001_a			0	X785_12_21	CD	CD3	HexNAc₂HexS_a	sulfated	nonfucosylated	nonsialylated	No	Sulfated only	Acidic (sulfated)	CD:Mild/Remission
210001_b			0	X785_12_21	CD	CD3	HexNAc₂HexS_b	sulfated	nonfucosylated	nonsialylated	No	Sulfated only	Acidic (sulfated)	CD:Mild/Remission
210001_c			0	X785_12_21	CD	CD3	HexNAc₂HexS_c	sulfated	nonfucosylated	nonsialylated	No	Sulfated only	Acidic (sulfated)	CD:Mild/Remission
300000_a	C24 H43 N3 O16	35389	0.368734	X785_12_21	CD	CD3	HexNAc₃_a	nonsulfated	nonfucosylated	nonsialylated	No	Neutral (nonfucosylated)	Neutral	CD:Mild/Remission
300000_b			0	X785_12_21	CD	CD3	HexNAc₃_b	nonsulfated	nonfucosylated	nonsialylated	No	Neutral (nonfucosylated)	Neutral	CD:Mild/Remission
110100_a			0	X785_12_21	CD	CD3	HexNAcHexNeu5Ac_a	nonsulfated	nonfucosylated	sialylated	No	Sialylated only	Acidic (sialylated)	CD:Mild/Remission
110100_b	C25 H44 N2 O19	61323	0.638953	X785_12_21	CD	CD3	HexNAcHexNeu5Ac_b	nonsulfated	nonfucosylated	sialylated	No	Sialylated only	Acidic (sialylated)	CD:Mild/Remission
110100_c	C25 H44 N2 O19	220104	2.29337	X785_12_21	CD	CD3	HexNAcHexNeu5Ac_c	nonsulfated	nonfucosylated	sialylated	No	Sialylated only	Acidic (sialylated)	CD:Mild/Remission
110100_d			0	X785_12_21	CD	CD3	HexNAcHexNeu5Ac_d	nonsulfated	nonfucosylated	sialylated	No	Sialylated only	Acidic (sialylated)	CD:Mild/Remission
110100_e			0	X785_12_21	CD	CD3	HexNAcHexNeu5Ac_e	nonsulfated	nonfucosylated	sialylated	No	Sialylated only	Acidic (sialylated)	CD:Mild/Remission
110100_f			0	X785_12_21	CD	CD3	HexNAcHexNeu5Ac_f	nonsulfated	nonfucosylated	sialylated	No	Sialylated only	Acidic (sialylated)	CD:Mild/Remission
110100_g			0	X785_12_21	CD	CD3	HexNAcHexNeu5Ac_g	nonsulfated	nonfucosylated	sialylated	No	Sialylated only	Acidic (sialylated)	CD:Mild/Remission
110100_h			0	X785_12_21	CD	CD3	HexNAcHexNeu5Ac_h	nonsulfated	nonfucosylated	sialylated	No	Sialylated only	Acidic (sialylated)	CD:Mild/Remission
110100_i			0	X785_12_21	CD	CD3	HexNAcHexNeu5Ac_i	nonsulfated	nonfucosylated	sialylated	No	Sialylated only	Acidic (sialylated)	CD:Mild/Remission
110100_j			0	X785_12_21	CD	CD3	HexNAcHexNeu5Ac_j	nonsulfated	nonfucosylated	sialylated	No	Sialylated only	Acidic (sialylated)	CD:Mild/Remission
121000			0	X785_12_21	CD	CD3	HexNAcHex₂Fuc	nonsulfated	fucosylated	nonsialylated	No	Neutral (fucosylated)	Neutral	CD:Mild/Remission
211000_a	C28 H50 N2 O20	190930	1.98939	X785_12_21	CD	CD3	HexNAc₂HexFuc_a	nonsulfated	fucosylated	nonsialylated	No	Neutral (fucosylated)	Neutral	CD:Mild/Remission
211000_b	C28 H50 N2 O20	61409	0.639849	X785_12_21	CD	CD3	HexNAc₂HexFuc_b	nonsulfated	fucosylated	nonsialylated	No	Neutral (fucosylated)	Neutral	CD:Mild/Remission
211000_c			0	X785_12_21	CD	CD3	HexNAc₂HexFuc_c	nonsulfated	fucosylated	nonsialylated	No	Neutral (fucosylated)	Neutral	CD:Mild/Remission
211000_d			0	X785_12_21	CD	CD3	HexNAc₂HexFuc_d	nonsulfated	fucosylated	nonsialylated	No	Neutral (fucosylated)	Neutral	CD:Mild/Remission
220000_a	C28 H50 N2 O21	71404	0.743991	X785_12_21	CD	CD3	HexNAc₂Hex₂_a	nonsulfated	nonfucosylated	nonsialylated	No	Neutral (nonfucosylated)	Neutral	CD:Mild/Remission
220000_b			0	X785_12_21	CD	CD3	HexNAc₂Hex₂_b	nonsulfated	nonfucosylated	nonsialylated	No	Neutral (nonfucosylated)	Neutral	CD:Mild/Remission
220000_c			0	X785_12_21	CD	CD3	HexNAc₂Hex₂_c	nonsulfated	nonfucosylated	nonsialylated	No	Neutral (nonfucosylated)	Neutral	CD:Mild/Remission
220000_d			0	X785_12_21	CD	CD3	HexNAc₂Hex₂_d	nonsulfated	nonfucosylated	nonsialylated	No	Neutral (nonfucosylated)	Neutral	CD:Mild/Remission
211001_a	C28 H50 N2 O23 S	13594	0.141642	X785_12_21	CD	CD3	HexNAc₂HexFucS_a	sulfated	fucosylated	nonsialylated	No	Sulfated, Fucosylated	Acidic (sulfated)	CD:Mild/Remission
211001_b	C28 H50 N2 O23 S	94554	0.985202	X785_12_21	CD	CD3	HexNAc₂HexFucS_b	sulfated	fucosylated	nonsialylated	No	Sulfated, Fucosylated	Acidic (sulfated)	CD:Mild/Remission
211001_a			0	X785_12_21	CD	CD3	HexNAc₂HexFucS_a	sulfated	fucosylated	nonsialylated	No	Sulfated, Fucosylated	Acidic (sulfated)	CD:Mild/Remission
211001_b			0	X785_12_21	CD	CD3	HexNAc₂HexFucS_b	sulfated	fucosylated	nonsialylated	No	Sulfated, Fucosylated	Acidic (sulfated)	CD:Mild/Remission
211001_e			0	X785_12_21	CD	CD3	HexNAc₂HexFucS_e	sulfated	fucosylated	nonsialylated	No	Sulfated, Fucosylated	Acidic (sulfated)	CD:Mild/Remission
220001_a			0	X785_12_21	CD	CD3	HexNAc₂Hex₂S_a	sulfated	nonfucosylated	nonsialylated	No	Sulfated only	Acidic (sulfated)	CD:Mild/Remission
220001_b			0	X785_12_21	CD	CD3	HexNAc₂Hex₂S_b	sulfated	nonfucosylated	nonsialylated	No	Sulfated only	Acidic (sulfated)	CD:Mild/Remission
310000_a			0	X785_12_21	CD	CD3	HexNAc₃Hex_a	nonsulfated	nonfucosylated	nonsialylated	No	Neutral (nonfucosylated)	Neutral	CD:Mild/Remission
310000_b			0	X785_12_21	CD	CD3	HexNAc₃Hex_b	nonsulfated	nonfucosylated	nonsialylated	No	Neutral (nonfucosylated)	Neutral	CD:Mild/Remission
310000_c			0	X785_12_21	CD	CD3	HexNAc₃Hex_c	nonsulfated	nonfucosylated	nonsialylated	No	Neutral (nonfucosylated)	Neutral	CD:Mild/Remission
310000_d			0	X785_12_21	CD	CD3	HexNAc₃Hex_d	nonsulfated	nonfucosylated	nonsialylated	No	Neutral (nonfucosylated)	Neutral	CD:Mild/Remission
310000_e			0	X785_12_21	CD	CD3	HexNAc₃Hex_e	nonsulfated	nonfucosylated	nonsialylated	No	Neutral (nonfucosylated)	Neutral	CD:Mild/Remission
310001_a			0	X785_12_21	CD	CD3	HexNAc₃HexS_a	sulfated	nonfucosylated	nonsialylated	No	Sulfated only	Acidic (sulfated)	CD:Mild/Remission
310001_b			0	X785_12_21	CD	CD3	HexNAc₃HexS_b	sulfated	nonfucosylated	nonsialylated	No	Sulfated only	Acidic (sulfated)	CD:Mild/Remission
310001_c			0	X785_12_21	CD	CD3	HexNAc₃HexS_c	sulfated	nonfucosylated	nonsialylated	No	Sulfated only	Acidic (sulfated)	CD:Mild/Remission
310001_d			0	X785_12_21	CD	CD3	HexNAc₃HexS_d	sulfated	nonfucosylated	nonsialylated	No	Sulfated only	Acidic (sulfated)	CD:Mild/Remission
210100_a			0	X785_12_21	CD	CD3	HexNAc₂HexNeu5Ac_a	nonsulfated	nonfucosylated	sialylated	No	Sialylated only	Acidic (sialylated)	CD:Mild/Remission
210100_b	C33 H57 N3 O24	61619	0.642037	X785_12_21	CD	CD3	HexNAc₂HexNeu5Ac_b	nonsulfated	nonfucosylated	sialylated	No	Sialylated only	Acidic (sialylated)	CD:Mild/Remission
210100_c	C33 H57 N3 O24	109430	1.1402	X785_12_21	CD	CD3	HexNAc₂HexNeu5Ac_c	nonsulfated	nonfucosylated	sialylated	No	Sialylated only	Acidic (sialylated)	CD:Mild/Remission
210100_d	C33 H57 N3 O24	74948	0.780918	X785_12_21	CD	CD3	HexNAc₂HexNeu5Ac_d	nonsulfated	nonfucosylated	sialylated	No	Sialylated only	Acidic (sialylated)	CD:Mild/Remission
210100_e			0	X785_12_21	CD	CD3	HexNAc₂HexNeu5Ac_e	nonsulfated	nonfucosylated	sialylated	No	Sialylated only	Acidic (sialylated)	CD:Mild/Remission
210101_f			0	X785_12_21	CD	CD3	HexNAc₂HexNeu5AcS_f	sulfated	nonfucosylated	sialylated	No	Sulfated, Sialylated	Acidic (sialylated)	CD:Mild/Remission
221000_a			0	X785_12_21	CD	CD3	HexNAc₂Hex₂Fuc_a	nonsulfated	fucosylated	nonsialylated	No	Neutral (fucosylated)	Neutral	CD:Mild/Remission
221000_b			0	X785_12_21	CD	CD3	HexNAc₂Hex₂Fuc_b	nonsulfated	fucosylated	nonsialylated	No	Neutral (fucosylated)	Neutral	CD:Mild/Remission
221000_c			0	X785_12_21	CD	CD3	HexNAc₂Hex₂Fuc_c	nonsulfated	fucosylated	nonsialylated	No	Neutral (fucosylated)	Neutral	CD:Mild/Remission
221000_d			0	X785_12_21	CD	CD3	HexNAc₂Hex₂Fuc_d	nonsulfated	fucosylated	nonsialylated	No	Neutral (fucosylated)	Neutral	CD:Mild/Remission
221000_e			0	X785_12_21	CD	CD3	HexNAc₂Hex₂Fuc_e	nonsulfated	fucosylated	nonsialylated	No	Neutral (fucosylated)	Neutral	CD:Mild/Remission
221000_f			0	X785_12_21	CD	CD3	HexNAc₂Hex₂Fuc_f	nonsulfated	fucosylated	nonsialylated	No	Neutral (fucosylated)	Neutral	CD:Mild/Remission
230000_a	C34 H60 N2 O26	54873	0.571747	X785_12_21	CD	CD3	HexNAc₂Hex₃_a	nonsulfated	nonfucosylated	nonsialylated	No	Neutral (nonfucosylated)	Neutral	CD:Mild/Remission
230000_b	C36 H63 N3 O26	29465	0.307009	X785_12_21	CD	CD3	HexNAc₂Hex₃_b	nonsulfated	nonfucosylated	nonsialylated	No	Neutral (nonfucosylated)	Neutral	CD:Mild/Remission
221001_a			0	X785_12_21	CD	CD3	HexNAc₂Hex₂FucS_a	sulfated	fucosylated	nonsialylated	No	Sulfated, Fucosylated	Acidic (sulfated)	CD:Mild/Remission
221001_b			0	X785_12_21	CD	CD3	HexNAc₂Hex₂FucS_b	sulfated	fucosylated	nonsialylated	No	Sulfated, Fucosylated	Acidic (sulfated)	CD:Mild/Remission
221001_c			0	X785_12_21	CD	CD3	HexNAc₂Hex₂FucS_c	sulfated	fucosylated	nonsialylated	No	Sulfated, Fucosylated	Acidic (sulfated)	CD:Mild/Remission
221001_d			0	X785_12_21	CD	CD3	HexNAc₂Hex₂FucS_d	sulfated	fucosylated	nonsialylated	No	Sulfated, Fucosylated	Acidic (sulfated)	CD:Mild/Remission
221001_e			0	X785_12_21	CD	CD3	HexNAc₂Hex₂FucS_e	sulfated	fucosylated	nonsialylated	No	Sulfated, Fucosylated	Acidic (sulfated)	CD:Mild/Remission
311000_a			0	X785_12_21	CD	CD3	HexNAc₃HexFuc_a	nonsulfated	fucosylated	nonsialylated	No	Neutral (fucosylated)	Neutral	CD:Mild/Remission
311000_b			0	X785_12_21	CD	CD3	HexNAc₃HexFuc_b	nonsulfated	fucosylated	nonsialylated	No	Neutral (fucosylated)	Neutral	CD:Mild/Remission
320000_a			0	X785_12_21	CD	CD3	HexNAc₃Hex₂_a	nonsulfated	nonfucosylated	nonsialylated	No	Neutral (nonfucosylated)	Neutral	CD:Mild/Remission
320000_b			0	X785_12_21	CD	CD3	HexNAc₃Hex₂_b	nonsulfated	nonfucosylated	nonsialylated	No	Neutral (nonfucosylated)	Neutral	CD:Mild/Remission
320000_c			0	X785_12_21	CD	CD3	HexNAc₃Hex₂_c	nonsulfated	nonfucosylated	nonsialylated	No	Neutral (nonfucosylated)	Neutral	CD:Mild/Remission
320000_d			0	X785_12_21	CD	CD3	HexNAc₃Hex₂_d	nonsulfated	nonfucosylated	nonsialylated	No	Neutral (nonfucosylated)	Neutral	CD:Mild/Remission
320000_e			0	X785_12_21	CD	CD3	HexNAc₃Hex₂_e	nonsulfated	nonfucosylated	nonsialylated	No	Neutral (nonfucosylated)	Neutral	CD:Mild/Remission
320000_f			0	X785_12_21	CD	CD3	HexNAc₃Hex₂_f	nonsulfated	nonfucosylated	nonsialylated	No	Neutral (nonfucosylated)	Neutral	CD:Mild/Remission
320000_g			0	X785_12_21	CD	CD3	HexNAc₃Hex₂_g	nonsulfated	nonfucosylated	nonsialylated	No	Neutral (nonfucosylated)	Neutral	CD:Mild/Remission
320000_h			0	X785_12_21	CD	CD3	HexNAc₃Hex₂_h	nonsulfated	nonfucosylated	nonsialylated	No	Neutral (nonfucosylated)	Neutral	CD:Mild/Remission
320000_i			0	X785_12_21	CD	CD3	HexNAc₃Hex₂_i	nonsulfated	nonfucosylated	nonsialylated	No	Neutral (nonfucosylated)	Neutral	CD:Mild/Remission
311001_a			0	X785_12_21	CD	CD3	HexNAc₃HexFucS_a	sulfated	fucosylated	nonsialylated	No	Sulfated, Fucosylated	Acidic (sulfated)	CD:Mild/Remission
311001_b			0	X785_12_21	CD	CD3	HexNAc₃HexFucS_b	sulfated	fucosylated	nonsialylated	No	Sulfated, Fucosylated	Acidic (sulfated)	CD:Mild/Remission
311001_c			0	X785_12_21	CD	CD3	HexNAc₃HexFucS_c	sulfated	fucosylated	nonsialylated	No	Sulfated, Fucosylated	Acidic (sulfated)	CD:Mild/Remission
311001_d			0	X785_12_21	CD	CD3	HexNAc₃HexFucS_d	sulfated	fucosylated	nonsialylated	No	Sulfated, Fucosylated	Acidic (sulfated)	CD:Mild/Remission
320001_a			0	X785_12_21	CD	CD3	HexNAc₃Hex₂S_a	sulfated	nonfucosylated	nonsialylated	No	Sulfated only	Acidic (sulfated)	CD:Mild/Remission
320001_b			0	X785_12_21	CD	CD3	HexNAc₃Hex₂S_b	sulfated	nonfucosylated	nonsialylated	No	Sulfated only	Acidic (sulfated)	CD:Mild/Remission
320001_c			0	X785_12_21	CD	CD3	HexNAc₃Hex₂S_c	sulfated	nonfucosylated	nonsialylated	No	Sulfated only	Acidic (sulfated)	CD:Mild/Remission
410000			0	X785_12_21	CD	CD3	HexNAc₄Hex	nonsulfated	nonfucosylated	nonsialylated	No	Neutral (nonfucosylated)	Neutral	CD:Mild/Remission
211100_a			0	X785_12_21	CD	CD3	HexNAc₂HexFucNeu5Ac_a	nonsulfated	fucosylated	sialylated	No	Sialylated, Fucosylated	Acidic (sialylated)	CD:Mild/Remission
211100_b	C39 H67 N3 O28	19926	0.207618	X785_12_21	CD	CD3	HexNAc₂HexFucNeu5Ac_b	nonsulfated	fucosylated	sialylated	No	Sialylated, Fucosylated	Acidic (sialylated)	CD:Mild/Remission
211100_c			0	X785_12_21	CD	CD3	HexNAc₂HexFucNeu5Ac_c	nonsulfated	fucosylated	sialylated	No	Sialylated, Fucosylated	Acidic (sialylated)	CD:Mild/Remission
211100_d	C39 H67 N3 O28	150128	1.56425	X785_12_21	CD	CD3	HexNAc₂HexFucNeu5Ac_d	nonsulfated	fucosylated	sialylated	No	Sialylated, Fucosylated	Acidic (sialylated)	CD:Mild/Remission
211100_e	C39 H67 N3 O28	125877	1.31157	X785_12_21	CD	CD3	HexNAc₂HexFucNeu5Ac_e	nonsulfated	fucosylated	sialylated	No	Sialylated, Fucosylated	Acidic (sialylated)	CD:Mild/Remission
211100_f			0	X785_12_21	CD	CD3	HexNAc₂HexFucNeu5Ac_f	nonsulfated	fucosylated	sialylated	No	Sialylated, Fucosylated	Acidic (sialylated)	CD:Mild/Remission
211100_g			0	X785_12_21	CD	CD3	HexNAc₂HexFucNeu5Ac_g	nonsulfated	fucosylated	sialylated	No	Sialylated, Fucosylated	Acidic (sialylated)	CD:Mild/Remission
220100			0	X785_12_21	CD	CD3	HexNAc₂Hex₂Neu5Ac	nonsulfated	nonfucosylated	sialylated	No	Sialylated only	Acidic (sialylated)	CD:Mild/Remission
220101			0	X785_12_21	CD	CD3	HexNAc₂Hex₂Neu5AcS	sulfated	nonfucosylated	sialylated	No	Sulfated, Sialylated	Acidic (sialylated)	CD:Mild/Remission
222000_a			0	X785_12_21	CD	CD3	HexNAc₂Hex₂Fuc₂_a	nonsulfated	fucosylated	nonsialylated	No	Neutral (fucosylated)	Neutral	CD:Mild/Remission
222000_b			0	X785_12_21	CD	CD3	HexNAc₂Hex₂Fuc₂_b	nonsulfated	fucosylated	nonsialylated	No	Neutral (fucosylated)	Neutral	CD:Mild/Remission
310100_a			0	X785_12_21	CD	CD3	HexNAc₃HexNeu5Ac_a	nonsulfated	nonfucosylated	sialylated	No	Sialylated only	Acidic (sialylated)	CD:Mild/Remission
310100_b			0	X785_12_21	CD	CD3	HexNAc₃HexNeu5Ac_b	nonsulfated	nonfucosylated	sialylated	No	Sialylated only	Acidic (sialylated)	CD:Mild/Remission
310100_c			0	X785_12_21	CD	CD3	HexNAc₃HexNeu5Ac_c	nonsulfated	nonfucosylated	sialylated	No	Sialylated only	Acidic (sialylated)	CD:Mild/Remission
310100_d	C41 H70 N4 O29	79725	0.830692	X785_12_21	CD	CD3	HexNAc₃HexNeu5Ac_d	nonsulfated	nonfucosylated	sialylated	No	Sialylated only	Acidic (sialylated)	CD:Mild/Remission
310100_e	C41 H70 N4 O29	105430	1.09852	X785_12_21	CD	CD3	HexNAc₃HexNeu5Ac_e	nonsulfated	nonfucosylated	sialylated	No	Sialylated only	Acidic (sialylated)	CD:Mild/Remission
310100_f			0	X785_12_21	CD	CD3	HexNAc₃HexNeu5Ac_f	nonsulfated	nonfucosylated	sialylated	No	Sialylated only	Acidic (sialylated)	CD:Mild/Remission
310100_g			0	X785_12_21	CD	CD3	HexNAc₃HexNeu5Ac_g	nonsulfated	nonfucosylated	sialylated	No	Sialylated only	Acidic (sialylated)	CD:Mild/Remission
310100_h			0	X785_12_21	CD	CD3	HexNAc₃HexNeu5Ac_h	nonsulfated	nonfucosylated	sialylated	No	Sialylated only	Acidic (sialylated)	CD:Mild/Remission
321000_a			0	X785_12_21	CD	CD3	HexNAc₃Hex₂Fuc_a	nonsulfated	fucosylated	nonsialylated	No	Neutral (fucosylated)	Neutral	CD:Mild/Remission
321000_b	C42 H73 N3 O30	18644	0.19426	X785_12_21	CD	CD3	HexNAc₃Hex₂Fuc_b	nonsulfated	fucosylated	nonsialylated	No	Neutral (fucosylated)	Neutral	CD:Mild/Remission
321000_c			0	X785_12_21	CD	CD3	HexNAc₃Hex₂Fuc_c	nonsulfated	fucosylated	nonsialylated	No	Neutral (fucosylated)	Neutral	CD:Mild/Remission
321000_d			0	X785_12_21	CD	CD3	HexNAc₃Hex₂Fuc_d	nonsulfated	fucosylated	nonsialylated	No	Neutral (fucosylated)	Neutral	CD:Mild/Remission
321000_e			0	X785_12_21	CD	CD3	HexNAc₃Hex₂Fuc_e	nonsulfated	fucosylated	nonsialylated	No	Neutral (fucosylated)	Neutral	CD:Mild/Remission
321001_a			0	X785_12_21	CD	CD3	HexNAc₃Hex₂FucS_a	sulfated	fucosylated	nonsialylated	No	Sulfated, Fucosylated	Acidic (sulfated)	CD:Mild/Remission
321001_b			0	X785_12_21	CD	CD3	HexNAc₃Hex₂FucS_b	sulfated	fucosylated	nonsialylated	No	Sulfated, Fucosylated	Acidic (sulfated)	CD:Mild/Remission
321001_c			0	X785_12_21	CD	CD3	HexNAc₃Hex₂FucS_c	sulfated	fucosylated	nonsialylated	No	Sulfated, Fucosylated	Acidic (sulfated)	CD:Mild/Remission
321001_d			0	X785_12_21	CD	CD3	HexNAc₃Hex₂FucS_d	sulfated	fucosylated	nonsialylated	No	Sulfated, Fucosylated	Acidic (sulfated)	CD:Mild/Remission
321001_e			0	X785_12_21	CD	CD3	HexNAc₃Hex₂FucS_e	sulfated	fucosylated	nonsialylated	No	Sulfated, Fucosylated	Acidic (sulfated)	CD:Mild/Remission
321001_f			0	X785_12_21	CD	CD3	HexNAc₃Hex₂FucS_f	sulfated	fucosylated	nonsialylated	No	Sulfated, Fucosylated	Acidic (sulfated)	CD:Mild/Remission
321001_g			0	X785_12_21	CD	CD3	HexNAc₃Hex₂FucS_g	sulfated	fucosylated	nonsialylated	No	Sulfated, Fucosylated	Acidic (sulfated)	CD:Mild/Remission
210200_a			0	X785_12_21	CD	CD3	HexNAc₂HexNeu5Ac₂_a	nonsulfated	nonfucosylated	sialylated	No	Sialylated only	Acidic (sialylated)	CD:Mild/Remission
210200_b			0	X785_12_21	CD	CD3	HexNAc₂HexNeu5Ac₂_b	nonsulfated	nonfucosylated	sialylated	No	Sialylated only	Acidic (sialylated)	CD:Mild/Remission
210200_c			0	X785_12_21	CD	CD3	HexNAc₂HexNeu5Ac₂_c	nonsulfated	nonfucosylated	sialylated	No	Sialylated only	Acidic (sialylated)	CD:Mild/Remission
210200_d	C44 H74 N4 O32	52375	0.545719	X785_12_21	CD	CD3	HexNAc₂HexNeu5Ac₂_d	nonsulfated	nonfucosylated	sialylated	No	Sialylated only	Acidic (sialylated)	CD:Mild/Remission
210200_e			0	X785_12_21	CD	CD3	HexNAc₂HexNeu5Ac₂_e	nonsulfated	nonfucosylated	sialylated	No	Sialylated only	Acidic (sialylated)	CD:Mild/Remission
210200_f			0	X785_12_21	CD	CD3	HexNAc₂HexNeu5Ac₂_f	nonsulfated	nonfucosylated	sialylated	No	Sialylated only	Acidic (sialylated)	CD:Mild/Remission
210200_g			0	X785_12_21	CD	CD3	HexNAc₂HexNeu5Ac₂_g	nonsulfated	nonfucosylated	sialylated	No	Sialylated only	Acidic (sialylated)	CD:Mild/Remission
420000_a			0	X785_12_21	CD	CD3	HexNAc₄Hex₂_a	nonsulfated	nonfucosylated	nonsialylated	No	Neutral (nonfucosylated)	Neutral	CD:Mild/Remission
420000_b			0	X785_12_21	CD	CD3	HexNAc₄Hex₂_b	nonsulfated	nonfucosylated	nonsialylated	No	Neutral (nonfucosylated)	Neutral	CD:Mild/Remission
221100_a			0	X785_12_21	CD	CD3	HexNAc₂Hex₂FucNeu5Ac_a	nonsulfated	fucosylated	sialylated	No	Sialylated, Fucosylated	Acidic (sialylated)	CD:Mild/Remission
221100_b			0	X785_12_21	CD	CD3	HexNAc₂Hex₂FucNeu5Ac_b	nonsulfated	fucosylated	sialylated	No	Sialylated, Fucosylated	Acidic (sialylated)	CD:Mild/Remission
221101_a			0	X785_12_21	CD	CD3	HexNAc₂Hex₂FucNeu5AcS_a	sulfated	fucosylated	sialylated	No	Sialyled, Sulfated, Fucosylated	Acidic (sialylated)	CD:Mild/Remission
221101_b			0	X785_12_21	CD	CD3	HexNAc₂Hex₂FucNeu5AcS_b	sulfated	fucosylated	sialylated	No	Sialyled, Sulfated, Fucosylated	Acidic (sialylated)	CD:Mild/Remission
221101_c			0	X785_12_21	CD	CD3	HexNAc₂Hex₂FucNeu5AcS_c	sulfated	fucosylated	sialylated	No	Sialyled, Sulfated, Fucosylated	Acidic (sialylated)	CD:Mild/Remission
221101_d			0	X785_12_21	CD	CD3	HexNAc₂Hex₂FucNeu5AcS_d	sulfated	fucosylated	sialylated	No	Sialyled, Sulfated, Fucosylated	Acidic (sialylated)	CD:Mild/Remission
221101_e			0	X785_12_21	CD	CD3	HexNAc₂Hex₂FucNeu5AcS_e	sulfated	fucosylated	sialylated	No	Sialyled, Sulfated, Fucosylated	Acidic (sialylated)	CD:Mild/Remission
221101_f			0	X785_12_21	CD	CD3	HexNAc₂Hex₂FucNeu5AcS_f	sulfated	fucosylated	sialylated	No	Sialyled, Sulfated, Fucosylated	Acidic (sialylated)	CD:Mild/Remission
221101_g			0	X785_12_21	CD	CD3	HexNAc₂Hex₂FucNeu5AcS_g	sulfated	fucosylated	sialylated	No	Sialyled, Sulfated, Fucosylated	Acidic (sialylated)	CD:Mild/Remission
311100_a			0	X785_12_21	CD	CD3	HexNAc₃HexFucNeu5Ac_a	nonsulfated	fucosylated	sialylated	No	Sialylated, Fucosylated	Acidic (sialylated)	CD:Mild/Remission
311100_b			0	X785_12_21	CD	CD3	HexNAc₃HexFucNeu5Ac_b	nonsulfated	fucosylated	sialylated	No	Sialylated, Fucosylated	Acidic (sialylated)	CD:Mild/Remission
320100_a			0	X785_12_21	CD	CD3	HexNAc₃Hex₂Neu5Ac_a	nonsulfated	nonfucosylated	sialylated	No	Sialylated only	Acidic (sialylated)	CD:Mild/Remission
320100_b	C47 H80 N4 O34	30760	0.320503	X785_12_21	CD	CD3	HexNAc₃Hex₂Neu5Ac_b	nonsulfated	nonfucosylated	sialylated	No	Sialylated only	Acidic (sialylated)	CD:Mild/Remission
320100_c			0	X785_12_21	CD	CD3	HexNAc₃Hex₂Neu5Ac_c	nonsulfated	nonfucosylated	sialylated	No	Sialylated only	Acidic (sialylated)	CD:Mild/Remission
320100_d			0	X785_12_21	CD	CD3	HexNAc₃Hex₂Neu5Ac_d	nonsulfated	nonfucosylated	sialylated	No	Sialylated only	Acidic (sialylated)	CD:Mild/Remission
320100_e			0	X785_12_21	CD	CD3	HexNAc₃Hex₂Neu5Ac_e	nonsulfated	nonfucosylated	sialylated	No	Sialylated only	Acidic (sialylated)	CD:Mild/Remission
320100_f			0	X785_12_21	CD	CD3	HexNAc₃Hex₂Neu5Ac_f	nonsulfated	nonfucosylated	sialylated	No	Sialylated only	Acidic (sialylated)	CD:Mild/Remission
320100_g			0	X785_12_21	CD	CD3	HexNAc₃Hex₂Neu5Ac_g	nonsulfated	nonfucosylated	sialylated	No	Sialylated only	Acidic (sialylated)	CD:Mild/Remission
320101			0	X785_12_21	CD	CD3	HexNAc₃Hex₂Neu5AcS	sulfated	nonfucosylated	sialylated	No	Sulfated, Sialylated	Acidic (sialylated)	CD:Mild/Remission
322000_a			0	X785_12_21	CD	CD3	HexNAc₃Hex₂Fuc₂_a	nonsulfated	fucosylated	nonsialylated	No	Neutral (fucosylated)	Neutral	CD:Mild/Remission
322000_b			0	X785_12_21	CD	CD3	HexNAc₃Hex₂Fuc₂_b	nonsulfated	fucosylated	nonsialylated	No	Neutral (fucosylated)	Neutral	CD:Mild/Remission
322000_c			0	X785_12_21	CD	CD3	HexNAc₃Hex₂Fuc₂_c	nonsulfated	fucosylated	nonsialylated	No	Neutral (fucosylated)	Neutral	CD:Mild/Remission
322000_d			0	X785_12_21	CD	CD3	HexNAc₃Hex₂Fuc₂_d	nonsulfated	fucosylated	nonsialylated	No	Neutral (fucosylated)	Neutral	CD:Mild/Remission
331000_a			0	X785_12_21	CD	CD3	HexNAc₃Hex₃Fuc_a	nonsulfated	fucosylated	nonsialylated	No	Neutral (fucosylated)	Neutral	CD:Mild/Remission
331000_b			0	X785_12_21	CD	CD3	HexNAc₃Hex₃Fuc_b	nonsulfated	fucosylated	nonsialylated	No	Neutral (fucosylated)	Neutral	CD:Mild/Remission
322001_a			0	X785_12_21	CD	CD3	HexNAc₃Hex₂Fuc₂S_a	sulfated	fucosylated	nonsialylated	No	Sulfated, Fucosylated	Acidic (sulfated)	CD:Mild/Remission
322001_b			0	X785_12_21	CD	CD3	HexNAc₃Hex₂Fuc₂S_b	sulfated	fucosylated	nonsialylated	No	Sulfated, Fucosylated	Acidic (sulfated)	CD:Mild/Remission
211200_a			0	X785_12_21	CD	CD3	HexNAc₂HexFucNeu5Ac₂_a	nonsulfated	fucosylated	sialylated	No	Sialylated, Fucosylated	Acidic (sialylated)	CD:Mild/Remission
211200_b			0	X785_12_21	CD	CD3	HexNAc₂HexFucNeu5Ac₂_b	nonsulfated	fucosylated	sialylated	No	Sialylated, Fucosylated	Acidic (sialylated)	CD:Mild/Remission
211200_c	C50 H84 N4 O36	247137	2.57503	X785_12_21	CD	CD3	HexNAc₂HexFucNeu5Ac₂_c	nonsulfated	fucosylated	sialylated	No	Sialylated, Fucosylated	Acidic (sialylated)	CD:Mild/Remission
211200_d			0	X785_12_21	CD	CD3	HexNAc₂HexFucNeu5Ac₂_d	nonsulfated	fucosylated	sialylated	No	Sialylated, Fucosylated	Acidic (sialylated)	CD:Mild/Remission
211200_e			0	X785_12_21	CD	CD3	HexNAc₂HexFucNeu5Ac₂_e	nonsulfated	fucosylated	sialylated	No	Sialylated, Fucosylated	Acidic (sialylated)	CD:Mild/Remission
211200_f			0	X785_12_21	CD	CD3	HexNAc₂HexFucNeu5Ac₂_f	nonsulfated	fucosylated	sialylated	No	Sialylated, Fucosylated	Acidic (sialylated)	CD:Mild/Remission
211200_g			0	X785_12_21	CD	CD3	HexNAc₂HexFucNeu5Ac₂_g	nonsulfated	fucosylated	sialylated	No	Sialylated, Fucosylated	Acidic (sialylated)	CD:Mild/Remission
421000_a			0	X785_12_21	CD	CD3	HexNAc₄Hex₂Fuc_a	nonsulfated	fucosylated	nonsialylated	No	Neutral (fucosylated)	Neutral	CD:Mild/Remission
421000_b			0	X785_12_21	CD	CD3	HexNAc₄Hex₂Fuc_b	nonsulfated	fucosylated	nonsialylated	No	Neutral (fucosylated)	Neutral	CD:Mild/Remission
430000			0	X785_12_21	CD	CD3	HexNAc₄Hex₃	nonsulfated	nonfucosylated	nonsialylated	No	Neutral (nonfucosylated)	Neutral	CD:Mild/Remission
321100_a			0	X785_12_21	CD	CD3	HexNAc₃Hex₂FucNeu5Ac_a	nonsulfated	fucosylated	sialylated	No	Sialylated, Fucosylated	Acidic (sialylated)	CD:Mild/Remission
321100_b	C53 H90 N4 O38	92715	0.966041	X785_12_21	CD	CD3	HexNAc₃Hex₂FucNeu5Ac_b	nonsulfated	fucosylated	sialylated	No	Sialylated, Fucosylated	Acidic (sialylated)	CD:Mild/Remission
321100_c			0	X785_12_21	CD	CD3	HexNAc₃Hex₂FucNeu5Ac_c	nonsulfated	fucosylated	sialylated	No	Sialylated, Fucosylated	Acidic (sialylated)	CD:Mild/Remission
321100_d			0	X785_12_21	CD	CD3	HexNAc₃Hex₂FucNeu5Ac_d	nonsulfated	fucosylated	sialylated	No	Sialylated, Fucosylated	Acidic (sialylated)	CD:Mild/Remission
321100_e			0	X785_12_21	CD	CD3	HexNAc₃Hex₂FucNeu5Ac_e	nonsulfated	fucosylated	sialylated	No	Sialylated, Fucosylated	Acidic (sialylated)	CD:Mild/Remission
330101			0	X785_12_21	CD	CD3	HexNAc₃Hex₃Neu5AcS	sulfated	nonfucosylated	sialylated	No	Sulfated, Sialylated	Acidic (sialylated)	CD:Mild/Remission
332000			0	X785_12_21	CD	CD3	HexNAc₃Hex₃Fuc₂	nonsulfated	fucosylated	nonsialylated	No	Neutral (fucosylated)	Neutral	CD:Mild/Remission
322100_a			0	X785_12_21	CD	CD3	HexNAc₃Hex₂Fuc₂Neu5Ac_a	nonsulfated	fucosylated	sialylated	No	Sialylated, Fucosylated	Acidic (sialylated)	CD:Mild/Remission
322100_b			0	X785_12_21	CD	CD3	HexNAc₃Hex₂Fuc₂Neu5Ac_b	nonsulfated	fucosylated	sialylated	No	Sialylated, Fucosylated	Acidic (sialylated)	CD:Mild/Remission
322100_c			0	X785_12_21	CD	CD3	HexNAc₃Hex₂Fuc₂Neu5Ac_c	nonsulfated	fucosylated	sialylated	No	Sialylated, Fucosylated	Acidic (sialylated)	CD:Mild/Remission
331100_a			0	X785_12_21	CD	CD3	HexNAc₃Hex₃FucNeu5Ac_a	nonsulfated	fucosylated	sialylated	No	Sialylated, Fucosylated	Acidic (sialylated)	CD:Mild/Remission
331100_b			0	X785_12_21	CD	CD3	HexNAc₃Hex₃FucNeu5Ac_b	nonsulfated	fucosylated	sialylated	No	Sialylated, Fucosylated	Acidic (sialylated)	CD:Mild/Remission
322101			0	X785_12_21	CD	CD3	HexNAc₃Hex₂Fuc₂Neu5AcS	sulfated	fucosylated	sialylated	No	Sialyled, Sulfated, Fucosylated	Acidic (sialylated)	CD:Mild/Remission
321200_a			0	X785_12_21	CD	CD3	HexNAc₃Hex₂FucNeu5Ac₂_a	nonsulfated	fucosylated	sialylated	No	Sialylated, Fucosylated	Acidic (sialylated)	CD:Mild/Remission
321200_b			0	X785_12_21	CD	CD3	HexNAc₃Hex₂FucNeu5Ac₂_b	nonsulfated	fucosylated	sialylated	No	Sialylated, Fucosylated	Acidic (sialylated)	CD:Mild/Remission
321200_c			0	X785_12_21	CD	CD3	HexNAc₃Hex₂FucNeu5Ac₂_c	nonsulfated	fucosylated	sialylated	No	Sialylated, Fucosylated	Acidic (sialylated)	CD:Mild/Remission
110000_a			0	X785_3_221	CD	CD4	HexNAcHex_a	nonsulfated	nonfucosylated	nonsialylated	No	Neutral (nonfucosylated)	Neutral	CD:Mild/Remission
110000_b			0	X785_3_221	CD	CD4	HexNAcHex_b	nonsulfated	nonfucosylated	nonsialylated	No	Neutral (nonfucosylated)	Neutral	CD:Mild/Remission
110000_c	C14 H27 N O11	88777	0.140457	X785_3_221	CD	CD4	HexNAcHex_c	nonsulfated	nonfucosylated	nonsialylated	No	Neutral (nonfucosylated)	Neutral	CD:Mild/Remission
110000_d			0	X785_3_221	CD	CD4	HexNAcHex_d	nonsulfated	nonfucosylated	nonsialylated	No	Neutral (nonfucosylated)	Neutral	CD:Mild/Remission
110000_e	C14 H27 N O11	698540	1.10519	X785_3_221	CD	CD4	HexNAcHex_e	nonsulfated	nonfucosylated	nonsialylated	No	Neutral (nonfucosylated)	Neutral	CD:Mild/Remission
110000_f	C14 H27 N O11	300728	0.475793	X785_3_221	CD	CD4	HexNAcHex_f	nonsulfated	nonfucosylated	nonsialylated	No	Neutral (nonfucosylated)	Neutral	CD:Mild/Remission
200000_a	C16 H30 N2 O11	46407	0.0734222	X785_3_221	CD	CD4	HexNAc₂_a	nonsulfated	nonfucosylated	nonsialylated	No	Neutral (nonfucosylated)	Neutral	CD:Mild/Remission
200000_b	C16 H30 N2 O11	26126321	41.3354	X785_3_221	CD	CD4	HexNAc₂_b	nonsulfated	nonfucosylated	nonsialylated	No	Neutral (nonfucosylated)	Neutral	CD:Mild/Remission
200000_c			0	X785_3_221	CD	CD4	HexNAc₂_c	nonsulfated	nonfucosylated	nonsialylated	No	Neutral (nonfucosylated)	Neutral	CD:Mild/Remission
200000_d	C16 H30 N2 O11	4562011	7.21772	X785_3_221	CD	CD4	HexNAc₂_d	nonsulfated	nonfucosylated	nonsialylated	No	Neutral (nonfucosylated)	Neutral	CD:Mild/Remission
200000_e			0	X785_3_221	CD	CD4	HexNAc₂_e	nonsulfated	nonfucosylated	nonsialylated	No	Neutral (nonfucosylated)	Neutral	CD:Mild/Remission
200000_f	C16 H30 N2 O11	2401089	3.79885	X785_3_221	CD	CD4	HexNAc₂_f	nonsulfated	nonfucosylated	nonsialylated	No	Neutral (nonfucosylated)	Neutral	CD:Mild/Remission
200000_g			0	X785_3_221	CD	CD4	HexNAc₂_g	nonsulfated	nonfucosylated	nonsialylated	No	Neutral (nonfucosylated)	Neutral	CD:Mild/Remission
200001			0	X785_3_221	CD	CD4	HexNAc₂S	sulfated	nonfucosylated	nonsialylated	No	Sulfated only	Acidic (sulfated)	CD:Mild/Remission
100100_a			0	X785_3_221	CD	CD4	HexNAcNeu5Ac_a	nonsulfated	nonfucosylated	sialylated	No	Sialylated only	Acidic (sialylated)	CD:Mild/Remission
100100_b	C19 H34 N2 O14	632647	1.00093	X785_3_221	CD	CD4	HexNAcNeu5Ac_b	nonsulfated	nonfucosylated	sialylated	No	Sialylated only	Acidic (sialylated)	CD:Mild/Remission
111000_a	C20 H37 N O15	310156	0.490709	X785_3_221	CD	CD4	HexNAcHexFuc_a	nonsulfated	fucosylated	nonsialylated	No	Neutral (fucosylated)	Neutral	CD:Mild/Remission
111000_b			0	X785_3_221	CD	CD4	HexNAcHexFuc_b	nonsulfated	fucosylated	nonsialylated	No	Neutral (fucosylated)	Neutral	CD:Mild/Remission
120000_a			0	X785_3_221	CD	CD4	HexNAcHex₂_a	nonsulfated	nonfucosylated	nonsialylated	No	Neutral (nonfucosylated)	Neutral	CD:Mild/Remission
120000_b	C20 H37 N O16	134686	0.213092	X785_3_221	CD	CD4	HexNAcHex₂_b	nonsulfated	nonfucosylated	nonsialylated	No	Neutral (nonfucosylated)	Neutral	CD:Mild/Remission
120000_c			0	X785_3_221	CD	CD4	HexNAcHex₂_c	nonsulfated	nonfucosylated	nonsialylated	No	Neutral (nonfucosylated)	Neutral	CD:Mild/Remission
210000_a	C22 H40 N2 O16	4192801	6.63358	X785_3_221	CD	CD4	HexNAc₂Hex_a	nonsulfated	nonfucosylated	nonsialylated	No	Neutral (nonfucosylated)	Neutral	CD:Mild/Remission
210000_b	C22 H40 N2 O16	4362530	6.90212	X785_3_221	CD	CD4	HexNAc₂Hex_b	nonsulfated	nonfucosylated	nonsialylated	No	Neutral (nonfucosylated)	Neutral	CD:Mild/Remission
210000_c	C22 H40 N2 O16	96185	0.152178	X785_3_221	CD	CD4	HexNAc₂Hex_c	nonsulfated	nonfucosylated	nonsialylated	No	Neutral (nonfucosylated)	Neutral	CD:Mild/Remission
210000_d	C22 H40 N2 O16	700042	1.10756	X785_3_221	CD	CD4	HexNAc₂Hex_d	nonsulfated	nonfucosylated	nonsialylated	No	Neutral (nonfucosylated)	Neutral	CD:Mild/Remission
210001_a	C22 H40 N2 O19 S	454049	0.718367	X785_3_221	CD	CD4	HexNAc₂HexS_a	sulfated	nonfucosylated	nonsialylated	No	Sulfated only	Acidic (sulfated)	CD:Mild/Remission
210001_b			0	X785_3_221	CD	CD4	HexNAc₂HexS_b	sulfated	nonfucosylated	nonsialylated	No	Sulfated only	Acidic (sulfated)	CD:Mild/Remission
210001_c			0	X785_3_221	CD	CD4	HexNAc₂HexS_c	sulfated	nonfucosylated	nonsialylated	No	Sulfated only	Acidic (sulfated)	CD:Mild/Remission
300000_a	C24 H43 N3 O16	426826	0.675297	X785_3_221	CD	CD4	HexNAc₃_a	nonsulfated	nonfucosylated	nonsialylated	No	Neutral (nonfucosylated)	Neutral	CD:Mild/Remission
300000_b			0	X785_3_221	CD	CD4	HexNAc₃_b	nonsulfated	nonfucosylated	nonsialylated	No	Neutral (nonfucosylated)	Neutral	CD:Mild/Remission
110100_a			0	X785_3_221	CD	CD4	HexNAcHexNeu5Ac_a	nonsulfated	nonfucosylated	sialylated	No	Sialylated only	Acidic (sialylated)	CD:Mild/Remission
110100_b	C25 H44 N2 O19	250481	0.396295	X785_3_221	CD	CD4	HexNAcHexNeu5Ac_b	nonsulfated	nonfucosylated	sialylated	No	Sialylated only	Acidic (sialylated)	CD:Mild/Remission
110100_c			0	X785_3_221	CD	CD4	HexNAcHexNeu5Ac_c	nonsulfated	nonfucosylated	sialylated	No	Sialylated only	Acidic (sialylated)	CD:Mild/Remission
110100_d			0	X785_3_221	CD	CD4	HexNAcHexNeu5Ac_d	nonsulfated	nonfucosylated	sialylated	No	Sialylated only	Acidic (sialylated)	CD:Mild/Remission
110100_e	C25 H44 N2 O19	237175	0.375243	X785_3_221	CD	CD4	HexNAcHexNeu5Ac_e	nonsulfated	nonfucosylated	sialylated	No	Sialylated only	Acidic (sialylated)	CD:Mild/Remission
110100_f	C25 H44 N2 O19	212943	0.336905	X785_3_221	CD	CD4	HexNAcHexNeu5Ac_f	nonsulfated	nonfucosylated	sialylated	No	Sialylated only	Acidic (sialylated)	CD:Mild/Remission
110100_g			0	X785_3_221	CD	CD4	HexNAcHexNeu5Ac_g	nonsulfated	nonfucosylated	sialylated	No	Sialylated only	Acidic (sialylated)	CD:Mild/Remission
110100_h			0	X785_3_221	CD	CD4	HexNAcHexNeu5Ac_h	nonsulfated	nonfucosylated	sialylated	No	Sialylated only	Acidic (sialylated)	CD:Mild/Remission
110100_i	C25 H44 N2 O19	34527	0.0546264	X785_3_221	CD	CD4	HexNAcHexNeu5Ac_i	nonsulfated	nonfucosylated	sialylated	No	Sialylated only	Acidic (sialylated)	CD:Mild/Remission
110100_j			0	X785_3_221	CD	CD4	HexNAcHexNeu5Ac_j	nonsulfated	nonfucosylated	sialylated	No	Sialylated only	Acidic (sialylated)	CD:Mild/Remission
121000	C26 H47 N O20	65089	0.10298	X785_3_221	CD	CD4	HexNAcHex₂Fuc	nonsulfated	fucosylated	nonsialylated	No	Neutral (fucosylated)	Neutral	CD:Mild/Remission
211000_a	C28 H50 N2 O20	1065028	1.68502	X785_3_221	CD	CD4	HexNAc₂HexFuc_a	nonsulfated	fucosylated	nonsialylated	No	Neutral (fucosylated)	Neutral	CD:Mild/Remission
211000_b	C28 H50 N2 O20	291871	0.46178	X785_3_221	CD	CD4	HexNAc₂HexFuc_b	nonsulfated	fucosylated	nonsialylated	No	Neutral (fucosylated)	Neutral	CD:Mild/Remission
211000_c	C28 H50 N2 O20	295673	0.467795	X785_3_221	CD	CD4	HexNAc₂HexFuc_c	nonsulfated	fucosylated	nonsialylated	No	Neutral (fucosylated)	Neutral	CD:Mild/Remission
211000_d	C28 H50 N2 O20	117618	0.186088	X785_3_221	CD	CD4	HexNAc₂HexFuc_d	nonsulfated	fucosylated	nonsialylated	No	Neutral (fucosylated)	Neutral	CD:Mild/Remission
220000_a	C28 H50 N2 O21	13998	0.0221467	X785_3_221	CD	CD4	HexNAc₂Hex₂_a	nonsulfated	nonfucosylated	nonsialylated	No	Neutral (nonfucosylated)	Neutral	CD:Mild/Remission
220000_b	C28 H50 N2 O21	625807	0.990112	X785_3_221	CD	CD4	HexNAc₂Hex₂_b	nonsulfated	nonfucosylated	nonsialylated	No	Neutral (nonfucosylated)	Neutral	CD:Mild/Remission
220000_c	C28 H50 N2 O21	79640	0.126001	X785_3_221	CD	CD4	HexNAc₂Hex₂_c	nonsulfated	nonfucosylated	nonsialylated	No	Neutral (nonfucosylated)	Neutral	CD:Mild/Remission
220000_d	C28 H50 N2 O21	138614	0.219306	X785_3_221	CD	CD4	HexNAc₂Hex₂_d	nonsulfated	nonfucosylated	nonsialylated	No	Neutral (nonfucosylated)	Neutral	CD:Mild/Remission
211001_a	C28 H50 N2 O23 S	141499	0.223871	X785_3_221	CD	CD4	HexNAc₂HexFucS_a	sulfated	fucosylated	nonsialylated	No	Sulfated, Fucosylated	Acidic (sulfated)	CD:Mild/Remission
211001_b	C28 H50 N2 O23 S	677223	1.07146	X785_3_221	CD	CD4	HexNAc₂HexFucS_b	sulfated	fucosylated	nonsialylated	No	Sulfated, Fucosylated	Acidic (sulfated)	CD:Mild/Remission
211001_a			0	X785_3_221	CD	CD4	HexNAc₂HexFucS_a	sulfated	fucosylated	nonsialylated	No	Sulfated, Fucosylated	Acidic (sulfated)	CD:Mild/Remission
211001_b			0	X785_3_221	CD	CD4	HexNAc₂HexFucS_b	sulfated	fucosylated	nonsialylated	No	Sulfated, Fucosylated	Acidic (sulfated)	CD:Mild/Remission
211001_e			0	X785_3_221	CD	CD4	HexNAc₂HexFucS_e	sulfated	fucosylated	nonsialylated	No	Sulfated, Fucosylated	Acidic (sulfated)	CD:Mild/Remission
220001_a			0	X785_3_221	CD	CD4	HexNAc₂Hex₂S_a	sulfated	nonfucosylated	nonsialylated	No	Sulfated only	Acidic (sulfated)	CD:Mild/Remission
220001_b			0	X785_3_221	CD	CD4	HexNAc₂Hex₂S_b	sulfated	nonfucosylated	nonsialylated	No	Sulfated only	Acidic (sulfated)	CD:Mild/Remission
310000_a	C30 H53 N3 O21	399514	0.632085	X785_3_221	CD	CD4	HexNAc₃Hex_a	nonsulfated	nonfucosylated	nonsialylated	No	Neutral (nonfucosylated)	Neutral	CD:Mild/Remission
310000_b	C30 H53 N3 O21	326431	0.516458	X785_3_221	CD	CD4	HexNAc₃Hex_b	nonsulfated	nonfucosylated	nonsialylated	No	Neutral (nonfucosylated)	Neutral	CD:Mild/Remission
310000_c			0	X785_3_221	CD	CD4	HexNAc₃Hex_c	nonsulfated	nonfucosylated	nonsialylated	No	Neutral (nonfucosylated)	Neutral	CD:Mild/Remission
310000_d			0	X785_3_221	CD	CD4	HexNAc₃Hex_d	nonsulfated	nonfucosylated	nonsialylated	No	Neutral (nonfucosylated)	Neutral	CD:Mild/Remission
310000_e	C30 H53 N3 O21	22907	0.036242	X785_3_221	CD	CD4	HexNAc₃Hex_e	nonsulfated	nonfucosylated	nonsialylated	No	Neutral (nonfucosylated)	Neutral	CD:Mild/Remission
310001_a			0	X785_3_221	CD	CD4	HexNAc₃HexS_a	sulfated	nonfucosylated	nonsialylated	No	Sulfated only	Acidic (sulfated)	CD:Mild/Remission
310001_b	C30 H53 N3 O24 S	73546	0.11636	X785_3_221	CD	CD4	HexNAc₃HexS_b	sulfated	nonfucosylated	nonsialylated	No	Sulfated only	Acidic (sulfated)	CD:Mild/Remission
310001_c			0	X785_3_221	CD	CD4	HexNAc₃HexS_c	sulfated	nonfucosylated	nonsialylated	No	Sulfated only	Acidic (sulfated)	CD:Mild/Remission
310001_d			0	X785_3_221	CD	CD4	HexNAc₃HexS_d	sulfated	nonfucosylated	nonsialylated	No	Sulfated only	Acidic (sulfated)	CD:Mild/Remission
210100_a	C33 H57 N3 O24	369849	0.585151	X785_3_221	CD	CD4	HexNAc₂HexNeu5Ac_a	nonsulfated	nonfucosylated	sialylated	No	Sialylated only	Acidic (sialylated)	CD:Mild/Remission
210100_b	C33 H57 N3 O24	1150809	1.82074	X785_3_221	CD	CD4	HexNAc₂HexNeu5Ac_b	nonsulfated	nonfucosylated	sialylated	No	Sialylated only	Acidic (sialylated)	CD:Mild/Remission
210100_c	C33 H57 N3 O24	327051	0.517439	X785_3_221	CD	CD4	HexNAc₂HexNeu5Ac_c	nonsulfated	nonfucosylated	sialylated	No	Sialylated only	Acidic (sialylated)	CD:Mild/Remission
210100_d	C33 H57 N3 O24	511211	0.808805	X785_3_221	CD	CD4	HexNAc₂HexNeu5Ac_d	nonsulfated	nonfucosylated	sialylated	No	Sialylated only	Acidic (sialylated)	CD:Mild/Remission
210100_e			0	X785_3_221	CD	CD4	HexNAc₂HexNeu5Ac_e	nonsulfated	nonfucosylated	sialylated	No	Sialylated only	Acidic (sialylated)	CD:Mild/Remission
210101_f			0	X785_3_221	CD	CD4	HexNAc₂HexNeu5AcS_f	sulfated	nonfucosylated	sialylated	No	Sulfated, Sialylated	Acidic (sialylated)	CD:Mild/Remission
221000_a	C34 H60 N2 O25	66568	0.10532	X785_3_221	CD	CD4	HexNAc₂Hex₂Fuc_a	nonsulfated	fucosylated	nonsialylated	No	Neutral (fucosylated)	Neutral	CD:Mild/Remission
221000_b	C34 H60 N2 O25	178092	0.281766	X785_3_221	CD	CD4	HexNAc₂Hex₂Fuc_b	nonsulfated	fucosylated	nonsialylated	No	Neutral (fucosylated)	Neutral	CD:Mild/Remission
221000_c	C34 H60 N2 O25	247490	0.391563	X785_3_221	CD	CD4	HexNAc₂Hex₂Fuc_c	nonsulfated	fucosylated	nonsialylated	No	Neutral (fucosylated)	Neutral	CD:Mild/Remission
221000_d			0	X785_3_221	CD	CD4	HexNAc₂Hex₂Fuc_d	nonsulfated	fucosylated	nonsialylated	No	Neutral (fucosylated)	Neutral	CD:Mild/Remission
221000_e			0	X785_3_221	CD	CD4	HexNAc₂Hex₂Fuc_e	nonsulfated	fucosylated	nonsialylated	No	Neutral (fucosylated)	Neutral	CD:Mild/Remission
221000_f			0	X785_3_221	CD	CD4	HexNAc₂Hex₂Fuc_f	nonsulfated	fucosylated	nonsialylated	No	Neutral (fucosylated)	Neutral	CD:Mild/Remission
230000_a			0	X785_3_221	CD	CD4	HexNAc₂Hex₃_a	nonsulfated	nonfucosylated	nonsialylated	No	Neutral (nonfucosylated)	Neutral	CD:Mild/Remission
230000_b	C34 H60 N2 O26	65208	0.103168	X785_3_221	CD	CD4	HexNAc₂Hex₃_b	nonsulfated	nonfucosylated	nonsialylated	No	Neutral (nonfucosylated)	Neutral	CD:Mild/Remission
221001_a			0	X785_3_221	CD	CD4	HexNAc₂Hex₂FucS_a	sulfated	fucosylated	nonsialylated	No	Sulfated, Fucosylated	Acidic (sulfated)	CD:Mild/Remission
221001_b			0	X785_3_221	CD	CD4	HexNAc₂Hex₂FucS_b	sulfated	fucosylated	nonsialylated	No	Sulfated, Fucosylated	Acidic (sulfated)	CD:Mild/Remission
221001_c			0	X785_3_221	CD	CD4	HexNAc₂Hex₂FucS_c	sulfated	fucosylated	nonsialylated	No	Sulfated, Fucosylated	Acidic (sulfated)	CD:Mild/Remission
221001_d	C34 H60 N2 O28 S	97579	0.154383	X785_3_221	CD	CD4	HexNAc₂Hex₂FucS_d	sulfated	fucosylated	nonsialylated	No	Sulfated, Fucosylated	Acidic (sulfated)	CD:Mild/Remission
221001_e			0	X785_3_221	CD	CD4	HexNAc₂Hex₂FucS_e	sulfated	fucosylated	nonsialylated	No	Sulfated, Fucosylated	Acidic (sulfated)	CD:Mild/Remission
311000_a	C36 H63 N3 O25	365511	0.578288	X785_3_221	CD	CD4	HexNAc₃HexFuc_a	nonsulfated	fucosylated	nonsialylated	No	Neutral (fucosylated)	Neutral	CD:Mild/Remission
311000_b			0	X785_3_221	CD	CD4	HexNAc₃HexFuc_b	nonsulfated	fucosylated	nonsialylated	No	Neutral (fucosylated)	Neutral	CD:Mild/Remission
320000_a	C36 H63 N3 O26	727519	1.15103	X785_3_221	CD	CD4	HexNAc₃Hex₂_a	nonsulfated	nonfucosylated	nonsialylated	No	Neutral (nonfucosylated)	Neutral	CD:Mild/Remission
320000_b	C36 H63 N3 O26	42189	0.0667487	X785_3_221	CD	CD4	HexNAc₃Hex₂_b	nonsulfated	nonfucosylated	nonsialylated	No	Neutral (nonfucosylated)	Neutral	CD:Mild/Remission
320000_c	C36 H63 N3 O26	68766	0.108797	X785_3_221	CD	CD4	HexNAc₃Hex₂_c	nonsulfated	nonfucosylated	nonsialylated	No	Neutral (nonfucosylated)	Neutral	CD:Mild/Remission
320000_d	C36 H63 N3 O26	46907	0.0742133	X785_3_221	CD	CD4	HexNAc₃Hex₂_d	nonsulfated	nonfucosylated	nonsialylated	No	Neutral (nonfucosylated)	Neutral	CD:Mild/Remission
320000_e	C36 H63 N3 O26	50493	0.0798868	X785_3_221	CD	CD4	HexNAc₃Hex₂_e	nonsulfated	nonfucosylated	nonsialylated	No	Neutral (nonfucosylated)	Neutral	CD:Mild/Remission
320000_f	C36 H63 N3 O26	218479	0.345663	X785_3_221	CD	CD4	HexNAc₃Hex₂_f	nonsulfated	nonfucosylated	nonsialylated	No	Neutral (nonfucosylated)	Neutral	CD:Mild/Remission
320000_g			0	X785_3_221	CD	CD4	HexNAc₃Hex₂_g	nonsulfated	nonfucosylated	nonsialylated	No	Neutral (nonfucosylated)	Neutral	CD:Mild/Remission
320000_h			0	X785_3_221	CD	CD4	HexNAc₃Hex₂_h	nonsulfated	nonfucosylated	nonsialylated	No	Neutral (nonfucosylated)	Neutral	CD:Mild/Remission
320000_i	C36 H63 N3 O26	35379	0.0559744	X785_3_221	CD	CD4	HexNAc₃Hex₂_i	nonsulfated	nonfucosylated	nonsialylated	No	Neutral (nonfucosylated)	Neutral	CD:Mild/Remission
311001_a			0	X785_3_221	CD	CD4	HexNAc₃HexFucS_a	sulfated	fucosylated	nonsialylated	No	Sulfated, Fucosylated	Acidic (sulfated)	CD:Mild/Remission
311001_b			0	X785_3_221	CD	CD4	HexNAc₃HexFucS_b	sulfated	fucosylated	nonsialylated	No	Sulfated, Fucosylated	Acidic (sulfated)	CD:Mild/Remission
311001_c			0	X785_3_221	CD	CD4	HexNAc₃HexFucS_c	sulfated	fucosylated	nonsialylated	No	Sulfated, Fucosylated	Acidic (sulfated)	CD:Mild/Remission
311001_d			0	X785_3_221	CD	CD4	HexNAc₃HexFucS_d	sulfated	fucosylated	nonsialylated	No	Sulfated, Fucosylated	Acidic (sulfated)	CD:Mild/Remission
320001_a	C36 H63 N3 O29 S	132066	0.208946	X785_3_221	CD	CD4	HexNAc₃Hex₂S_a	sulfated	nonfucosylated	nonsialylated	No	Sulfated only	Acidic (sulfated)	CD:Mild/Remission
320001_b			0	X785_3_221	CD	CD4	HexNAc₃Hex₂S_b	sulfated	nonfucosylated	nonsialylated	No	Sulfated only	Acidic (sulfated)	CD:Mild/Remission
320001_c			0	X785_3_221	CD	CD4	HexNAc₃Hex₂S_c	sulfated	nonfucosylated	nonsialylated	No	Sulfated only	Acidic (sulfated)	CD:Mild/Remission
410000			0	X785_3_221	CD	CD4	HexNAc₄Hex	nonsulfated	nonfucosylated	nonsialylated	No	Neutral (nonfucosylated)	Neutral	CD:Mild/Remission
211100_a			0	X785_3_221	CD	CD4	HexNAc₂HexFucNeu5Ac_a	nonsulfated	fucosylated	sialylated	No	Sialylated, Fucosylated	Acidic (sialylated)	CD:Mild/Remission
211100_b	C39 H67 N3 O28	75980	0.120211	X785_3_221	CD	CD4	HexNAc₂HexFucNeu5Ac_b	nonsulfated	fucosylated	sialylated	No	Sialylated, Fucosylated	Acidic (sialylated)	CD:Mild/Remission
211100_c			0	X785_3_221	CD	CD4	HexNAc₂HexFucNeu5Ac_c	nonsulfated	fucosylated	sialylated	No	Sialylated, Fucosylated	Acidic (sialylated)	CD:Mild/Remission
211100_d	C39 H67 N3 O28	888196	1.40525	X785_3_221	CD	CD4	HexNAc₂HexFucNeu5Ac_d	nonsulfated	fucosylated	sialylated	No	Sialylated, Fucosylated	Acidic (sialylated)	CD:Mild/Remission
211100_e	C39 H67 N3 O28	698186	1.10463	X785_3_221	CD	CD4	HexNAc₂HexFucNeu5Ac_e	nonsulfated	fucosylated	sialylated	No	Sialylated, Fucosylated	Acidic (sialylated)	CD:Mild/Remission
211100_f			0	X785_3_221	CD	CD4	HexNAc₂HexFucNeu5Ac_f	nonsulfated	fucosylated	sialylated	No	Sialylated, Fucosylated	Acidic (sialylated)	CD:Mild/Remission
211100_g	C39 H67 N3 O28	52547	0.0831365	X785_3_221	CD	CD4	HexNAc₂HexFucNeu5Ac_g	nonsulfated	fucosylated	sialylated	No	Sialylated, Fucosylated	Acidic (sialylated)	CD:Mild/Remission
220100			0	X785_3_221	CD	CD4	HexNAc₂Hex₂Neu5Ac	nonsulfated	nonfucosylated	sialylated	No	Sialylated only	Acidic (sialylated)	CD:Mild/Remission
220101			0	X785_3_221	CD	CD4	HexNAc₂Hex₂Neu5AcS	sulfated	nonfucosylated	sialylated	No	Sulfated, Sialylated	Acidic (sialylated)	CD:Mild/Remission
222000_a	C40 H70 N2 O29	132324	0.209355	X785_3_221	CD	CD4	HexNAc₂Hex₂Fuc₂_a	nonsulfated	fucosylated	nonsialylated	No	Neutral (fucosylated)	Neutral	CD:Mild/Remission
222000_b	C40 H70 N2 O29	20721	0.0327834	X785_3_221	CD	CD4	HexNAc₂Hex₂Fuc₂_b	nonsulfated	fucosylated	nonsialylated	No	Neutral (fucosylated)	Neutral	CD:Mild/Remission
310100_a			0	X785_3_221	CD	CD4	HexNAc₃HexNeu5Ac_a	nonsulfated	nonfucosylated	sialylated	No	Sialylated only	Acidic (sialylated)	CD:Mild/Remission
310100_b	C41 H70 N4 O29	929977	1.47135	X785_3_221	CD	CD4	HexNAc₃HexNeu5Ac_b	nonsulfated	nonfucosylated	sialylated	No	Sialylated only	Acidic (sialylated)	CD:Mild/Remission
310100_c			0	X785_3_221	CD	CD4	HexNAc₃HexNeu5Ac_c	nonsulfated	nonfucosylated	sialylated	No	Sialylated only	Acidic (sialylated)	CD:Mild/Remission
310100_d	C41 H70 N4 O29	39667	0.0627586	X785_3_221	CD	CD4	HexNAc₃HexNeu5Ac_d	nonsulfated	nonfucosylated	sialylated	No	Sialylated only	Acidic (sialylated)	CD:Mild/Remission
310100_e	C41 H70 N4 O29	204262	0.32317	X785_3_221	CD	CD4	HexNAc₃HexNeu5Ac_e	nonsulfated	nonfucosylated	sialylated	No	Sialylated only	Acidic (sialylated)	CD:Mild/Remission
310100_f	C41 H70 N4 O29	30621	0.0484466	X785_3_221	CD	CD4	HexNAc₃HexNeu5Ac_f	nonsulfated	nonfucosylated	sialylated	No	Sialylated only	Acidic (sialylated)	CD:Mild/Remission
310100_g			0	X785_3_221	CD	CD4	HexNAc₃HexNeu5Ac_g	nonsulfated	nonfucosylated	sialylated	No	Sialylated only	Acidic (sialylated)	CD:Mild/Remission
310100_h			0	X785_3_221	CD	CD4	HexNAc₃HexNeu5Ac_h	nonsulfated	nonfucosylated	sialylated	No	Sialylated only	Acidic (sialylated)	CD:Mild/Remission
321000_a	C42 H73 N3 O30	60068	0.0950357	X785_3_221	CD	CD4	HexNAc₃Hex₂Fuc_a	nonsulfated	fucosylated	nonsialylated	No	Neutral (fucosylated)	Neutral	CD:Mild/Remission
321000_b			0	X785_3_221	CD	CD4	HexNAc₃Hex₂Fuc_b	nonsulfated	fucosylated	nonsialylated	No	Neutral (fucosylated)	Neutral	CD:Mild/Remission
321000_c	C42 H73 N3 O30	46664	0.0738288	X785_3_221	CD	CD4	HexNAc₃Hex₂Fuc_c	nonsulfated	fucosylated	nonsialylated	No	Neutral (fucosylated)	Neutral	CD:Mild/Remission
321000_d	C42 H73 N3 O30	70740	0.11192	X785_3_221	CD	CD4	HexNAc₃Hex₂Fuc_d	nonsulfated	fucosylated	nonsialylated	No	Neutral (fucosylated)	Neutral	CD:Mild/Remission
321000_e			0	X785_3_221	CD	CD4	HexNAc₃Hex₂Fuc_e	nonsulfated	fucosylated	nonsialylated	No	Neutral (fucosylated)	Neutral	CD:Mild/Remission
321001_a	C42 H73 N3 O33 S	34283	0.0542404	X785_3_221	CD	CD4	HexNAc₃Hex₂FucS_a	sulfated	fucosylated	nonsialylated	No	Sulfated, Fucosylated	Acidic (sulfated)	CD:Mild/Remission
321001_b	C42 H73 N3 O33 S	21850	0.0345697	X785_3_221	CD	CD4	HexNAc₃Hex₂FucS_b	sulfated	fucosylated	nonsialylated	No	Sulfated, Fucosylated	Acidic (sulfated)	CD:Mild/Remission
321001_c			0	X785_3_221	CD	CD4	HexNAc₃Hex₂FucS_c	sulfated	fucosylated	nonsialylated	No	Sulfated, Fucosylated	Acidic (sulfated)	CD:Mild/Remission
321001_d			0	X785_3_221	CD	CD4	HexNAc₃Hex₂FucS_d	sulfated	fucosylated	nonsialylated	No	Sulfated, Fucosylated	Acidic (sulfated)	CD:Mild/Remission
321001_e			0	X785_3_221	CD	CD4	HexNAc₃Hex₂FucS_e	sulfated	fucosylated	nonsialylated	No	Sulfated, Fucosylated	Acidic (sulfated)	CD:Mild/Remission
321001_f			0	X785_3_221	CD	CD4	HexNAc₃Hex₂FucS_f	sulfated	fucosylated	nonsialylated	No	Sulfated, Fucosylated	Acidic (sulfated)	CD:Mild/Remission
321001_g			0	X785_3_221	CD	CD4	HexNAc₃Hex₂FucS_g	sulfated	fucosylated	nonsialylated	No	Sulfated, Fucosylated	Acidic (sulfated)	CD:Mild/Remission
210200_a			0	X785_3_221	CD	CD4	HexNAc₂HexNeu5Ac₂_a	nonsulfated	nonfucosylated	sialylated	No	Sialylated only	Acidic (sialylated)	CD:Mild/Remission
210200_b			0	X785_3_221	CD	CD4	HexNAc₂HexNeu5Ac₂_b	nonsulfated	nonfucosylated	sialylated	No	Sialylated only	Acidic (sialylated)	CD:Mild/Remission
210200_c	C44 H74 N4 O32	87667	0.138701	X785_3_221	CD	CD4	HexNAc₂HexNeu5Ac₂_c	nonsulfated	nonfucosylated	sialylated	No	Sialylated only	Acidic (sialylated)	CD:Mild/Remission
210200_d			0	X785_3_221	CD	CD4	HexNAc₂HexNeu5Ac₂_d	nonsulfated	nonfucosylated	sialylated	No	Sialylated only	Acidic (sialylated)	CD:Mild/Remission
210200_e	C44 H74 N4 O32	541518	0.856755	X785_3_221	CD	CD4	HexNAc₂HexNeu5Ac₂_e	nonsulfated	nonfucosylated	sialylated	No	Sialylated only	Acidic (sialylated)	CD:Mild/Remission
210200_f	C44 H74 N4 O32	254774	0.403087	X785_3_221	CD	CD4	HexNAc₂HexNeu5Ac₂_f	nonsulfated	nonfucosylated	sialylated	No	Sialylated only	Acidic (sialylated)	CD:Mild/Remission
210200_g			0	X785_3_221	CD	CD4	HexNAc₂HexNeu5Ac₂_g	nonsulfated	nonfucosylated	sialylated	No	Sialylated only	Acidic (sialylated)	CD:Mild/Remission
420000_a	C44 H76 N4 O31	41235	0.0652394	X785_3_221	CD	CD4	HexNAc₄Hex₂_a	nonsulfated	nonfucosylated	nonsialylated	No	Neutral (nonfucosylated)	Neutral	CD:Mild/Remission
420000_b	C44 H76 N4 O31	45351	0.0717514	X785_3_221	CD	CD4	HexNAc₄Hex₂_b	nonsulfated	nonfucosylated	nonsialylated	No	Neutral (nonfucosylated)	Neutral	CD:Mild/Remission
221100_a	C45 H77 N3 O33	12639	0.0199966	X785_3_221	CD	CD4	HexNAc₂Hex₂FucNeu5Ac_a	nonsulfated	fucosylated	sialylated	No	Sialylated, Fucosylated	Acidic (sialylated)	CD:Mild/Remission
221100_b			0	X785_3_221	CD	CD4	HexNAc₂Hex₂FucNeu5Ac_b	nonsulfated	fucosylated	sialylated	No	Sialylated, Fucosylated	Acidic (sialylated)	CD:Mild/Remission
221101_a			0	X785_3_221	CD	CD4	HexNAc₂Hex₂FucNeu5AcS_a	sulfated	fucosylated	sialylated	No	Sialyled, Sulfated, Fucosylated	Acidic (sialylated)	CD:Mild/Remission
221101_b	C45 H77 N3 O36 S	78321	0.123914	X785_3_221	CD	CD4	HexNAc₂Hex₂FucNeu5AcS_b	sulfated	fucosylated	sialylated	No	Sialyled, Sulfated, Fucosylated	Acidic (sialylated)	CD:Mild/Remission
221101_c	C45 H77 N3 O36 S	56574	0.0895078	X785_3_221	CD	CD4	HexNAc₂Hex₂FucNeu5AcS_c	sulfated	fucosylated	sialylated	No	Sialyled, Sulfated, Fucosylated	Acidic (sialylated)	CD:Mild/Remission
221101_d			0	X785_3_221	CD	CD4	HexNAc₂Hex₂FucNeu5AcS_d	sulfated	fucosylated	sialylated	No	Sialyled, Sulfated, Fucosylated	Acidic (sialylated)	CD:Mild/Remission
221101_e			0	X785_3_221	CD	CD4	HexNAc₂Hex₂FucNeu5AcS_e	sulfated	fucosylated	sialylated	No	Sialyled, Sulfated, Fucosylated	Acidic (sialylated)	CD:Mild/Remission
221101_f			0	X785_3_221	CD	CD4	HexNAc₂Hex₂FucNeu5AcS_f	sulfated	fucosylated	sialylated	No	Sialyled, Sulfated, Fucosylated	Acidic (sialylated)	CD:Mild/Remission
221101_g			0	X785_3_221	CD	CD4	HexNAc₂Hex₂FucNeu5AcS_g	sulfated	fucosylated	sialylated	No	Sialyled, Sulfated, Fucosylated	Acidic (sialylated)	CD:Mild/Remission
311100_a			0	X785_3_221	CD	CD4	HexNAc₃HexFucNeu5Ac_a	nonsulfated	fucosylated	sialylated	No	Sialylated, Fucosylated	Acidic (sialylated)	CD:Mild/Remission
311100_b	C47 H80 N4 O33	46736	0.0739427	X785_3_221	CD	CD4	HexNAc₃HexFucNeu5Ac_b	nonsulfated	fucosylated	sialylated	No	Sialylated, Fucosylated	Acidic (sialylated)	CD:Mild/Remission
320100_a			0	X785_3_221	CD	CD4	HexNAc₃Hex₂Neu5Ac_a	nonsulfated	nonfucosylated	sialylated	No	Sialylated only	Acidic (sialylated)	CD:Mild/Remission
320100_b			0	X785_3_221	CD	CD4	HexNAc₃Hex₂Neu5Ac_b	nonsulfated	nonfucosylated	sialylated	No	Sialylated only	Acidic (sialylated)	CD:Mild/Remission
320100_c	C47 H80 N4 O34	95933	0.151779	X785_3_221	CD	CD4	HexNAc₃Hex₂Neu5Ac_c	nonsulfated	nonfucosylated	sialylated	No	Sialylated only	Acidic (sialylated)	CD:Mild/Remission
320100_d	C47 H80 N4 O34	85390	0.135099	X785_3_221	CD	CD4	HexNAc₃Hex₂Neu5Ac_d	nonsulfated	nonfucosylated	sialylated	No	Sialylated only	Acidic (sialylated)	CD:Mild/Remission
320100_e			0	X785_3_221	CD	CD4	HexNAc₃Hex₂Neu5Ac_e	nonsulfated	nonfucosylated	sialylated	No	Sialylated only	Acidic (sialylated)	CD:Mild/Remission
320100_f	C47 H80 N4 O34	43397	0.06866	X785_3_221	CD	CD4	HexNAc₃Hex₂Neu5Ac_f	nonsulfated	nonfucosylated	sialylated	No	Sialylated only	Acidic (sialylated)	CD:Mild/Remission
320100_g	C47 H80 N4 O34	29272	0.0463123	X785_3_221	CD	CD4	HexNAc₃Hex₂Neu5Ac_g	nonsulfated	nonfucosylated	sialylated	No	Sialylated only	Acidic (sialylated)	CD:Mild/Remission
320101			0	X785_3_221	CD	CD4	HexNAc₃Hex₂Neu5AcS	sulfated	nonfucosylated	sialylated	No	Sulfated, Sialylated	Acidic (sialylated)	CD:Mild/Remission
322000_a	C48 H83 N3 O34	70336	0.111281	X785_3_221	CD	CD4	HexNAc₃Hex₂Fuc₂_a	nonsulfated	fucosylated	nonsialylated	No	Neutral (fucosylated)	Neutral	CD:Mild/Remission
322000_b	C48 H83 N3 O34	62805	0.099366	X785_3_221	CD	CD4	HexNAc₃Hex₂Fuc₂_b	nonsulfated	fucosylated	nonsialylated	No	Neutral (fucosylated)	Neutral	CD:Mild/Remission
322000_c	C48 H83 N3 O34	37457	0.0592621	X785_3_221	CD	CD4	HexNAc₃Hex₂Fuc₂_c	nonsulfated	fucosylated	nonsialylated	No	Neutral (fucosylated)	Neutral	CD:Mild/Remission
322000_d			0	X785_3_221	CD	CD4	HexNAc₃Hex₂Fuc₂_d	nonsulfated	fucosylated	nonsialylated	No	Neutral (fucosylated)	Neutral	CD:Mild/Remission
331000_a	C48 H83 N3 O35	31564	0.0499385	X785_3_221	CD	CD4	HexNAc₃Hex₃Fuc_a	nonsulfated	fucosylated	nonsialylated	No	Neutral (fucosylated)	Neutral	CD:Mild/Remission
331000_b			0	X785_3_221	CD	CD4	HexNAc₃Hex₃Fuc_b	nonsulfated	fucosylated	nonsialylated	No	Neutral (fucosylated)	Neutral	CD:Mild/Remission
322001_a	C48 H83 N3 O37 S	170860	0.270324	X785_3_221	CD	CD4	HexNAc₃Hex₂Fuc₂S_a	sulfated	fucosylated	nonsialylated	No	Sulfated, Fucosylated	Acidic (sulfated)	CD:Mild/Remission
322001_b			0	X785_3_221	CD	CD4	HexNAc₃Hex₂Fuc₂S_b	sulfated	fucosylated	nonsialylated	No	Sulfated, Fucosylated	Acidic (sulfated)	CD:Mild/Remission
211200_a			0	X785_3_221	CD	CD4	HexNAc₂HexFucNeu5Ac₂_a	nonsulfated	fucosylated	sialylated	No	Sialylated, Fucosylated	Acidic (sialylated)	CD:Mild/Remission
211200_b			0	X785_3_221	CD	CD4	HexNAc₂HexFucNeu5Ac₂_b	nonsulfated	fucosylated	sialylated	No	Sialylated, Fucosylated	Acidic (sialylated)	CD:Mild/Remission
211200_c			0	X785_3_221	CD	CD4	HexNAc₂HexFucNeu5Ac₂_c	nonsulfated	fucosylated	sialylated	No	Sialylated, Fucosylated	Acidic (sialylated)	CD:Mild/Remission
211200_d	C50 H84 N4 O36	38155	0.0603664	X785_3_221	CD	CD4	HexNAc₂HexFucNeu5Ac₂_d	nonsulfated	fucosylated	sialylated	No	Sialylated, Fucosylated	Acidic (sialylated)	CD:Mild/Remission
211200_e	C50 H84 N4 O36	1401972	2.21811	X785_3_221	CD	CD4	HexNAc₂HexFucNeu5Ac₂_e	nonsulfated	fucosylated	sialylated	No	Sialylated, Fucosylated	Acidic (sialylated)	CD:Mild/Remission
211200_f			0	X785_3_221	CD	CD4	HexNAc₂HexFucNeu5Ac₂_f	nonsulfated	fucosylated	sialylated	No	Sialylated, Fucosylated	Acidic (sialylated)	CD:Mild/Remission
211200_g			0	X785_3_221	CD	CD4	HexNAc₂HexFucNeu5Ac₂_g	nonsulfated	fucosylated	sialylated	No	Sialylated, Fucosylated	Acidic (sialylated)	CD:Mild/Remission
421000_a	C50 H86 N4 O35	36106	0.0571246	X785_3_221	CD	CD4	HexNAc₄Hex₂Fuc_a	nonsulfated	fucosylated	nonsialylated	No	Neutral (fucosylated)	Neutral	CD:Mild/Remission
421000_b	C50 H86 N4 O35	23951	0.0378937	X785_3_221	CD	CD4	HexNAc₄Hex₂Fuc_b	nonsulfated	fucosylated	nonsialylated	No	Neutral (fucosylated)	Neutral	CD:Mild/Remission
430000	C50 H86 N4 O36	86604	0.137019	X785_3_221	CD	CD4	HexNAc₄Hex₃	nonsulfated	nonfucosylated	nonsialylated	No	Neutral (nonfucosylated)	Neutral	CD:Mild/Remission
321100_a			0	X785_3_221	CD	CD4	HexNAc₃Hex₂FucNeu5Ac_a	nonsulfated	fucosylated	sialylated	No	Sialylated, Fucosylated	Acidic (sialylated)	CD:Mild/Remission
321100_b	C53 H90 N4 O38	107664	0.170339	X785_3_221	CD	CD4	HexNAc₃Hex₂FucNeu5Ac_b	nonsulfated	fucosylated	sialylated	No	Sialylated, Fucosylated	Acidic (sialylated)	CD:Mild/Remission
321100_c	C53 H90 N4 O38	108807	0.172147	X785_3_221	CD	CD4	HexNAc₃Hex₂FucNeu5Ac_c	nonsulfated	fucosylated	sialylated	No	Sialylated, Fucosylated	Acidic (sialylated)	CD:Mild/Remission
321100_d	C53 H90 N4 O38	29401	0.0465164	X785_3_221	CD	CD4	HexNAc₃Hex₂FucNeu5Ac_d	nonsulfated	fucosylated	sialylated	No	Sialylated, Fucosylated	Acidic (sialylated)	CD:Mild/Remission
321100_e	C53 H90 N4 O38	21409	0.0338719	X785_3_221	CD	CD4	HexNAc₃Hex₂FucNeu5Ac_e	nonsulfated	fucosylated	sialylated	No	Sialylated, Fucosylated	Acidic (sialylated)	CD:Mild/Remission
330101			0	X785_3_221	CD	CD4	HexNAc₃Hex₃Neu5AcS	sulfated	nonfucosylated	sialylated	No	Sulfated, Sialylated	Acidic (sialylated)	CD:Mild/Remission
332000			0	X785_3_221	CD	CD4	HexNAc₃Hex₃Fuc₂	nonsulfated	fucosylated	nonsialylated	No	Neutral (fucosylated)	Neutral	CD:Mild/Remission
322100_a	C59 H100 N4 O42	41641	0.0658817	X785_3_221	CD	CD4	HexNAc₃Hex₂Fuc₂Neu5Ac_a	nonsulfated	fucosylated	sialylated	No	Sialylated, Fucosylated	Acidic (sialylated)	CD:Mild/Remission
322100_b	C59 H100 N4 O42	173769	0.274926	X785_3_221	CD	CD4	HexNAc₃Hex₂Fuc₂Neu5Ac_b	nonsulfated	fucosylated	sialylated	No	Sialylated, Fucosylated	Acidic (sialylated)	CD:Mild/Remission
322100_c			0	X785_3_221	CD	CD4	HexNAc₃Hex₂Fuc₂Neu5Ac_c	nonsulfated	fucosylated	sialylated	No	Sialylated, Fucosylated	Acidic (sialylated)	CD:Mild/Remission
331100_a			0	X785_3_221	CD	CD4	HexNAc₃Hex₃FucNeu5Ac_a	nonsulfated	fucosylated	sialylated	No	Sialylated, Fucosylated	Acidic (sialylated)	CD:Mild/Remission
331100_b			0	X785_3_221	CD	CD4	HexNAc₃Hex₃FucNeu5Ac_b	nonsulfated	fucosylated	sialylated	No	Sialylated, Fucosylated	Acidic (sialylated)	CD:Mild/Remission
322101	C59 H100 N4 O45 S	423791	0.670495	X785_3_221	CD	CD4	HexNAc₃Hex₂Fuc₂Neu5AcS	sulfated	fucosylated	sialylated	No	Sialyled, Sulfated, Fucosylated	Acidic (sialylated)	CD:Mild/Remission
321200_a			0	X785_3_221	CD	CD4	HexNAc₃Hex₂FucNeu5Ac₂_a	nonsulfated	fucosylated	sialylated	No	Sialylated, Fucosylated	Acidic (sialylated)	CD:Mild/Remission
321200_b	C64 H107 N5 O46	309964	0.490405	X785_3_221	CD	CD4	HexNAc₃Hex₂FucNeu5Ac₂_b	nonsulfated	fucosylated	sialylated	No	Sialylated, Fucosylated	Acidic (sialylated)	CD:Mild/Remission
321200_c			0	X785_3_221	CD	CD4	HexNAc₃Hex₂FucNeu5Ac₂_c	nonsulfated	fucosylated	sialylated	No	Sialylated, Fucosylated	Acidic (sialylated)	CD:Mild/Remission

## Sheet: Fig6_Venn121823
Healthy	CD_active	CD_rem
HexNAcHex_b	HexNAcHex_b	HexNAcHex_b
HexNAcHex_c		HexNAcHex_c
HexNAcHex_c		HexNAcHex_c
HexNAcHex_d		HexNAcHex_d
HexNAcHex_f		HexNAcHex_f
HexNAc₂_a		HexNAc₂_a
HexNAc₂_c		HexNAc₂_c
HexNAc₂_g
HexNAcHex₂_a
HexNAcHex₂_b	HexNAcHex₂_b	HexNAcHex₂_b
HexNAcHex₂_c	HexNAcHex₂_c	HexNAcHex₂_c
HexNAc₂Hex_a	HexNAc₂Hex_a	HexNAc₂Hex_a
HexNAc₂Hex_a	HexNAc₂Hex_a	HexNAc₂Hex_a
HexNAc₂Hex_b	HexNAc₂Hex_b	HexNAc₂Hex_b
HexNAc₂Hex_b	HexNAc₂Hex_b	HexNAc₂Hex_b
HexNAc₂Hex_b	HexNAc₂Hex_b	HexNAc₂Hex_b
HexNAc₂Hex_b	HexNAc₂Hex_b	HexNAc₂Hex_b
HexNAc₂Hex_d		HexNAc₂Hex_d
HexNAc₂Hex_d		HexNAc₂Hex_d
HexNAcHexNeu5Ac_a
HexNAcHexNeu5Ac_b	HexNAcHexNeu5Ac_b	HexNAcHexNeu5Ac_b
HexNAcHexNeu5Ac_b	HexNAcHexNeu5Ac_b	HexNAcHexNeu5Ac_b
HexNAcHexNeu5Ac_c		HexNAcHexNeu5Ac_c
HexNAc₂HexFuc_a		HexNAc₂HexFuc_a
HexNAc₂HexFuc_a		HexNAc₂HexFuc_a
HexNAc₂HexFuc_b		HexNAc₂HexFuc_b
HexNAc₂HexFuc_b		HexNAc₂HexFuc_b
HexNAc₂Hex₂_a		HexNAc₂Hex₂_a
HexNAc₂Hex₂_a		HexNAc₂Hex₂_a
HexNAc₂Hex₂_b		HexNAc₂Hex₂_b
HexNAc₂HexNeu5Ac_c		HexNAc₂HexNeu5Ac_c
HexNAc₂HexNeu5Ac_c		HexNAc₂HexNeu5Ac_c
HexNAc₂HexNeu5Ac_d		HexNAc₂HexNeu5Ac_d
HexNAc₂HexNeu5Ac_d		HexNAc₂HexNeu5Ac_d
HexNAc₃Hex₂_a		HexNAc₃Hex₂_a
HexNAc₃HexFucS_d
HexNAc₂HexFucNeu5Ac_c
HexNAc₂HexFucNeu5Ac_e		HexNAc₂HexFucNeu5Ac_e
HexNAc₂HexFucNeu5Ac_e		HexNAc₂HexFucNeu5Ac_e
HexNAc₃HexNeu5Ac_c	HexNAc₃HexNeu5Ac_c
HexNAc₃HexNeu5Ac_c	HexNAc₃HexNeu5Ac_c
HexNAc₃HexNeu5Ac_d		HexNAc₃HexNeu5Ac_d
HexNAc₃HexNeu5Ac_d		HexNAc₃HexNeu5Ac_d
HexNAc₂HexNeu5Ac₂_e		HexNAc₂HexNeu5Ac₂_e
HexNAc₃Hex₂Neu5Ac_a
HexNAc₂HexFucNeu5Ac₂_e		HexNAc₂HexFucNeu5Ac₂_e
HexNAc₂HexFucNeu5Ac₂_g
HexNAc₃Hex₂FucNeu5Ac_b		HexNAc₃Hex₂FucNeu5Ac_b
HexNAc₃Hex₂FucNeu5Ac_b		HexNAc₃Hex₂FucNeu5Ac_b
HexNAcHex_a	HexNAcHex_a
HexNAcHex_b	HexNAcHex_b	HexNAcHex_b
HexNAcHex_c		HexNAcHex_c
HexNAcHex_c		HexNAcHex_c
HexNAcHex_e		HexNAcHex_e
HexNAcHex_e		HexNAcHex_e
HexNAcHex_f		HexNAcHex_f
HexNAc₂_a		HexNAc₂_a
HexNAc₂_b		HexNAc₂_b
HexNAc₂_d		HexNAc₂_d
HexNAc₂_d		HexNAc₂_d
HexNAc₂_f		HexNAc₂_f
HexNAcNeu5Ac_a
HexNAcHex₂_a
HexNAc₂Hex_a	HexNAc₂Hex_a	HexNAc₂Hex_a
HexNAc₂Hex_a	HexNAc₂Hex_a	HexNAc₂Hex_a
HexNAc₂Hex_b	HexNAc₂Hex_b	HexNAc₂Hex_b
HexNAc₂Hex_b	HexNAc₂Hex_b	HexNAc₂Hex_b
HexNAc₂Hex_b	HexNAc₂Hex_b	HexNAc₂Hex_b
HexNAc₂Hex_b	HexNAc₂Hex_b	HexNAc₂Hex_b
HexNAc₂HexS_a	HexNAc₂HexS_a	HexNAc₂HexS_a
HexNAc₃_a		HexNAc₃_a
HexNAc₃_a		HexNAc₃_a
HexNAcHexNeu5Ac_a
HexNAcHexNeu5Ac_b	HexNAcHexNeu5Ac_b	HexNAcHexNeu5Ac_b
HexNAcHexNeu5Ac_b	HexNAcHexNeu5Ac_b	HexNAcHexNeu5Ac_b
HexNAcHexNeu5Ac_d
HexNAcHexNeu5Ac_f		HexNAcHexNeu5Ac_f
HexNAc₂HexFuc_a		HexNAc₂HexFuc_a
HexNAc₂HexFuc_a		HexNAc₂HexFuc_a
HexNAc₂HexFuc_b		HexNAc₂HexFuc_b
HexNAc₂HexFuc_b		HexNAc₂HexFuc_b
HexNAc₂Hex₂_a		HexNAc₂Hex₂_a
HexNAc₂Hex₂_a		HexNAc₂Hex₂_a
HexNAc₂Hex₂_b		HexNAc₂Hex₂_b
HexNAc₂HexFucS_b		HexNAc₂HexFucS_b
HexNAc₂HexFucS_b		HexNAc₂HexFucS_b
HexNAc₃Hex_a		HexNAc₃Hex_a
HexNAc₃HexS_a
HexNAc₂HexNeu5Ac_a	HexNAc₂HexNeu5Ac_a	HexNAc₂HexNeu5Ac_a
HexNAc₂HexNeu5Ac_b	HexNAc₂HexNeu5Ac_b	HexNAc₂HexNeu5Ac_b
HexNAc₂HexNeu5Ac_b	HexNAc₂HexNeu5Ac_b	HexNAc₂HexNeu5Ac_b
HexNAc₂HexNeu5Ac_b	HexNAc₂HexNeu5Ac_b	HexNAc₂HexNeu5Ac_b
HexNAc₂HexNeu5Ac_b	HexNAc₂HexNeu5Ac_b	HexNAc₂HexNeu5Ac_b
HexNAc₂Hex₂Fuc_a		HexNAc₂Hex₂Fuc_a
HexNAc₃Hex₂_a		HexNAc₃Hex₂_a
HexNAc₃Hex₂_f		HexNAc₃Hex₂_f
HexNAc₃Hex₂_i		HexNAc₃Hex₂_i
HexNAc₂HexFucNeu5Ac_a	HexNAc₂HexFucNeu5Ac_a
HexNAc₂HexFucNeu5Ac_a	HexNAc₂HexFucNeu5Ac_a
HexNAc₂HexFucNeu5Ac_b	HexNAc₂HexFucNeu5Ac_b	HexNAc₂HexFucNeu5Ac_b
HexNAc₂HexFucNeu5Ac_b	HexNAc₂HexFucNeu5Ac_b	HexNAc₂HexFucNeu5Ac_b
HexNAc₂HexFucNeu5Ac_b	HexNAc₂HexFucNeu5Ac_b	HexNAc₂HexFucNeu5Ac_b
HexNAc₂HexFucNeu5Ac_b	HexNAc₂HexFucNeu5Ac_b	HexNAc₂HexFucNeu5Ac_b
HexNAc₃HexNeu5Ac_a
HexNAc₃HexNeu5Ac_b	HexNAc₃HexNeu5Ac_b	HexNAc₃HexNeu5Ac_b
HexNAc₃HexNeu5Ac_b	HexNAc₃HexNeu5Ac_b	HexNAc₃HexNeu5Ac_b
HexNAc₃HexNeu5Ac_d		HexNAc₃HexNeu5Ac_d
HexNAc₃HexNeu5Ac_d		HexNAc₃HexNeu5Ac_d
HexNAc₃Hex₂Fuc_b		HexNAc₃Hex₂Fuc_b
HexNAc₂HexNeu5Ac₂_a
HexNAc₂HexNeu5Ac₂_b	HexNAc₂HexNeu5Ac₂_b
HexNAc₂Hex₂FucNeu5AcS_a
HexNAc₃Hex₂Neu5Ac_b	HexNAc₃Hex₂Neu5Ac_b	HexNAc₃Hex₂Neu5Ac_b
HexNAc₂HexFucNeu5Ac₂_a
HexNAc₃Hex₂FucNeu5Ac_a	HexNAc₃Hex₂FucNeu5Ac_a
HexNAc₃Hex₂FucNeu5Ac₂_a
HexNAcHex_b	HexNAcHex_b	HexNAcHex_b
HexNAcHex_c		HexNAcHex_c
HexNAcHex_c		HexNAcHex_c
HexNAc₂_b		HexNAc₂_b
HexNAc₂_c		HexNAc₂_c
HexNAcHex₂_b	HexNAcHex₂_b	HexNAcHex₂_b
HexNAc₂Hex_a	HexNAc₂Hex_a	HexNAc₂Hex_a
HexNAc₂Hex_a	HexNAc₂Hex_a	HexNAc₂Hex_a
HexNAc₂Hex_b	HexNAc₂Hex_b	HexNAc₂Hex_b
HexNAc₂Hex_b	HexNAc₂Hex_b	HexNAc₂Hex_b
HexNAc₂Hex_b	HexNAc₂Hex_b	HexNAc₂Hex_b
HexNAc₂Hex_b	HexNAc₂Hex_b	HexNAc₂Hex_b
HexNAc₂Hex_c		HexNAc₂Hex_c
HexNAc₂Hex_d		HexNAc₂Hex_d
HexNAc₂Hex_d		HexNAc₂Hex_d
HexNAc₂HexS_b
HexNAcHexNeu5Ac_c		HexNAcHexNeu5Ac_c
HexNAcHexNeu5Ac_d
HexNAc₂HexFuc_c	HexNAc₂HexFuc_c	HexNAc₂HexFuc_c
HexNAc₂Hex₂_b		HexNAc₂Hex₂_b
HexNAc₂HexFucS_b		HexNAc₂HexFucS_b
HexNAc₂HexFucS_b		HexNAc₂HexFucS_b
HexNAc₂HexNeu5Ac_b	HexNAc₂HexNeu5Ac_b	HexNAc₂HexNeu5Ac_b
HexNAc₂HexNeu5Ac_b	HexNAc₂HexNeu5Ac_b	HexNAc₂HexNeu5Ac_b
HexNAc₂HexNeu5Ac_b	HexNAc₂HexNeu5Ac_b	HexNAc₂HexNeu5Ac_b
HexNAc₂HexNeu5Ac_b	HexNAc₂HexNeu5Ac_b	HexNAc₂HexNeu5Ac_b
HexNAc₂HexNeu5Ac_c		HexNAc₂HexNeu5Ac_c
HexNAc₂HexNeu5Ac_c		HexNAc₂HexNeu5Ac_c
HexNAc₂HexNeu5Ac_d		HexNAc₂HexNeu5Ac_d
HexNAc₂HexNeu5Ac_d		HexNAc₂HexNeu5Ac_d
HexNAc₂HexFucNeu5Ac_a	HexNAc₂HexFucNeu5Ac_a
HexNAc₂HexFucNeu5Ac_a	HexNAc₂HexFucNeu5Ac_a
HexNAc₂HexFucNeu5Ac_b	HexNAc₂HexFucNeu5Ac_b	HexNAc₂HexFucNeu5Ac_b
HexNAc₂HexFucNeu5Ac_b	HexNAc₂HexFucNeu5Ac_b	HexNAc₂HexFucNeu5Ac_b
HexNAc₂HexFucNeu5Ac_b	HexNAc₂HexFucNeu5Ac_b	HexNAc₂HexFucNeu5Ac_b
HexNAc₂HexFucNeu5Ac_b	HexNAc₂HexFucNeu5Ac_b	HexNAc₂HexFucNeu5Ac_b
HexNAc₃HexNeu5Ac_b	HexNAc₃HexNeu5Ac_b	HexNAc₃HexNeu5Ac_b
HexNAc₃HexNeu5Ac_b	HexNAc₃HexNeu5Ac_b	HexNAc₃HexNeu5Ac_b
HexNAc₃HexNeu5Ac_d		HexNAc₃HexNeu5Ac_d
HexNAc₃HexNeu5Ac_d		HexNAc₃HexNeu5Ac_d
HexNAc₃Hex₂Fuc_a		HexNAc₃Hex₂Fuc_a
HexNAc₂HexNeu5Ac₂_b	HexNAc₂HexNeu5Ac₂_b
HexNAc₂HexNeu5Ac₂_c		HexNAc₂HexNeu5Ac₂_c
HexNAc₃Hex₂Neu5Ac_c		HexNAc₃Hex₂Neu5Ac_c
HexNAc₂HexFucNeu5Ac₂_b	HexNAc₂HexFucNeu5Ac₂_b
HexNAc₂HexFucNeu5Ac₂_b	HexNAc₂HexFucNeu5Ac₂_b
HexNAcHex_b	HexNAcHex_b	HexNAcHex_b
HexNAcHex_c		HexNAcHex_c
HexNAcHex_c		HexNAcHex_c
HexNAcHex_d		HexNAcHex_d
HexNAcHex_f		HexNAcHex_f
HexNAc₂_a		HexNAc₂_a
HexNAc₂_b		HexNAc₂_b
HexNAc₂_d		HexNAc₂_d
HexNAc₂_d		HexNAc₂_d
HexNAc₂_g
HexNAcNeu5Ac_a
HexNAcHex₂_c	HexNAcHex₂_c	HexNAcHex₂_c
HexNAc₂Hex_a	HexNAc₂Hex_a	HexNAc₂Hex_a
HexNAc₂Hex_a	HexNAc₂Hex_a	HexNAc₂Hex_a
HexNAc₂Hex_b	HexNAc₂Hex_b	HexNAc₂Hex_b
HexNAc₂Hex_b	HexNAc₂Hex_b	HexNAc₂Hex_b
HexNAc₂Hex_b	HexNAc₂Hex_b	HexNAc₂Hex_b
HexNAc₂Hex_b	HexNAc₂Hex_b	HexNAc₂Hex_b
HexNAc₂Hex_d		HexNAc₂Hex_d
HexNAc₂Hex_d		HexNAc₂Hex_d
HexNAcHexNeu5Ac_b	HexNAcHexNeu5Ac_b	HexNAcHexNeu5Ac_b
HexNAcHexNeu5Ac_b	HexNAcHexNeu5Ac_b	HexNAcHexNeu5Ac_b
HexNAcHexNeu5Ac_c		HexNAcHexNeu5Ac_c
HexNAc₂HexFuc_a		HexNAc₂HexFuc_a
HexNAc₂HexFuc_a		HexNAc₂HexFuc_a
HexNAc₂HexFuc_b		HexNAc₂HexFuc_b
HexNAc₂HexFuc_b		HexNAc₂HexFuc_b
HexNAc₂Hex₂_a		HexNAc₂Hex₂_a
HexNAc₂Hex₂_a		HexNAc₂Hex₂_a
HexNAc₂Hex₂_b		HexNAc₂Hex₂_b
HexNAc₂HexFucS_e
HexNAc₂HexNeu5Ac_a	HexNAc₂HexNeu5Ac_a	HexNAc₂HexNeu5Ac_a
HexNAc₂HexNeu5Ac_b	HexNAc₂HexNeu5Ac_b	HexNAc₂HexNeu5Ac_b
HexNAc₂HexNeu5Ac_b	HexNAc₂HexNeu5Ac_b	HexNAc₂HexNeu5Ac_b
HexNAc₂HexNeu5Ac_b	HexNAc₂HexNeu5Ac_b	HexNAc₂HexNeu5Ac_b
HexNAc₂HexNeu5Ac_b	HexNAc₂HexNeu5Ac_b	HexNAc₂HexNeu5Ac_b
HexNAc₂HexNeu5Ac_c		HexNAc₂HexNeu5Ac_c
HexNAc₂HexNeu5Ac_c		HexNAc₂HexNeu5Ac_c
HexNAc₂Hex₂Fuc_a		HexNAc₂Hex₂Fuc_a
HexNAc₃Hex₂_a		HexNAc₃Hex₂_a
HexNAc₂HexFucNeu5Ac_a	HexNAc₂HexFucNeu5Ac_a
HexNAc₂HexFucNeu5Ac_a	HexNAc₂HexFucNeu5Ac_a
HexNAc₂HexFucNeu5Ac_b	HexNAc₂HexFucNeu5Ac_b	HexNAc₂HexFucNeu5Ac_b
HexNAc₂HexFucNeu5Ac_b	HexNAc₂HexFucNeu5Ac_b	HexNAc₂HexFucNeu5Ac_b
HexNAc₂HexFucNeu5Ac_b	HexNAc₂HexFucNeu5Ac_b	HexNAc₂HexFucNeu5Ac_b
HexNAc₂HexFucNeu5Ac_b	HexNAc₂HexFucNeu5Ac_b	HexNAc₂HexFucNeu5Ac_b
HexNAc₂HexFucNeu5Ac_e		HexNAc₂HexFucNeu5Ac_e
HexNAc₂HexFucNeu5Ac_e		HexNAc₂HexFucNeu5Ac_e
HexNAc₂HexFucNeu5Ac_g		HexNAc₂HexFucNeu5Ac_g
HexNAc₃HexNeu5Ac_b	HexNAc₃HexNeu5Ac_b	HexNAc₃HexNeu5Ac_b
HexNAc₃HexNeu5Ac_b	HexNAc₃HexNeu5Ac_b	HexNAc₃HexNeu5Ac_b
HexNAc₃HexNeu5Ac_c	HexNAc₃HexNeu5Ac_c
HexNAc₃HexNeu5Ac_c	HexNAc₃HexNeu5Ac_c
HexNAc₃HexNeu5Ac_d		HexNAc₃HexNeu5Ac_d
HexNAc₃HexNeu5Ac_d		HexNAc₃HexNeu5Ac_d
HexNAc₃HexNeu5Ac_e		HexNAc₃HexNeu5Ac_e
HexNAc₃HexNeu5Ac_e		HexNAc₃HexNeu5Ac_e
HexNAc₂HexNeu5Ac₂_a
HexNAc₂HexNeu5Ac₂_b	HexNAc₂HexNeu5Ac₂_b
HexNAc₂HexNeu5Ac₂_c		HexNAc₂HexNeu5Ac₂_c
HexNAc₂Hex₂FucNeu5AcS_a
HexNAc₃Hex₂Neu5Ac_a
HexNAc₃Hex₂Neu5Ac_e
HexNAc₃Hex₂Neu5Ac_g		HexNAc₃Hex₂Neu5Ac_g
HexNAc₂HexFucNeu5Ac₂_b	HexNAc₂HexFucNeu5Ac₂_b
HexNAc₂HexFucNeu5Ac₂_b	HexNAc₂HexFucNeu5Ac₂_b
HexNAc₂HexFucNeu5Ac₂_e		HexNAc₂HexFucNeu5Ac₂_e
HexNAc₃Hex₂FucNeu5Ac_a	HexNAc₃Hex₂FucNeu5Ac_a
HexNAc₃Hex₂FucNeu5Ac_e		HexNAc₃Hex₂FucNeu5Ac_e
HexNAc₃Hex₂FucNeu5Ac₂_c
	HexNAcHexFuc_b
		HexNAc₂_e
		HexNAcHexFuc_a
		HexNAc₂HexFucS_a
		HexNAc₂Hex₃_a
		HexNAc₂Hex₃_b
		HexNAc₂HexFucNeu5Ac_d
		HexNAc₂HexNeu5Ac₂_d
		HexNAc₂HexFucNeu5Ac₂_c
		HexNAcNeu5Ac_b
		HexNAcHexFuc_a
		HexNAcHexNeu5Ac_e
		HexNAcHexNeu5Ac_i
		HexNAcHex₂Fuc
		HexNAc₂HexFuc_d
		HexNAc₂Hex₂_c
		HexNAc₂Hex₂_d
		HexNAc₂HexFucS_a
		HexNAc₃Hex_b
		HexNAc₃Hex_e
		HexNAc₃HexS_b
		HexNAc₂Hex₂Fuc_b
		HexNAc₂Hex₂Fuc_c
		HexNAc₂Hex₃_b
		HexNAc₂Hex₂FucS_d
		HexNAc₃HexFuc_a
		HexNAc₃Hex₂_b
		HexNAc₃Hex₂_c
		HexNAc₃Hex₂_d
		HexNAc₃Hex₂_e
		HexNAc₃Hex₂S_a
		HexNAc₂HexFucNeu5Ac_d
		HexNAc₂Hex₂Fuc₂_a
		HexNAc₂Hex₂Fuc₂_b
		HexNAc₃HexNeu5Ac_f
		HexNAc₃Hex₂Fuc_c
		HexNAc₃Hex₂Fuc_d
		HexNAc₃Hex₂FucS_a
		HexNAc₃Hex₂FucS_b
		HexNAc₂HexNeu5Ac₂_f
		HexNAc₄Hex₂_a
		HexNAc₄Hex₂_b
		HexNAc₂Hex₂FucNeu5Ac_a
		HexNAc₂Hex₂FucNeu5AcS_b
		HexNAc₂Hex₂FucNeu5AcS_c
		HexNAc₃HexFucNeu5Ac_b
		HexNAc₃Hex₂Neu5Ac_d
		HexNAc₃Hex₂Neu5Ac_f
		HexNAc₃Hex₂Fuc₂_a
		HexNAc₃Hex₂Fuc₂_b
		HexNAc₃Hex₂Fuc₂_c
		HexNAc₃Hex₃Fuc_a
		HexNAc₃Hex₂Fuc₂S_a
		HexNAc₂HexFucNeu5Ac₂_d
		HexNAc₄Hex₂Fuc_a
		HexNAc₄Hex₂Fuc_b
		HexNAc₄Hex₃
		HexNAc₃Hex₂FucNeu5Ac_c
		HexNAc₃Hex₂FucNeu5Ac_d
		HexNAc₃Hex₂Fuc₂Neu5Ac_a
		HexNAc₃Hex₂Fuc₂Neu5Ac_b
		HexNAc₃Hex₂Fuc₂Neu5AcS
		HexNAc₃Hex₂FucNeu5Ac₂_b

## Sheet: HvsCD_Gly_Stats_121823
Sugar	test	p_value
HexNAcHex_a	Wilcoxon rank-sum test	1
HexNAcHex_b	Wilcoxon rank-sum test	0.309424
HexNAcHex_c	Wilcoxon rank-sum test	0.191267
HexNAcHex_d	Wilcoxon rank-sum test	0.619839
HexNAcHex_e	Wilcoxon rank-sum test	0.619839
HexNAcHex_f	Wilcoxon rank-sum test	0.124095
HexNAc₂_a	Wilcoxon rank-sum test	0.124095
HexNAc₂_b	Wilcoxon rank-sum test	0.538472
HexNAc₂_c	Wilcoxon rank-sum test	0.408352
HexNAc₂_d	t-test	0.308353
