# Supplementary material for: Fecal-adherent mucus is a non-invasive source of primary human MUC2 for structural and functional characterization in health and disease
Source: J Biol Chem. 2024 Jan 24;300(3):105675. doi: 10.1016/j.jbc.2024.105675 (PMC10891339; doi:10.1016/j.jbc.2024.105675)
Supplement: Fig6_SCFA [file mmc5.xlsx]

## Sheet: Standard Curve
Nov 8 2023	Standard Curve
			USE AREA pA				Peak	1			2			3			4			5			6				8			9			10
Dilution 1 (1.11mM)								Dilution (mM)	Area		Dilution (mM)	Area		Dilution (mM)	Area		Dilution (mM)	Area		Dilution (mM)	Area		Dilution (mM)	Area			Dilution (mM)	Area		Dilution (mM)	Area		Dilution (mM)	Area
Peak	Peak Name	Retention Time	Area	Height	Relative Area			1.11	0.725056		1.11	1.9188		1.11	4.7295		1.11	3.46725		1.11	7.14877		1.11	4.74711			1.11	5.84211		1.11	4.92183		1.11	3.9996
No.		min	pA*min	pA	%			0.37	0.180606		0.37	0.53797		0.37	1.58816		0.37	1.1001		0.37	2.46784		0.37	1.4476			0.37	1.86666		0.37	1.45999		0.37	1.0215
Front_FID	Front_FID	Front_FID	Front_FID	Front_FID	Front_FID			0.123	0.0678639		0.123	0.167282		0.123	0.523094		0.123	0.355347		0.123	0.825316		0.123	0.416395			0.123	0.559663		0.123	0.451402		0.123	0.369167
1	acetic acid	14.0733	0.725056	1.46329	1.29593			0.041	0.0567854		0.041	0.0512313		0.041	0.179949		0.041	0.0912741		0.041	0.279825		0.041	0.151165			0.041	0.177695		0.041	0.140124		0.041	0.0969905
2	propionic acid	19.305	1.9188	3.88615	3.42958
3	isobutyric acid	21.4783	4.7295	9.01842	8.4533
4	butyric acid	25.0367	3.46725	16.4783	6.19722
5	isovaleric acid	26.0817	7.14877	47.1808	12.7774
6	valeric acid	27.1517	4.74711	50.6198	8.48477
7	Internal standard	27.4467	18.4485	210.647	32.9741
8	isocaporic acid	27.905	5.84211	72.8242	10.4419
9	caporic acid	28.3067	4.92183	66.0252	8.79707
10	heptanoic acid	29.165	3.9996	60.2135	7.14871
Maximum
Minimum
Sum
Dilution 2 (0.37mM)
Peak	Peak Name	Retention Time	Area	Height	Relative Area
No.		min	pA*min	pA	%
Front_FID	Front_FID	Front_FID	Front_FID	Front_FID	Front_FID			slopes
1	acetic acid	14.0317	0.180606	0.351069	0.571514			1	0.6367
2	propionic acid	19.2667	0.53797	1.09538	1.70236			2	1.6969
3	isobutyric acid	21.45	1.58816	2.96654	5.02559			3	4.264
4	butyric acid	25.0233	1.1001	5.1	3.48119			4	3.1051
5	isovaleric acid	26.0767	2.46784	15.7859	7.8093			5	6.4664
6	valeric acid	27.145	1.4476	15.1445	4.58083			6	4.2302
7	Internal standard	27.445	19.9309	224.509	63.0698			7	Internal Standard
8	isocaporic acid	27.9067	1.86666	22.7113	5.90691			8	5.2327
9	caporic acid	28.3083	1.45999	19.552	4.62002			9	4.3763
10	heptanoic acid	29.1633	1.0215	15.6278	3.23244			10	3.5119
Dilution 3 (0.123 mM)
Peak	Peak Name	Retention Time	Area	Height	Relative Area
No.		min	pA*min	pA	%
Front_FID	Front_FID	Front_FID	Front_FID	Front_FID	Front_FID
1	acetic acid	14.0383	0.0678639	0.119756	0.291887
2	propionic acid	19.265	0.167282	0.323017	0.719492
3	isobutyric acid	21.4283	0.523094	0.977496	2.24986
4	butyric acid	25.0367	0.355347	1.58229	1.52837
5	isovaleric acid	26.075	0.825316	5.15866	3.54974
6	valeric acid	27.14	0.416395	4.51413	1.79095
7	Internal standard	27.44	19.5145	225.642	83.9332
8	isocaporic acid	27.905	0.559663	6.96505	2.40715
9	caporic acid	28.305	0.451402	6.04402	1.94151
10	heptanoic acid	29.165	0.369167	4.68271	1.58781
Dilution 4 (0.041 mM)
Peak	Peak Name	Retention Time	Area	Height	Relative Area
No.		min	pA*min	pA	%
Front_FID	Front_FID	Front_FID	Front_FID	Front_FID	Front_FID
1	acetic acid	14.0167	0.0567854	0.0781783	0.28694
2	propionic acid	19.2467	0.0512313	0.105331	0.258874
3	isobutyric acid	21.37	0.179949	0.33422	0.909294
4	butyric acid	25.015	0.0912741	0.466926	0.461213
5	isovaleric acid	26.0783	0.279825	1.63928	1.41397
6	valeric acid	27.1433	0.151165	1.4516	0.763844
7	Internal standard	27.4383	18.565	209.785	93.8098
8	isocaporic acid	27.9017	0.177695	2.32881	0.897901
9	caporic acid	28.305	0.140124	1.94413	0.708053
10	heptanoic acid	29.1667	0.0969905	1.40339	0.490098

## Sheet: Fig6_SCFA_input
Number	FA	MM	MM+Bt	MMG	MMG+Bt	CD785_3	CD785_3+Bt	CD785_6	CD785_6+Bt	CD785_12	CD785_12+Bt	CD785_15	CD785_15+Bt	BLP_1	BLP_1+Bt	6AB	6AB+Bt	H2222_1	H2222_1+Bt	H?42223	H?42223+Bt	MM1	MM1+Bt	MMG1	MMG1+Bt	MMGlycan1	MMGlycan1+Bt	Col29
1	acetic acid	0.145537	0.104255	0.146212	0.119365	0.719757	0.958065	0.873253	0.872529	0.710452	0.570637	0.291513	0.260722	0.215264	0.171268	0.145453	0.109547	0.0921067	0.0798187	0.064247	0.0626436	0.187358	0.117453	6.87552	7.14983	0.208332	0.379469	acetic acid
2	propionic acid	0.0471291	0.0215461	0.0179619	0.0147327	0.011603	0.00883965	0.0123755	0.00904477	0.00695548	0.00541291	0.00681771	0.000950648	0.00351067	0.00233283	0.00486388	0.00272579	0.00144635	0.00114205	0.0085589	0.00155823	0.0206632	0.0156432	0.0375354	0.0634165	0.0169138	0.0387748	propionic acid
3	isobutyric acid	0.0322122	0.0113017	0.00842641	0.00562852	0.0046523	0.00351782	0.00398687	0.00189415	0.00257958	0.000828786	0.000134844	0.000119248	0.00175802	0.000935438	0.000131361	0.000556042	1.45962e-05	1.5258e-06	0.000840625	0.00249695	0.00797994	0.00150732	0.0755434	0.0705654	0.00614962	0.00308431	isobutyric acid
4	butyric acid	0.0400868	0.0183738	0.0134283	0.0103056	0.0092952	0.00708512	0.00740717	0.00563224	0.00514651	0.00423799	0.00220875	0.0014918	0.00263728	0.00329109	0.00293406	0.00234747	0.00319043	0.00204264	0.00191026	0.00284662	0.115478	0.110708	0.195838	0.219633	0.12012	0.116774	butyric acid
5	isovaleric acid	0.114044	0.073192	0.0702501	0.0709823	0.0629416	0.0598478	0.0603118	0.0497117	0.0586666	0.057866	0.0588436	0.0590012	0.0519098	0.0556443	0.0494002	0.0470751	0.04583	0.047491	0.0498301	0.0494852	0.0246123	0.010565	0.00210412	0.0025931	0.00639633	0.0115727	isovaleric acid
6	valeric acid	0.0416945	0.0196556	0.0168206	0.0111106	0.0094635	0.00685547	0.00567349	0.00377697	0.0027312	0.00247541	0.0011796	0.00111362	0.00123179	0.00134314	0.00104374	0.00112632	0.000922213	0.000906849	0.000466933	0.000832926	0.0113644	0.00248036	0.01484	0.0118857	0.0020854	0.00300171	valeric acid
7	isocaporic acid	0.0506872	0.0210917	0.016059	0.0112752	0.00990186	0.00726203	0.00611539	0.00426403	0.00339842	0.00254329	0.00119724	0.00120417	0.00145745	0.00144206	0.00134347	0.00123684	0.000789821	0.000842283	0.000726262	0.0008875	0.0566521	0.0410069	0.0481457	0.0500232	0.0465604	0.0492768	isocaporic acid
8	caporic acid	0.0508483	0.025781	0.0202146	0.0116537	0.00988187	0.00891164	0.00891164	0.00637035	0.00521464	0.00464705	0.00321335	0.00291238	0.0029689	0.00261967	0.00314798	0.00294378	0.00277591	0.00225603	0.00236536	0.00265035	0.113052	0.10287	0.119255	0.122476	0.111785	0.113552	caporic acid
9	heptanoic acid	0.0466358	0.0218009	0.0166445	0.0105356	0.00902002	0.00825764	0.00626442	0.00381832	0.00396586	0.00181519	3.91279e-05	0.000960244	0.00071543	0.000783075	0.00104907	0.000813128	0.000841025	0.00064336	0.00395448	0.003709	0.0159337	0.00354695	0.00275428	0.000336133	0.00182114	0.00280445	heptanoic acid

## Sheet: Fig6_SCFA_stats
FA	test	p_value
acetic acid	Wilcoxon rank-sum test	0.555556
propionic acid	Wilcoxon rank-sum test	0.904762
isobutyric acid	t-test	0.266854
butyric acid	t-test	0.147504
isovaleric acid	Wilcoxon rank-sum test	0.111111
valeric acid	t-test	0.0323625
isocaporic acid	t-test	0.0274332
caporic acid	Wilcoxon rank-sum test	0.412698
heptanoic acid	Wilcoxon rank-sum test	0.555556

## Sheet: Fig6_foldchange
FA	Group	Group_id	DAI	Fold_change
acetic acid	MM	Bt_MM2	No Disease	0.716347
acetic acid	Glucose	Bt_G2	No Disease	0.816387
acetic acid	MM	Bt_MM1	No Disease	0.626889
acetic acid	Glucose	Bt_G1	No Disease	1.0399
acetic acid	CD	Bt_CD1	Mild/Remission	1.3311
acetic acid	CD	Bt_CD2	Active	0.999172
acetic acid	CD	Bt_CD3	Mild/Remission	0.803203
acetic acid	CD	Bt_CD4	Active	0.894374
acetic acid	Healthy	Bt_H1	No Disease	0.795621
acetic acid	Healthy	Bt_H2	No Disease	0.753144
acetic acid	Healthy	Bt_H3	No Disease	0.866589
acetic acid	Healthy	Bt_H4	No Disease	0.975043
acetic acid	Healthy	Bt_H5	No Disease	1.82146
propionic acid	MM	Bt_MM2	No Disease	0.457172
propionic acid	Glucose	Bt_G2	No Disease	0.820224
propionic acid	MM	Bt_MM1	No Disease	0.757056
propionic acid	Glucose	Bt_G1	No Disease	1.68951
propionic acid	CD	Bt_CD1	Mild/Remission	0.761838
propionic acid	CD	Bt_CD2	Active	0.730861
propionic acid	CD	Bt_CD3	Mild/Remission	0.778223
propionic acid	CD	Bt_CD4	Active	0.139438
propionic acid	Healthy	Bt_H1	No Disease	0.664498
propionic acid	Healthy	Bt_H2	No Disease	0.560414
propionic acid	Healthy	Bt_H3	No Disease	0.789604
propionic acid	Healthy	Bt_H4	No Disease	0.182059
propionic acid	Healthy	Bt_H5	No Disease	2.29249
isobutyric acid	MM	Bt_MM2	No Disease	0.350851
isobutyric acid	Glucose	Bt_G2	No Disease	0.667962
isobutyric acid	MM	Bt_MM1	No Disease	0.188889
isobutyric acid	Glucose	Bt_G1	No Disease	0.934105
isobutyric acid	CD	Bt_CD1	Mild/Remission	0.756148
isobutyric acid	CD	Bt_CD2	Active	0.475098
isobutyric acid	CD	Bt_CD3	Mild/Remission	0.321288
isobutyric acid	CD	Bt_CD4	Active	0.884343
isobutyric acid	Healthy	Bt_H1	No Disease	0.532096
isobutyric acid	Healthy	Bt_H2	No Disease	4.23293
isobutyric acid	Healthy	Bt_H3	No Disease	0.104534
isobutyric acid	Healthy	Bt_H4	No Disease	2.97035
isobutyric acid	Healthy	Bt_H5	No Disease	0.501545
butyric acid	MM	Bt_MM2	No Disease	0.45835
butyric acid	Glucose	Bt_G2	No Disease	0.767456
butyric acid	MM	Bt_MM1	No Disease	0.958697
butyric acid	Glucose	Bt_G1	No Disease	1.1215
butyric acid	CD	Bt_CD1	Mild/Remission	0.762234
butyric acid	CD	Bt_CD2	Active	0.760377
butyric acid	CD	Bt_CD3	Mild/Remission	0.823467
butyric acid	CD	Bt_CD4	Active	0.675408
butyric acid	Healthy	Bt_H1	No Disease	1.24791
butyric acid	Healthy	Bt_H2	No Disease	0.800074
butyric acid	Healthy	Bt_H3	No Disease	0.640241
butyric acid	Healthy	Bt_H4	No Disease	1.49017
butyric acid	Healthy	Bt_H5	No Disease	0.972139
isovaleric acid	MM	Bt_MM2	No Disease	0.641787
isovaleric acid	Glucose	Bt_G2	No Disease	1.01042
isovaleric acid	MM	Bt_MM1	No Disease	0.429259
isovaleric acid	Glucose	Bt_G1	No Disease	1.23239
isovaleric acid	CD	Bt_CD1	Mild/Remission	0.950847
isovaleric acid	CD	Bt_CD2	Active	0.824246
isovaleric acid	CD	Bt_CD3	Mild/Remission	0.986353
isovaleric acid	CD	Bt_CD4	Active	1.00268
isovaleric acid	Healthy	Bt_H1	No Disease	1.07194
isovaleric acid	Healthy	Bt_H2	No Disease	0.952933
isovaleric acid	Healthy	Bt_H3	No Disease	1.03624
isovaleric acid	Healthy	Bt_H4	No Disease	0.993079
isovaleric acid	Healthy	Bt_H5	No Disease	1.80927
valeric acid	MM	Bt_MM2	No Disease	0.47142
valeric acid	Glucose	Bt_G2	No Disease	0.660536
valeric acid	MM	Bt_MM1	No Disease	0.218258
valeric acid	Glucose	Bt_G1	No Disease	0.800923
valeric acid	CD	Bt_CD1	Mild/Remission	0.724411
valeric acid	CD	Bt_CD2	Active	0.665723
valeric acid	CD	Bt_CD3	Mild/Remission	0.906346
valeric acid	CD	Bt_CD4	Active	0.944062
valeric acid	Healthy	Bt_H1	No Disease	1.0904
valeric acid	Healthy	Bt_H2	No Disease	1.07912
valeric acid	Healthy	Bt_H3	No Disease	0.983341
valeric acid	Healthy	Bt_H4	No Disease	1.78382
valeric acid	Healthy	Bt_H5	No Disease	1.43939
isocaporic acid	MM	Bt_MM2	No Disease	0.416115
isocaporic acid	Glucose	Bt_G2	No Disease	0.702113
isocaporic acid	MM	Bt_MM1	No Disease	0.723836
isocaporic acid	Glucose	Bt_G1	No Disease	1.03899
isocaporic acid	CD	Bt_CD1	Mild/Remission	0.7334
isocaporic acid	CD	Bt_CD2	Active	0.697263
isocaporic acid	CD	Bt_CD3	Mild/Remission	0.748375
isocaporic acid	CD	Bt_CD4	Active	1.00579
isocaporic acid	Healthy	Bt_H1	No Disease	0.989443
isocaporic acid	Healthy	Bt_H2	No Disease	0.920627
isocaporic acid	Healthy	Bt_H3	No Disease	1.06642
isocaporic acid	Healthy	Bt_H4	No Disease	1.22201
isocaporic acid	Healthy	Bt_H5	No Disease	1.05834
caporic acid	MM	Bt_MM2	No Disease	0.507019
caporic acid	Glucose	Bt_G2	No Disease	0.576497
caporic acid	MM	Bt_MM1	No Disease	0.90994
caporic acid	Glucose	Bt_G1	No Disease	1.02701
caporic acid	CD	Bt_CD1	Mild/Remission	0.901817
caporic acid	CD	Bt_CD2	Active	0.714835
caporic acid	CD	Bt_CD3	Mild/Remission	0.891155
caporic acid	CD	Bt_CD4	Active	0.906336
caporic acid	Healthy	Bt_H1	No Disease	0.882368
caporic acid	Healthy	Bt_H2	No Disease	0.935135
caporic acid	Healthy	Bt_H3	No Disease	0.812718
caporic acid	Healthy	Bt_H4	No Disease	1.12049
caporic acid	Healthy	Bt_H5	No Disease	1.01581
heptanoic acid	MM	Bt_MM2	No Disease	0.467471
heptanoic acid	Glucose	Bt_G2	No Disease	0.632979
heptanoic acid	MM	Bt_MM1	No Disease	0.222607
heptanoic acid	Glucose	Bt_G1	No Disease	0.12204
heptanoic acid	CD	Bt_CD1	Mild/Remission	0.915479
heptanoic acid	CD	Bt_CD2	Active	0.609525
heptanoic acid	CD	Bt_CD3	Mild/Remission	0.457703
heptanoic acid	CD	Bt_CD4	Active	24.5412
heptanoic acid	Healthy	Bt_H1	No Disease	1.09455
heptanoic acid	Healthy	Bt_H2	No Disease	0.775096
heptanoic acid	Healthy	Bt_H3	No Disease	0.764971
heptanoic acid	Healthy	Bt_H4	No Disease	0.937925
heptanoic acid	Healthy	Bt_H5	No Disease	1.53994
