# Supplementary material for: Fecal-adherent mucus is a non-invasive source of primary human MUC2 for structural and functional characterization in health and disease
Source: J Biol Chem. 2024 Jan 24;300(3):105675. doi: 10.1016/j.jbc.2024.105675 (PMC10891339; doi:10.1016/j.jbc.2024.105675)
Supplement: FigS8_SCFA [file mmc6.xlsx]

## Sheet: FigS8_Standard Curve
2023-05-14	Standard Curve
							Peak	1			2			3			4			5			6				8			9			10
Dilution 1 (1.11mM)								Dilution (mM)			Dilution (mM)	Area		Dilution (mM)	Area		Dilution (mM)	Area		Dilution (mM)	Area		Dilution (mM)	Area			Dilution (mM)	Area		Dilution (mM)	Area		Dilution (mM)	Area
Peak	Peak Name	Retention Time	Area	Height	Relative Area			1.11	0.709861		1.11	2.01638		1.11	4.38779		1.11	3.34868		1.11	5.32963		1.11	3.90303			1.11	4.82475		1.11	3.95862		1.11	3.01937
No.		min	pA*min	pA	%			0.37	0.232319		0.37	0.718196		0.37	1.67426		0.37	1.2079		0.37	2.32363		0.37	1.535			0.37	1.76582		0.37	1.39467		0.37	1.02036
Front_FID	Front_FID	Front_FID	Front_FID	Front_FID	Front_FID			0.123	0.093928		0.123	0.304024		0.123	0.66566		0.123	0.528404		0.123	0.940382		0.123	0.558455			0.123	0.757145		0.123	0.617135		0.123	0.389455
1	acetic acid	14.0217	0.709861	1.69007	1.36417			0.041	0.0508417		0.041	0.10231		0.041	0.250012		0.041	0.228136		0.041	0.279123		0.041	0.179676			0.041	0.254586		0.041	0.181984		0.041	0.128994
2	propionic acid	19.24	2.01638	4.44861	3.87495
3	isobutyric acid	21.43	4.38779	8.86196	8.43217
4	butyric acid	25.0133	3.34868	16.998	6.43527
5	isovaleric acid	26.0783	5.32963	43.0519	10.2421
6	valeric acid	27.145	3.90303	48.3728	7.50059
7	Internal standard	27.4433	20.5382	255.055	39.4689
8	isocaporic acid	27.9083	4.82475	67.625	9.2719
9	caporic acid	28.3117	3.95862	60.9371	7.60742
10	heptanoic acid	29.1667	3.01937	53.4439	5.80244
Dilution 2 (0.37mM)
Peak	Peak Name	Retention Time	Area	Height	Relative Area
No.		min	pA*min	pA	%
Front_FID	Front_FID	Front_FID	Front_FID	Front_FID	Front_FID			Peak number	slope
1	acetic acid	13.9467	0.232319	0.510447	0.73872			1	0.6404
2	propionic acid	19.18	0.718196	1.50367	2.28369			2	1.8368
3	isobutyric acid	21.3483	1.67426	3.37515	5.32376			3	4.028
4	butyric acid	24.9917	1.2079	5.90513	3.84082			4	3.0584
5	isovaleric acid	26.0567	2.32363	17.6732	7.38859			5	4.981
6	valeric acid	27.1317	1.535	17.9123	4.88093			6	3.5909
7	Internal standard	27.4317	19.5768	249.413	62.2494			7	Internal Standard
8	isocaporic acid	27.895	1.76582	25.2961	5.61488			8	4.4107
9	caporic acid	28.2983	1.39467	22.0255	4.43473			9	3.6033
10	heptanoic acid	29.155	1.02036	18.1914	3.24449			10	2.7293
Dilution 3 (0.123 mM)
Peak	Peak Name	Retention Time	Area	Height	Relative Area
No.		min	pA*min	pA	%
Front_FID	Front_FID	Front_FID	Front_FID	Front_FID	Front_FID
1	acetic acid	13.9917	0.093928	0.208626	0.345231
2	propionic acid	19.2433	0.304024	0.624079	1.11744
3	isobutyric acid	21.41	0.66566	1.34698	2.44662
4	butyric acid	25.0267	0.528404	2.53962	1.94214
5	isovaleric acid	26.0733	0.940382	7.32859	3.45636
6	valeric acid	27.145	0.558455	7.14814	2.05259
7	Internal standard	27.4417	22.3527	272.992	82.157
8	isocaporic acid	27.9067	0.757145	10.5282	2.78287
9	caporic acid	28.3083	0.617135	9.6619	2.26827
10	heptanoic acid	29.165	0.389455	7.29335	1.43143
Dilution 4 (0.041 mM)
Peak	Peak Name	Retention Time	Area	Height	Relative Area
No.		min	pA*min	pA	%
Front_FID	Front_FID	Front_FID	Front_FID	Front_FID	Front_FID
1	acetic acid	13.8967	0.0508417	0.0927756	0.217489
2	propionic acid	19.1433	0.10231	0.196367	0.437656
3	isobutyric acid	21.3033	0.250012	0.474377	1.06949
4	butyric acid	24.9433	0.228136	1.01149	0.97591
5	isovaleric acid	26.045	0.279123	2.26758	1.19402
6	valeric acid	27.13	0.179676	2.26415	0.76861
7	Internal standard	27.4333	21.7211	266.627	92.9175
8	isocaporic acid	27.8967	0.254586	3.52135	1.08906
9	caporic acid	28.3033	0.181984	2.90473	0.778482
10	heptanoic acid	29.1633	0.128994	2.28485	0.551807

## Sheet: FigS8_Samples
S1
Peak	Peak Name	Retention Time	Area	Height	Relative Area		Conc.(mM)
No.		min	pA*min	pA	%
Front_FID	Front_FID	Front_FID	Front_FID	Front_FID	Front_FID
1		13.97	0.0329798	0.067342	0.254715		0.0514987				1	0.6404
2		19.305	0.0351523	0.0668939	0.271494		0.0191378				2	1.8368
3		21.4983	0.0186201	0.0476826	0.14381		0.00462267				3	4.028
4		25.0183	0.0365321	0.203323	0.282151		0.0119449				4	3.0584
5		25.9567	0.381629	2.07411	2.94746		0.076617				5	4.981
6		27.145	0.0451724	0.597827	0.348883		0.0125797				6	3.5909
7		27.44	12.2114	168.635	94.3133						7	Internal Standard
8		27.905	0.0659693	0.998987	0.509505		0.0149567				8	4.4107
9		28.3067	0.0718937	1.13151	0.555261		0.0199522				9	3.6033
10		29.1633	0.0483528	0.870203	0.373446		0.0177162				10	2.7293
S2
Peak	Peak Name	Retention Time	Area	Height	Relative Area
No.		min	pA*min	pA	%
Front_FID	Front_FID	Front_FID	Front_FID	Front_FID	Front_FID
1		14.0117	0.0348745	0.0787499	0.245175		0.0544574
2		19.2783	0.020341	0.0397357	0.143001		0.0110741
3		21.41	0.013732	0.0350428	0.0965386		0.00340914
4		25.035	0.0247952	0.124398	0.174315		0.00810725
5		25.9483	0.383174	2.17289	2.69379		0.0769271
6		27.1433	0.0230626	0.299884	0.162134		0.00642251
7		27.4433	13.6343	182.929	95.8519
8		27.8983	0.0280685	0.466148	0.197327		0.00636373
9		28.3033	0.039466	0.607807	0.277454		0.0109528
10		29.1633	0.0225285	0.401754	0.15838		0.00825432
S3
Peak	Peak Name
No.		Retention Time	Area	Height	Relative Area
Front_FID	Front_FID	min	pA*min	pA	%
1		14.393	0.142	0.227	1.24		0.221736
2		19.207	0.013	0.042	0.11		0.00707753
3		21.423	0.013	0.047	0.12		0.00322741
4		25.017	0.024	0.125	0.21		0.00784724
5		25.95	0.41	2.187	3.58		0.0823128
6		27.148	0.037	0.445	0.33		0.0103038
7		27.437	10.745	139.463	93.81
8		27.9	0.026	0.397	0.22		0.00589476
9		28.303	0.031	0.454	0.27		0.00860322
10		29.167	0.013	0.245	0.12		0.00476313
S4
Peak	Peak Name
No.		Retention Time	Area	Height	Relative Area
Front_FID	Front_FID	min	pA*min	pA	%
1		14.383	0.161	0.256	0.94		0.251405
2		19.293	0.034	0.075	0.2		0.0185105
3		21.623	0.018	0.035	0.11		0.00446872
4		25.045	0.011	0.075	0.07		0.00359665
5		25.948	0.503	2.536	2.96		0.100984
6		27.157	0.031	0.373	0.18		0.00863293
7		27.442	16.199	183.307	95.2
8		27.902	0.023	0.338	0.13		0.00521459
9		28.307	0.025	0.385	0.14		0.00693808
10		29.168	0.011	0.202	0.06		0.00403034
S5
Peak	Peak Name	Retention Time	Area	Height	Relative Area
No.		min	pA*min	pA	%
Front_FID	Front_FID	Front_FID	Front_FID	Front_FID	Front_FID
1		14.02	0.0220812	0.0560365	0.137148		0.0344803
2		19.295	0.013757	0.0393398	0.0854462		0.00748967
3		21.4667	0.00780648	0.0327237	0.0484868		0.00193805
4		25.0417	0.0105896	0.0611565	0.0657731		0.00346247
5		25.9433	0.490871	2.22066	3.04885		0.0985487
6		27.16	0.0175064	0.200387	0.108734		0.0048752
7		27.4433	15.4944	177.474	96.237
8		27.9083	0.0170118	0.253003	0.105662		0.00385695
9		28.3067	0.0202089	0.300157	0.12552		0.00560845
10		29.17	0.00602163	0.111544	0.0374009		0.00220629
S6
Peak	Peak Name	Retention Time	Area	Height	Relative Area
No.		min	pA*min	pA	%
Front_FID	Front_FID	Front_FID	Front_FID	Front_FID	Front_FID
1		14.0533	0.033466	0.0670543	0.184671		0.052258
2		19.3567	0.00723721	0.0271195	0.0399361		0.00394012
3		21.52	0.0118325	0.0317288	0.0652935		0.00293755
4		25.045	0.00698559	0.0475107	0.0385477		0.00228407
5		25.9433	0.476053	2.26196	2.62694		0.0955739
6		27.1617	0.0174213	0.196989	0.0961339		0.00485152
7		27.4383	17.5285	198.407	96.7252
8		27.9	0.016621	0.229131	0.0917172		0.00376833
9		28.3067	0.0175867	0.286048	0.0970466		0.00488073
10		29.1667	0.00624721	0.12084	0.0344732		0.00228894
S7
Peak	Peak Name	Retention Time	Area	Height	Relative Area
No.		min	pA*min	pA	%
Front_FID	Front_FID	Front_FID	Front_FID	Front_FID	Front_FID
1		14.1933	0.0249294	0.0610579	0.132921		0.0389279
2		19.2183	0.00788583	0.0299767	0.0420465		0.00429324
3		21.25	0.00820389	0.0402108	0.0437424		0.00203672
4		25.0417	0.00724985	0.0452633	0.0386556		0.00237047
5		25.9433	0.411055	2.00487	2.19171		0.0825246
6		27.1667	0.011611	0.131443	0.0619089		0.00323346
7		27.44	18.254	208.256	97.3285
8		27.9	0.00998627	0.150256	0.0532459		0.0022641
9		28.3017	0.0162671	0.249305	0.0867345		0.00451449
10		29.1717	0.0038503	0.0718803	0.0205295		0.00141073
S8
Peak	Peak Name	Retention Time	Area	Height	Relative Area
No.		min	pA*min	pA	%
Front_FID	Front_FID	Front_FID	Front_FID	Front_FID	Front_FID
1		14.14	0.0149897	0.039581	0.0843654		0.0234068
2		19.3633	0.0116521	0.0390781	0.0655804		0.00634367
3		21.485	0.00922266	0.0275499	0.0519072		0.00228964
4		25.0517	0.00995435	0.0529207	0.0560253		0.00325476
5		25.94	0.447691	2.12494	2.5197		0.0898797
6		27.1667	0.0132624	0.145955	0.0746436		0.00369333
7		27.44	17.2315	189.367	96.9827
8		27.91	0.0106657	0.158688	0.0600289		0.00241814
9		28.31	0.0152224	0.23357	0.0856748		0.00422456
10		29.175	0.00344043	0.0667756	0.0193635		0.00126055

## Sheet: FigS8_Results
		Concentration (mM)
Sample:		1	2	3	4	5	6	7	8
Peak	Fatty Acid
1	acetic acid	0.0514987	0.0544574	0.221736	0.251405	0.0344803	0.052258	0.0389279	0.0234068
2	propionic acid	0.0191378	0.0110741	0.00707753	0.0185105	0.00748967	0.00394012	0.00429324	0.00634367
3	isobutyric acid	0.00462267	0.00340914	0.00322741	0.00446872	0.00193805	0.00293755	0.00203672	0.00228964
4	butyric acid	0.0119449	0.00810725	0.00784724	0.00359665	0.00346247	0.00228407	0.00237047	0.00325476
5	isovaleric acid	0.076617	0.0769271	0.0823128	0.100984	0.0985487	0.0955739	0.0825246	0.0898797
6	valeric acid	0.0125797	0.00642251	0.0103038	0.00863293	0.0048752	0.00485152	0.00323346	0.00369333
7	Internal standard
8	isocaporic acid	0.0149567	0.00636373	0.00589476	0.00521459	0.00385695	0.00376833	0.0022641	0.00241814
9	caporic acid	0.0199522	0.0109528	0.00860322	0.00693808	0.00560845	0.00488073	0.00451449	0.00422456
10	heptanoic acid	0.0177162	0.00825432	0.00476313	0.00403034	0.00220629	0.00228894	0.00141073	0.00126055
		ID	Treatment
	Key:	1	MM
	(+) = B.theta	2	MM+
		3	MMG
		4	MMG+
		5	HFG
		6	HFG+
		7	IBD
		8	IBD+

## Sheet: FigS8_Input_R
ID	Treatment	acetic acid	propionic acid	isobutyric acid	butyric acid	isovaleric acid	valeric acid	isocaporic acid	caporic acid	heptanoic acid
1	MM	0.0514987	0.0191378	0.00462267	0.0119449	0.076617	0.0125797	0.0149567	0.0199522	0.0177162
2	MM+	0.0544574	0.0110741	0.00340914	0.00810725	0.0769271	0.00642251	0.00636373	0.0109528	0.00825432
3	MMG	0.221736	0.00707753	0.00322741	0.00784724	0.0823128	0.0103038	0.00589476	0.00860322	0.00476313
4	MMG+	0.251405	0.0185105	0.00446872	0.00359665	0.100984	0.00863293	0.00521459	0.00693808	0.00403034
5	HFG	0.0344803	0.00748967	0.00193805	0.00346247	0.0985487	0.0048752	0.00385695	0.00560845	0.00220629
6	HFG+	0.052258	0.00394012	0.00293755	0.00228407	0.0955739	0.00485152	0.00376833	0.00488073	0.00228894
7	IBD	0.0389279	0.00429324	0.00203672	0.00237047	0.0825246	0.00323346	0.0022641	0.00451449	0.00141073
8	IBD+	0.0234068	0.00634367	0.00228964	0.00325476	0.0898797	0.00369333	0.00241814	0.00422456	0.00126055
